# Supplementary material for: Rapid and Gentle Immunopurification of Brain Synaptic Vesicles
Source: J Neurosci. 2022 Apr 27;42(17):3512–22. doi: 10.1523/JNEUROSCI.2521-21.2022 (PMC9053850; doi:10.1523/JNEUROSCI.2521-21.2022)
Supplement: Figure 2-1 — This table contains the results of two independent mass spectrometry experiments processed via FragPipe and described in Figure 2. This table accompanies this article as a Microsoft Excel file with further instructions for its use noted on the first sheet. Download Figure 2-1, XLSX file. [file ns-JN-RM-2521-21-s02.xlsx]

## Sheet: User guide
Table 2-1
Rapid and gentle immunopurification of brain synaptic vesicles
Bradberry et al., J. Neurosci 2022
About this table:
The next tab in this .xlsx file contains the "combined_protein" output from FragPipe, with spectral matching performed by MSFragger and quantification using MaxLFQ. These data are the source of Figure 2 in this manuscript. A select few of these comprising anticipated contaminants unrelated to the source of the synaptic vesicles (antibody fragments, human keratin, human amylase) were omitted in th…
MaxLFQ values are computed, in part, using algorithms that must assign peptide spectral matches (PSMs) to one among several plausible matches, typically different known isoforms of a protein. Errors in quantification are thus more likely among closely-related isoforms. In FragPipe, peptide assignment is performed by PeptideProphet, which uses effective algorithms to reduce this error, though like…
By default, several of the columns in the data file are hidden to facilitate rapid comparisons by end users. These columns contain information about spectral matches and peptide identifications that may be useful for some readers.

## Sheet: combined_protein
Protein Group	SubGroup	Protein	Protein ID	Entry Name	Gene Names	Protein Length	Coverage	Organism	Protein Existence	Description	Syt1_average	1D4_average	Protein Probability	Top Peptide Probability	Unique Stripped Peptides	Summarized Total Spectral Count	Summarized Unique Spectral Count	Summarized Razor Spectral Count	1D4_1 Total Spectral Count	1D4_1 Unique Spectral Count	1D4_1 Razor Spectral Count	1D4_1 Total Ion Count	1D4_1 Unique Ion Count	1D4_1 Razor Ion Count	1D4_1 Total Intensity	1D4_1 Unique Intensity	1D4_1 Razor Intensity	1D4_2 Total Spectral Count	1D4_2 Unique Spectral Count	1D4_2 Razor Spectral Count	1D4_2 Total Ion Count	1D4_2 Unique Ion Count	1D4_2 Razor Ion Count	1D4_2 Total Intensity	1D4_2 Unique Intensity	1D4_2 Razor Intensity	Syt1_1 Total Spectral Count	Syt1_1 Unique Spectral Count	Syt1_1 Razor Spectral Count	Syt1_1 Total Ion Count	Syt1_1 Unique Ion Count	Syt1_1 Razor Ion Count	Syt1_1 Total Intensity	Syt1_1 Unique Intensity	Syt1_1 Razor Intensity	Syt1_2 Total Spectral Count	Syt1_2 Unique Spectral Count	Syt1_2 Razor Spectral Count	Syt1_2 Total Ion Count
55	a	sp|P01837|IGKC_MOUSE	P01837	IGKC_MOUSE	Igkc	107	87.9	Mus musculus OX=10090	1:Experimental evidence at protein level	Immunoglobulin kappa constant	1773496320	9887447550	1	0.999	10	2395	2395	2395	665	665	665	16	16	16	10175590400	10175590400	10175590400	797	797	797	18	18	18	9599304700	9599304700	9599304700	481	481	481	13	13	13	1552081920	1552081920	1552081920	452	452	452	13
631	a	sp|P01867-2|IGG2B_MOUSE	P01867-2	IGG2B_MOUSE	Igh-3	335	63.6	Mus musculus OX=10090		Isoform 2 of Ig gamma-2B chain C region	1537008960	207434080	1	0.999	15	1427	1364	1427	53	51	53	19	0	19	208312992	0	208312992	58	55	58	20	0	20	206555168	0	206555168	523	494	523	27	0	27	1459348350	0	1459348350	793	764	793	28
676	a	sp|P63044|VAMP2_MOUSE	P63044	VAMP2_MOUSE	Vamp2	116	60.3	Mus musculus OX=10090	1:Experimental evidence at protein level	Vesicle-associated membrane protein 2	714102815	560913247	1	0.999	7	376	345	376	54	53	54	13	10	13	626401790	628263620	626401790	55	55	55	10	7	10	495424704	491528960	495424704	128	110	128	13	9	13	685293890	675518850	685293890	139	127	139	13
626	a	sp|P01630|KV2A6_MOUSE	P01630	KV2A6_MOUSE		113	80.5	Mus musculus OX=10090	1:Experimental evidence at protein level	Ig kappa chain V-II region 7S34.1	569575919	105945668	1	0.999	6	273	88	273	8	8	8	4	4	4	140625952	124573928	140625952	15	6	15	4	2	4	71265384	94907976	71265384	93	24	93	9	7	9	384641888	218858688	384641888	157	50	157	6
50	a	sp|P00761|TRYP_PIG	P00761	TRYP_PIG		231	32.9	Sus scrofa	1:Experimental evidence at protein level	Trypsin	530578336	259903056	1	0.999	5	138	138	138	20	20	20	5	5	5	212460992	212460992	212460992	32	32	32	4	4	4	307345120	307345120	307345120	42	42	42	5	5	5	534415520	534415520	534415520	44	44	44	5
318	a	sp|Q62277|SYPH_MOUSE	Q62277	SYPH_MOUSE	Syp	314	66.6	Mus musculus OX=10090	1:Experimental evidence at protein level	Synaptophysin	373624208	386904160	1	0.999	17	695	695	695	110	110	110	26	26	26	370755520	370755520	370755520	112	112	112	25	25	25	403052800	403052800	403052800	254	254	254	28	28	28	382365664	382365664	382365664	219	219	219	28
137	a	sp|P46096|SYT1_MOUSE	P46096	SYT1_MOUSE	Syt1	421	62.2	Mus musculus OX=10090	1:Experimental evidence at protein level	Synaptotagmin-1	303333312	245905376	1	0.999	27	670	503	670	95	69	95	30	22	30	244070976	212098560	244070976	108	84	108	26	19	26	247739776	217903344	247739776	221	174	221	34	25	34	290845152	255044944	290845152	246	176	246	34
628	a	sp|P01756|HVM12_MOUSE	P01756	HVM12_MOUSE		117	57.3	Mus musculus OX=10090	1:Experimental evidence at protein level	Ig heavy chain V region MOPC 104E	264989480	33001559	1	0.999	6	308	260	308	9	5	9	4	0	4	34897100	0	34897100	12	7	12	5	0	5	31106018	0	31106018	109	98	109	6	0	6	252513744	0	252513744	178	150	178	7
675	a	sp|P63011|RAB3A_MOUSE	P63011	RAB3A_MOUSE	Rab3a	220	54.1	Mus musculus OX=10090	1:Experimental evidence at protein level	Ras-related protein Rab-3A	241042776	252218720	1	0.999	12	371	117	371	62	15	62	14	5	14	267269936	164923408	267269936	62	21	62	15	5	15	237167504	124726696	237167504	99	33	99	18	6	18	235762736	130096296	235762736	148	48	148	21
560	a	sp|Q9JIS5|SV2A_MOUSE	Q9JIS5	SV2A_MOUSE	Sv2a	742	48.1	Mus musculus OX=10090	1:Experimental evidence at protein level	Synaptic vesicle glycoprotein 2A	207886568	179776432	1	0.999	26	364	364	364	46	46	46	19	19	19	180262832	180262832	180262832	45	45	45	12	12	12	179290032	179290032	179290032	101	101	101	20	20	20	218586720	218586720	218586720	172	172	172	26
224	a	sp|P63082|VATL_MOUSE	P63082	VATL_MOUSE	Atp6v0c	155	99.4	Mus musculus OX=10090	1:Experimental evidence at protein level	V-type proton ATPase 16 kDa proteolipid subunit	206251000	225673776	1	0.999	9	304	304	304	58	58	58	12	12	12	216066128	216066128	216066128	80	80	80	12	12	12	235281424	235281424	235281424	74	74	74	17	17	17	240978912	240978912	240978912	92	92	92	16
616	a	sp|O55100|SNG1_MOUSE	O55100	SNG1_MOUSE	Syngr1	234	39.7	Mus musculus OX=10090	1:Experimental evidence at protein level	Synaptogyrin-1	194350912	208746744	1	0.999	5	56	56	56	3	3	3	2	0	2	204000544	0	204000544	5	5	5	2	0	2	213492944	0	213492944	22	22	22	5	0	5	199473872	0	199473872	26	26	26	4
426	a	sp|Q8R191|SNG3_MOUSE	Q8R191	SNG3_MOUSE	Syngr3	229	66.8	Mus musculus OX=10090	1:Experimental evidence at protein level	Synaptogyrin-3	178947848	244813216	1	0.999	12	127	127	127	14	14	14	7	7	7	235578528	235578528	235578528	18	18	18	10	10	10	254047904	254047904	254047904	41	41	41	13	13	13	161869184	161869184	161869184	54	54	54	9
206	a	sp|P62814|VATB2_MOUSE	P62814	VATB2_MOUSE	Atp6v1b2	511	82.2	Mus musculus OX=10090	1:Experimental evidence at protein level	V-type proton ATPase subunit B, brain isoform	175471440	167191912	1	0.999	29	812	812	812	133	133	133	43	43	43	175718512	175718512	175718512	146	146	146	39	39	39	158665312	158665312	158665312	268	268	268	48	48	48	173259024	173259024	173259024	265	265	265	49
155	a	sp|P51863|VA0D1_MOUSE	P51863	VA0D1_MOUSE	Atp6v0d1	351	72.4	Mus musculus OX=10090	1:Experimental evidence at protein level	V-type proton ATPase subunit d 1	150227912	133672280	1	0.999	20	317	317	317	54	54	54	21	21	21	134583184	134583184	134583184	72	72	72	13	13	13	132761376	132761376	132761376	77	77	77	17	17	17	152562672	152562672	152562672	114	114	114	19
659	a	sp|P50516|VATA_MOUSE	P50516	VATA_MOUSE	Atp6v1a	617	82.3	Mus musculus OX=10090	1:Experimental evidence at protein level	V-type proton ATPase catalytic subunit A	140275272	113979520	1	0.999	43	889	889	889	152	152	152	57	9	57	117523928	83445624	117523928	155	155	155	45	9	45	110435112	71147776	110435112	239	239	239	56	10	56	139622752	83241968	139622752	343	343	343	60
851	a	sp|Q9Z1G4-2|VPP1_MOUSE	Q9Z1G4-2	VPP1_MOUSE	Atp6v0a1	838	54	Mus musculus OX=10090		Isoform A1-I of V-type proton ATPase 116 kDa subunit a1	139971208	138597084	1	0.999	35	516	62	516	85	14	85	39	0	39	143405888	0	143405888	92	12	92	30	0	30	133788280	0	133788280	165	24	165	40	0	40	142243712	0	142243712	174	12	174	37
564	a	sp|Q9JKD3|SCAM5_MOUSE	Q9JKD3	SCAM5_MOUSE	Scamp5	235	35.7	Mus musculus OX=10090	1:Experimental evidence at protein level	Secretory carrier-associated membrane protein 5	135432500	136465916	1	0.999	4	80	80	80	18	18	18	5	5	5	156379168	156379168	156379168	17	17	17	4	4	4	116552664	116552664	116552664	18	18	18	5	5	5	107403624	107403624	107403624	27	27	27	3
177	a	sp|P60904|DNJC5_MOUSE	P60904	DNJC5_MOUSE	Dnajc5	198	53	Mus musculus OX=10090	1:Experimental evidence at protein level	DnaJ homolog subfamily C member 5	134831436	128928356	1	0.999	5	118	118	118	25	25	25	7	7	7	125482328	125482328	125482328	22	22	22	7	7	7	132374384	132374384	132374384	32	32	32	8	8	8	140673008	140673008	140673008	39	39	39	8
660	a	sp|P50518|VATE1_MOUSE	P50518	VATE1_MOUSE	Atp6v1e1	226	69.9	Mus musculus OX=10090	1:Experimental evidence at protein level	V-type proton ATPase subunit E 1	118461748	87323228	1	0.999	18	275	275	275	45	45	45	18	16	18	99679528	101925064	99679528	46	46	46	15	13	15	74966928	82962752	74966928	86	86	86	22	18	22	113887112	112625720	113887112	98	98	98	21
516	a	sp|Q9CYZ2|TPD54_MOUSE	Q9CYZ2	TPD54_MOUSE	Tpd52l2	220	70.5	Mus musculus OX=10090	1:Experimental evidence at protein level	Tumor protein D54	103634648	137958400	1	0.999	14	248	248	248	43	43	43	15	15	15	152654064	152654064	152654064	46	46	46	12	12	12	123262736	123262736	123262736	66	66	66	18	18	18	101360040	101360040	101360040	93	93	93	14
764	a	sp|Q8BLE7|VGLU2_MOUSE	Q8BLE7	VGLU2_MOUSE	Slc17a6	582	41.6	Mus musculus OX=10090	1:Experimental evidence at protein level	Vesicular glutamate transporter 2	100423032	89786584	1	0.999	16	193	163	193	36	33	36	17	15	17	100291096	95250128	100291096	35	32	35	13	11	13	79282072	74498472	79282072	58	47	58	16	13	16	101640448	95489056	101640448	64	51	64	15
741	a	sp|Q7TN29|SMAP2_MOUSE	Q7TN29	SMAP2_MOUSE	Smap2	428	35.5	Mus musculus OX=10090	1:Experimental evidence at protein level	Stromal membrane-associated protein 2	92943608	27861658	1	0.999	12	183	183	183	19	19	19	9	2	9	27314070	14973760	27314070	19	19	19	8	2	8	28409246	13435126	28409246	61	61	61	14	4	14	85311592	50169112	85311592	84	84	84	14
364	a	sp|Q8BG39|SV2B_MOUSE	Q8BG39	SV2B_MOUSE	Sv2b	683	36.7	Mus musculus OX=10090	1:Experimental evidence at protein level	Synaptic vesicle glycoprotein 2B	77706116	57196228	1	0.999	18	223	215	223	33	33	33	14	14	14	60155500	60155500	60155500	32	32	32	12	12	12	54236956	54236956	54236956	66	64	66	17	16	17	78745864	79883040	78745864	92	86	92	16
413	a	sp|Q8K021|SCAM1_MOUSE	Q8K021	SCAM1_MOUSE	Scamp1	338	48.5	Mus musculus OX=10090	1:Experimental evidence at protein level	Secretory carrier-associated membrane protein 1	77683500	93088564	1	0.999	11	155	155	155	38	38	38	10	10	10	100704752	100704752	100704752	28	28	28	9	9	9	85472376	85472376	85472376	39	39	39	13	13	13	85005624	85005624	85005624	50	50	50	11
585	a	sp|Q9WTT4|VATG2_MOUSE	Q9WTT4	VATG2_MOUSE	Atp6v1g2	118	48.3	Mus musculus OX=10090	1:Experimental evidence at protein level	V-type proton ATPase subunit G 2	77057944	82265444	1	0.999	4	133	133	133	19	19	19	6	6	6	94702976	94702976	94702976	20	20	20	6	6	6	69827912	69827912	69827912	34	34	34	7	7	7	80952488	80952488	80952488	60	60	60	7
138	a	sp|P46097|SYT2_MOUSE	P46097	SYT2_MOUSE	Syt2	422	48.1	Mus musculus OX=10090	1:Experimental evidence at protein level	Synaptotagmin-2	70550796	62609888	1	0.999	16	337	195	195	61	40	40	23	16	16	259040400	66502852	66502852	53	33	33	15	9	9	243275904	58716924	58716924	94	53	53	21	13	13	301625920	71310840	71310840	129	69	69	20
676	b	sp|Q62442-2|VAMP1_MOUSE	Q62442-2	VAMP1_MOUSE	Vamp1	117	61.5	Mus musculus OX=10090		Isoform 2 of Vesicle-associated membrane protein 1	70474122	58481960	1	0.999	6	130	99	99	17	16	16	8	0	8	87603056	0	65387776	19	19	19	7	0	7	69098968	0	51576144	45	27	27	10	0	9	86470008	0	64606908	49	37	37	9
675	e	sp|P62821|RAB1A_MOUSE	P62821	RAB1A_MOUSE	Rab1A	205	64.4	Mus musculus OX=10090	1:Experimental evidence at protein level	Ras-related protein Rab-1A	70466316	87700680	1	0.999	12	209	53	164	30	9	21	10	3	8	283316288	72565072	89427536	39	9	33	10	2	8	253499712	76577840	85973824	59	18	46	13	5	11	227050800	56647972	73136768	81	17	64	11
631	b	sp|P01863|GCAA_MOUSE	P01863	GCAA_MOUSE	Ighg	330	54.8	Mus musculus OX=10090	1:Experimental evidence at protein level	Ig gamma-2A chain C region, A allele	66863968	7.90225e+06	1	0.999	10	148	85	85	11	9	9	5	0	4	19569888	0	10238219	10	7	7	4	0	3	15818498	0	5.56627e+06	60	31	31	11	0	9	91040864	0	56930808	67	38	38	10
820	c	sp|Q7TMM9|TBB2A_MOUSE	Q7TMM9	TBB2A_MOUSE	Tubb2a	445	75.5	Mus musculus OX=10090	1:Experimental evidence at protein level	Tubulin beta-2A chain	65116880	76865280	1	0.999	22	251	18	251	54	4	54	25	2	25	64022136	8116068	64022136	51	4	51	20	3	20	89708424	5.71807e+06	89708424	72	6	72	24	2	24	64832548	8320964	64832548	74	4	74	22
850	a	sp|Q9Z1G3|VATC1_MOUSE	Q9Z1G3	VATC1_MOUSE	Atp6v1c1	382	76.4	Mus musculus OX=10090	1:Experimental evidence at protein level	V-type proton ATPase subunit C 1	62343982	50743206	1	0.999	29	336	336	336	56	56	56	28	27	28	51379008	51876716	51379008	61	61	61	27	26	27	50107404	49630748	50107404	99	99	99	32	31	32	62083068	62281140	62083068	120	120	120	31
23	a	sp|O35633-2|VIAAT_MOUSE	O35633-2	VIAAT_MOUSE	Slc32a1	521	31.9	Mus musculus OX=10090		Isoform 2 of Vesicular inhibitory amino acid transporter	62026826	69127364	1	0.999	12	151	151	151	20	20	20	10	0	10	71564472	0	71564472	29	29	29	14	0	14	66690256	0	66690256	43	43	43	12	0	12	64135492	0	64135492	59	59	59	10
675	b	sp|P62823|RAB3C_MOUSE	P62823	RAB3C_MOUSE	Rab3c	227	62.1	Mus musculus OX=10090	1:Experimental evidence at protein level	Ras-related protein Rab-3C	60099622	54113824	1	0.999	12	310	118	121	49	19	20	12	7	7	254103744	51923064	51923064	37	12	13	12	6	6	226408256	56304584	56304584	96	40	41	22	11	12	267086848	72661128	72661128	128	47	47	18
583	a	sp|Q9R1Q9|VAS1_MOUSE	Q9R1Q9	VAS1_MOUSE	Atp6ap1	463	6.3	Mus musculus OX=10090	1:Experimental evidence at protein level	V-type proton ATPase subunit S1	58507250	25717476	1	0.999	4	29	29	29	1	1	1	0	0	0	0	0	0	6	6	6	3	3	3	51434952	51434952	51434952	9	9	9	5	5	5	59096304	59096304	59096304	13	13	13	2
57	a	sp|P01868|IGHG1_MOUSE	P01868	IGHG1_MOUSE	Ighg1	324	70.1	Mus musculus OX=10090	1:Experimental evidence at protein level	Ig gamma-1 chain C region secreted form	57165722	6020030200	1	0.999	19	2065	2065	2065	948	948	948	42	0	42	4778201100	0	4778201100	1025	1025	1025	35	0	35	7261859300	0	7261859300	44	44	44	10	0	10	63198712	0	63198712	48	48	48	12
221	a	sp|P63017|HSP7C_MOUSE	P63017	HSP7C_MOUSE	Hspa8	646	70.6	Mus musculus OX=10090	1:Experimental evidence at protein level	Heat shock cognate 71 kDa protein	56807378	121182392	1	0.999	32	500	320	500	116	75	116	35	25	35	119317152	102206480	119317152	141	93	141	34	24	34	123047632	105974936	123047632	112	68	112	29	19	29	55357460	47269508	55357460	131	84	131	25
70	a	sp|P08226|APOE_MOUSE	P08226	APOE_MOUSE	Apoe	311	55	Mus musculus OX=10090	1:Experimental evidence at protein level	Apolipoprotein E	55422760	77504728	1	0.999	15	261	261	261	38	38	38	17	17	17	82356632	82356632	82356632	45	45	45	13	13	13	72652824	72652824	72652824	64	64	64	17	17	17	55102372	55102372	55102372	114	114	114	18
386	a	sp|Q8BVE3|VATH_MOUSE	Q8BVE3	VATH_MOUSE	Atp6v1h	483	58.4	Mus musculus OX=10090	1:Experimental evidence at protein level	V-type proton ATPase subunit H	55092456	48316512	1	0.999	21	263	263	263	50	50	50	23	23	23	48403476	48403476	48403476	52	52	52	18	18	18	48229548	48229548	48229548	69	69	69	26	26	26	53782424	53782424	53782424	92	92	92	25
795	a	sp|Q8VDM6|HNRL1_MOUSE	Q8VDM6	HNRL1_MOUSE	Hnrnpul1	859	38.4	Mus musculus OX=10090	1:Experimental evidence at protein level	Heterogeneous nuclear ribonucleoprotein U-like protein 1	54657030	29284773	1	0.999	26	230	157	230	41	29	41	23	0	23	31318450	0	31318450	31	18	31	15	0	15	27251096	0	27251096	70	49	70	28	0	28	54617044	0	54617044	88	61	88	24
627	a	sp|P01634|KV5A2_MOUSE	P01634	KV5A2_MOUSE		136	64.7	Mus musculus OX=10090	1:Experimental evidence at protein level	Ig kappa chain V-V region MOPC 21	52694634	0	1	0.999	5	50	41	50	2	2	2	0	0	0	0	0	0	0	0	0	0	0	0	0	0	0	24	22	24	4	3	4	42354984	55663420	42354984	24	17	24	4
164	a	sp|P57746|VATD_MOUSE	P57746	VATD_MOUSE	Atp6v1d	247	56.3	Mus musculus OX=10090	1:Experimental evidence at protein level	V-type proton ATPase subunit D	51280004	48933738	1	0.999	11	120	116	120	29	29	29	14	14	14	50403076	50403076	50403076	25	25	25	10	10	10	47464400	47464400	47464400	35	32	35	11	10	11	54178644	53903304	54178644	31	30	31	8
159	a	sp|P53994|RAB2A_MOUSE	P53994	RAB2A_MOUSE	Rab2a	212	67.5	Mus musculus OX=10090	1:Experimental evidence at protein level	Ras-related protein Rab-2A	51176770	59383718	1	0.999	13	207	105	207	34	19	34	15	8	15	63221696	63949912	63221696	44	25	44	14	8	14	55545740	50794360	55545740	62	29	62	15	8	15	54768712	48247680	54768712	67	32	67	14
718	a	sp|Q62393-3|TPD52_MOUSE	Q62393-3	TPD52_MOUSE	Tpd52	199	73.9	Mus musculus OX=10090		Isoform 3 of Tumor protein D52	50830288	51554116	1	0.999	11	134	134	134	24	24	24	12	2	12	51189840	0	51189840	25	25	25	10	0	10	51918392	0	51918392	36	36	36	10	0	10	50600456	0	50600456	49	49	49	14
675	c	sp|Q91V41|RAB14_MOUSE	Q91V41	RAB14_MOUSE	Rab14	215	75.3	Mus musculus OX=10090	1:Experimental evidence at protein level	Ras-related protein Rab-14	47817392	51792152	1	0.999	15	181	136	136	42	33	33	16	14	14	275662720	54947276	54947276	30	24	24	12	10	10	226339552	48637028	48637028	48	35	35	13	11	11	233320368	48542740	48542740	61	44	44	12
491	a	sp|Q99PU5|ACBG1_MOUSE	Q99PU5	ACBG1_MOUSE	Acsbg1	721	55.1	Mus musculus OX=10090	1:Experimental evidence at protein level	Long-chain-fatty-acid--CoA ligase ACSBG1	47026860	41380514	1	0.999	30	269	269	269	55	55	55	26	26	26	46414176	46414176	46414176	49	49	49	20	20	20	36346852	36346852	36346852	75	75	75	29	29	29	46276200	46276200	46276200	90	90	90	24
543	a	sp|Q9DBR0|AKAP8_MOUSE	Q9DBR0	AKAP8_MOUSE	Akap8	687	41.8	Mus musculus OX=10090	1:Experimental evidence at protein level	A-kinase anchor protein 8	46521572	6504452	1	0.999	16	142	142	142	13	13	13	7	7	7	3389471	3389471	3389471	8	8	8	4	4	4	9619433	9619433	9619433	54	54	54	17	17	17	50737836	50737836	50737836	67	67	67	16
827	a	sp|Q9EPJ9|ARFG1_MOUSE	Q9EPJ9	ARFG1_MOUSE	Arfgap1	414	59.4	Mus musculus OX=10090	1:Experimental evidence at protein level	ADP-ribosylation factor GTPase-activating protein 1	45440944	34320178	1	0.999	14	175	175	175	36	36	36	18	0	18	38636776	0	38636776	28	28	28	15	0	15	30003580	0	30003580	58	58	58	19	0	19	52446980	0	52446980	53	53	53	18
544	a	sp|Q9DBS2|TPRGL_MOUSE	Q9DBS2	TPRGL_MOUSE	Tprg1l	266	83.5	Mus musculus OX=10090	1:Experimental evidence at protein level	Tumor protein p63-regulated gene 1-like protein	44250446	48160434	1	0.999	18	189	189	189	37	37	37	17	17	17	45617652	45617652	45617652	36	36	36	16	16	16	50703216	50703216	50703216	62	62	62	21	21	21	46711400	46711400	46711400	54	54	54	17
22	a	sp|O35609|SCAM3_MOUSE	O35609	SCAM3_MOUSE	Scamp3	349	38.7	Mus musculus OX=10090	1:Experimental evidence at protein level	Secretory carrier-associated membrane protein 3	44006544	41871292	1	0.999	8	151	151	151	25	25	25	12	12	12	41793728	41793728	41793728	31	31	31	12	12	12	41948856	41948856	41948856	40	40	40	13	13	13	39716940	39716940	39716940	55	55	55	12
581	a	sp|Q9R0N5|SYT5_MOUSE	Q9R0N5	SYT5_MOUSE	Syt5	386	31.9	Mus musculus OX=10090	1:Experimental evidence at protein level	Synaptotagmin-5	41797920	27572955	1	0.999	11	116	21	21	19	5	5	7	3	3	162085728	21763474	21763474	17	5	5	8	4	4	148225808	33382436	33382436	31	8	8	8	4	4	193182832	41054660	41054660	49	3	3	6
263	a	sp|Q00493|CBPE_MOUSE	Q00493	CBPE_MOUSE	Cpe	476	52.7	Mus musculus OX=10090	1:Experimental evidence at protein level	Carboxypeptidase E	41047844	26267943	1	0.999	19	109	109	109	20	20	20	11	11	11	23240268	23240268	23240268	11	11	11	7	7	7	29295618	29295618	29295618	42	42	42	16	16	16	39443364	39443364	39443364	36	36	36	15
764	b	sp|Q3TXX4|VGLU1_MOUSE	Q3TXX4	VGLU1_MOUSE	Slc17a7	560	19.1	Mus musculus OX=10090	1:Experimental evidence at protein level	Vesicular glutamate transporter 1	40011688	26005429	1	0.999	10	117	87	87	18	15	15	8	6	6	57546344	25352830	25352830	18	15	15	5	4	4	49736640	26658028	26658028	33	22	22	8	6	6	79803848	42174756	42174756	48	35	35	10
655	a	sp|P47708|RP3A_MOUSE	P47708	RP3A_MOUSE	Rph3a	681	44.9	Mus musculus OX=10090	1:Experimental evidence at protein level	Rabphilin-3A	39501310	27947148	1	0.999	21	199	199	199	37	37	37	19	19	19	32825704	32825704	32825704	26	26	26	13	13	13	23068592	23068592	23068592	59	59	59	20	19	20	37998036	37998036	37998036	77	77	77	18
654	b	sp|P62492|RB11A_MOUSE	P62492	RB11A_MOUSE	Rab11a	216	57.9	Mus musculus OX=10090	1:Experimental evidence at protein level	Ras-related protein Rab-11A	38871798	48849122	1	0.999	11	161	34	161	30	8	30	11	2	11	50722128	21719638	50722128	29	8	29	11	2	11	46976116	19793226	46976116	42	10	42	12	2	12	37382760	15396977	37382760	60	8	60	9
439	a	sp|Q8VEH3|ARL8A_MOUSE	Q8VEH3	ARL8A_MOUSE	Arl8a	186	69.9	Mus musculus OX=10090	1:Experimental evidence at protein level	ADP-ribosylation factor-like protein 8A	37940398	50864242	1	0.999	11	115	32	115	22	8	22	9	5	9	53492512	26775028	53492512	22	4	22	8	3	8	48235972	22509564	48235972	40	11	40	10	4	10	41346876	14734618	41346876	31	9	31	10
572	a	sp|Q9QUI0|RHOA_MOUSE	Q9QUI0	RHOA_MOUSE	Rhoa	193	60.1	Mus musculus OX=10090	1:Experimental evidence at protein level	Transforming protein RhoA	37416346	38330748	1	0.999	7	69	28	69	17	7	17	8	3	8	34944504	37730732	34944504	12	9	12	4	3	4	41716992	38472092	41716992	15	6	15	7	3	7	39952400	41212708	39952400	25	6	25	7
67	a	sp|P07724|ALBU_MOUSE	P07724	ALBU_MOUSE	Alb	608	47.4	Mus musculus OX=10090	1:Experimental evidence at protein level	Albumin	36744824	1.1683e+07	1	0.999	21	134	114	134	20	16	20	10	8	10	12753429	11912914	12753429	15	14	15	6	5	6	10612542	10577867	10612542	45	38	45	16	14	16	36322580	39173504	36322580	54	46	54	16
463	a	sp|Q921F2|TADBP_MOUSE	Q921F2	TADBP_MOUSE	Tardbp	414	55.6	Mus musculus OX=10090	1:Experimental evidence at protein level	TAR DNA-binding protein 43	36412060	21728891	1	0.999	14	134	134	134	18	18	18	10	10	10	22941756	22941756	22941756	18	18	18	9	9	9	20516026	20516026	20516026	50	50	50	16	16	16	37289648	37289648	37289648	48	48	48	14
264	a	sp|Q00623|APOA1_MOUSE	Q00623	APOA1_MOUSE	Apoa1	264	34.1	Mus musculus OX=10090	1:Experimental evidence at protein level	Apolipoprotein A-I	35304486	0	1	0.999	6	41	41	41	0	0	0	0	0	0	0	0	0	0	0	0	0	0	0	0	0	0	19	19	19	7	7	7	29703004	29703004	29703004	22	22	22	4
373	a	sp|Q8BJI1|S6A17_MOUSE	Q8BJI1	S6A17_MOUSE	Slc6a17	727	43.3	Mus musculus OX=10090	1:Experimental evidence at protein level	Sodium-dependent neutral amino acid transporter SLC6A17	35242916	30480357	1	0.999	20	170	169	170	39	39	39	17	17	17	32859126	32859126	32859126	27	27	27	10	10	10	28101588	28101588	28101588	47	46	47	18	17	18	34114140	34114140	34114140	57	57	57	14
820	b	sp|P99024|TBB5_MOUSE	P99024	TBB5_MOUSE	Tubb5	444	75.7	Mus musculus OX=10090	1:Experimental evidence at protein level	Tubulin beta-5 chain	34013317	32392907	1	0.999	22	250	50	73	50	10	15	24	5	8	60982260	31879554	29477686	51	9	16	19	2	5	85100440	33450984	35308128	67	13	18	23	4	6	62644132	25313460	30958026	82	18	24	21
52	a	sp|P01631|KV2A7_MOUSE	P01631	KV2A7_MOUSE		113	55.8	Mus musculus OX=10090	1:Experimental evidence at protein level	Ig kappa chain V-II region 26-10	33695233	3353044610	1	0.999	3	733	733	733	369	369	369	8	8	8	4120928260	4120928260	4120928260	339	339	339	9	9	9	2585160960	2585160960	2585160960	9	9	9	3	3	3	36520412	36520412	36520412	16	16	16	2
296	a	sp|Q5FWK3|RHG01_MOUSE	Q5FWK3	RHG01_MOUSE	Arhgap1	439	56	Mus musculus OX=10090	1:Experimental evidence at protein level	Rho GTPase-activating protein 1	32571580	28982139	1	0.999	17	142	142	142	38	38	38	20	20	20	30047722	30047722	30047722	23	23	23	10	10	10	27916556	27916556	27916556	39	39	39	13	13	13	33060818	33060818	33060818	42	42	42	14
401	a	sp|Q8C996|TM163_MOUSE	Q8C996	TM163_MOUSE	Tmem163	288	36.1	Mus musculus OX=10090	1:Experimental evidence at protein level	Transmembrane protein 163	32417613	36916847	1	0.999	7	109	109	109	20	20	20	7	7	7	43419556	43419556	43419556	23	23	23	8	8	8	30414138	30414138	30414138	29	29	29	8	8	8	27678610	27678610	27678610	37	37	37	6
682	a	sp|P70704-2|AT8A1_MOUSE	P70704-2	AT8A1_MOUSE	Atp8a1	1149	39.2	Mus musculus OX=10090		Isoform 2 of Phospholipid-transporting ATPase IA	32320209	24256447	1	0.999	38	262	16	262	46	5	46	25	3	25	24799514	6.07955e+06	24799514	36	3	36	17	0	17	23713380	0	23713380	82	4	82	30	2	30	29288906	6808773	29288906	98	4	98	28
665	a	sp|P61264|STX1B_MOUSE	P61264	STX1B_MOUSE	Stx1b	288	47.9	Mus musculus OX=10090	1:Experimental evidence at protein level	Syntaxin-1B	32065693	26190792	1	0.999	11	94	84	94	16	14	16	8	7	8	27438660	28446596	27438660	15	15	15	7	7	7	24942924	24942924	24942924	32	27	32	13	11	13	33081976	31890928	33081976	31	28	31	10
259	a	sp|P98086|C1QA_MOUSE	P98086	C1QA_MOUSE	C1qa	245	20	Mus musculus OX=10090	1:Experimental evidence at protein level	Complement C1q subcomponent subunit A	32057539	23161759	1	0.999	3	32	32	32	8	8	8	3	3	3	25495674	25495674	25495674	5	5	5	2	2	2	20827844	20827844	20827844	11	11	11	2	2	2	32568074	32568074	32568074	8	8	8	3
371	a	sp|Q8BI08|MAL2_MOUSE	Q8BI08	MAL2_MOUSE	Mal2	175	17.7	Mus musculus OX=10090	1:Experimental evidence at protein level	Protein MAL2	32052579	33669031	1	0.999	2	29	29	29	6	6	6	3	3	3	36424452	36424452	36424452	8	8	8	3	3	3	30913610	30913610	30913610	6	6	6	3	3	3	31294720	31294720	31294720	9	9	9	3
63	a	sp|P03987-2|IGHG3_MOUSE	P03987-2	IGHG3_MOUSE		329	59	Mus musculus OX=10090		Isoform 2 of Ig gamma-3 chain C region	31237197	0	1	0.999	12	55	55	55	6	6	6	0	0	0	0	0	0	1	1	1	0	0	0	0	0	0	16	16	16	7	0	7	25223482	0	25223482	32	32	32	9
758	a	sp|Q8BGN8-2|SYNPR_MOUSE	Q8BGN8-2	SYNPR_MOUSE	Synpr	285	62.1	Mus musculus OX=10090		Isoform 2 of Synaptoporin	31056510	32198091	1	0.999	10	74	74	74	14	14	14	7	3	7	29966358	27500354	29966358	15	15	15	7	2	7	34429824	30673854	34429824	26	26	26	10	2	10	37601044	35885796	37601044	19	19	19	5
673	a	sp|P62983|RS27A_MOUSE	P62983	RS27A_MOUSE	Rps27a	156	36.5	Mus musculus OX=10090	1:Experimental evidence at protein level	Ubiquitin-40S ribosomal protein S27a	31041749	83275048	1	0.999	4	30	8	30	9	4	9	4	0	4	77175096	0	77175096	5	3	5	3	0	3	89375000	0	89375000	5	0	5	2	0	2	32635012	0	32635012	11	1	11	3
675	d	sp|Q9CZT8|RAB3B_MOUSE	Q9CZT8	RAB3B_MOUSE	Rab3b	219	52.1	Mus musculus OX=10090	1:Experimental evidence at protein level	Ras-related protein Rab-3B	29914233	28256972	1	0.999	9	215	78	78	40	14	14	12	7	7	248112304	28947906	28947906	38	15	15	12	6	6	219621536	27566038	27566038	56	20	20	11	7	7	259843552	33084596	33084596	81	29	29	14
153	a	sp|P51150|RAB7A_MOUSE	P51150	RAB7A_MOUSE	Rab7a	207	76.3	Mus musculus OX=10090	1:Experimental evidence at protein level	Ras-related protein Rab-7a	29735858	32312213	1	0.999	16	147	147	147	38	38	38	20	20	20	29824714	29824714	29824714	33	33	33	15	15	15	34799712	34799712	34799712	37	37	37	12	12	12	29159212	29159212	29159212	39	39	39	14
675	f	sp|Q9D1G1|RAB1B_MOUSE	Q9D1G1	RAB1B_MOUSE	Rab1b	201	66.2	Mus musculus OX=10090	1:Experimental evidence at protein level	Ras-related protein Rab-1B	29435806	30244153	1	0.999	11	199	43	43	35	14	14	12	5	5	264824896	31342780	31342780	37	7	7	10	2	2	240426864	29145526	29145526	51	10	10	11	3	3	237147632	29559968	29559968	76	12	12	10
82	a	sp|P14106|C1QB_MOUSE	P14106	C1QB_MOUSE	C1qb	253	34	Mus musculus OX=10090	1:Experimental evidence at protein level	Complement C1q subcomponent subunit B	28223522	1.21539e+07	1	0.999	6	48	48	48	9	9	9	5	5	5	13084792	13084792	13084792	5	5	5	3	3	3	11223001	11223001	11223001	14	14	14	6	6	6	30692306	30692306	30692306	20	20	20	6
239	a	sp|P70318|TIAR_MOUSE	P70318	TIAR_MOUSE	Tial1	392	38.8	Mus musculus OX=10090	1:Experimental evidence at protein level	Nucleolysin TIAR	27924232	1.29825e+07	1	0.999	11	80	52	80	10	5	10	5	3	5	12698056	13586457	12698056	7	2	7	2	0	2	13266861	0	13266861	34	21	34	12	8	12	30226370	33913640	30226370	29	24	29	9
246	a	sp|P80560|PTPR2_MOUSE	P80560	PTPR2_MOUSE	Ptprn2	1001	31.2	Mus musculus OX=10090	1:Experimental evidence at protein level	Receptor-type tyrosine-protein phosphatase N2	27810120	9.78253e+06	1	0.999	18	54	54	54	15	15	15	9	9	9	14091590	14091590	14091590	6	6	6	4	4	4	5.47348e+06	5.47348e+06	5.47348e+06	22	22	22	13	13	13	30559088	30559088	30559088	11	11	11	8
531	a	sp|Q9D387|LAMP5_MOUSE	Q9D387	LAMP5_MOUSE	Lamp5	280	26.1	Mus musculus OX=10090	1:Experimental evidence at protein level	Lysosome-associated membrane glycoprotein 5	27235755	24340006	1	0.999	4	39	39	39	10	10	10	4	4	4	24081346	24081346	24081346	7	7	7	4	4	4	24598666	24598666	24598666	13	13	13	4	4	4	27536750	27536750	27536750	9	9	9	4
493	a	sp|Q9CPR4|RL17_MOUSE	Q9CPR4	RL17_MOUSE	Rpl17	184	35.9	Mus musculus OX=10090	1:Experimental evidence at protein level	60S ribosomal protein L17	27220344	63761426	1	0.999	5	35	35	35	12	12	12	5	5	5	59587180	59587180	59587180	13	13	13	3	3	3	67935672	67935672	67935672	4	4	4	0	0	0	0	0	0	6	6	6	2
679	a	sp|P68369|TBA1A_MOUSE	P68369	TBA1A_MOUSE	Tuba1a	451	51.7	Mus musculus OX=10090	1:Experimental evidence at protein level	Tubulin alpha-1A chain	27085698	37790901	1	0.999	16	165	0	165	35	0	35	18	0	18	32484414	0	32484414	38	0	38	13	0	13	43097388	0	43097388	44	0	44	14	0	14	23899592	0	23899592	48	0	48	15
323	a	sp|Q62465|VAT1_MOUSE	Q62465	VAT1_MOUSE	Vat1	406	37.4	Mus musculus OX=10090	1:Experimental evidence at protein level	Synaptic vesicle membrane protein VAT-1 homolog	26828458	1.89371e+07	1	0.999	11	101	101	101	18	18	18	10	10	10	21546548	21546548	21546548	19	19	19	8	8	8	16327567	16327567	16327567	29	29	29	10	10	10	26347180	26347180	26347180	35	35	35	8
633	a	sp|P04264|K2C1_HUMAN	P04264	K2C1_HUMAN	KRT1	644	48.8	Homo sapiens	1:Experimental evidence at protein level	Keratin, type II cytoskeletal 1	26708068	26805487	1	0.999	22	215	169	215	42	29	42	17	10	17	26773154	23292724	26773154	30	26	30	14	9	14	26837820	24685258	26837820	65	51	65	18	11	18	28319742	29423042	28319742	78	63	78	18
504	a	sp|Q9CR51|VATG1_MOUSE	Q9CR51	VATG1_MOUSE	Atp6v1g1	118	32.2	Mus musculus OX=10090	1:Experimental evidence at protein level	V-type proton ATPase subunit G 1	26255430	32373571	1	0.999	3	48	48	48	13	13	13	4	4	4	36353500	36353500	36353500	11	11	11	3	3	3	28393642	28393642	28393642	16	16	16	4	4	4	26207594	26207594	26207594	8	8	8	2
457	a	sp|Q91YT7|YTHD2_MOUSE	Q91YT7	YTHD2_MOUSE	Ythdf2	579	34.5	Mus musculus OX=10090	1:Experimental evidence at protein level	YTH domain-containing family protein 2	26130793	19608096	1	0.999	13	105	87	105	21	16	21	8	6	8	18946774	11940881	18946774	25	20	25	10	8	10	20269418	13092012	20269418	28	23	28	13	11	13	21413834	16293315	21413834	31	28	31	9
797	a	sp|Q8VEK0|CC50A_MOUSE	Q8VEK0	CC50A_MOUSE	Tmem30a	364	50	Mus musculus OX=10090	1:Experimental evidence at protein level	Cell cycle control protein 50A	26067047	18542107	1	0.999	12	109	109	109	22	22	22	9	8	9	16948940	12646713	16948940	16	16	16	6	6	6	20135274	16556272	20135274	32	32	32	8	7	8	29457988	25180052	29457988	39	39	39	9
231	a	sp|P63321|RALA_MOUSE	P63321	RALA_MOUSE	Rala	206	59.2	Mus musculus OX=10090	1:Experimental evidence at protein level	Ras-related protein Ral-A	26020447	28310245	1	0.999	10	99	44	99	22	8	22	11	4	11	28218080	24723314	28218080	16	9	16	7	4	7	28402410	25535450	28402410	24	10	24	11	5	11	24942046	10853824	24942046	37	17	37	10
172	a	sp|P60710|ACTB_MOUSE	P60710	ACTB_MOUSE	Actb	375	68.5	Mus musculus OX=10090	1:Experimental evidence at protein level	Actin, cytoplasmic 1	25879480	77558028	1	0.999	17	172	21	172	51	7	51	18	0	18	70000088	0	70000088	49	6	49	16	0	16	85115968	0	85115968	48	4	48	15	0	15	25068084	0	25068084	24	4	24	7
497	a	sp|Q9CQD1|RAB5A_MOUSE	Q9CQD1	RAB5A_MOUSE	Rab5a	215	66.5	Mus musculus OX=10090	1:Experimental evidence at protein level	Ras-related protein Rab-5A	25654037	40453234	1	0.999	9	73	43	73	15	9	15	8	5	8	37327328	14396559	37327328	10	6	10	4	2	4	43579140	26917460	43579140	23	13	23	9	7	9	34074032	21442544	34074032	25	15	25	10
609	b	sp|O08599|STXB1_MOUSE	O08599	STXB1_MOUSE	Stxbp1	594	52	Mus musculus OX=10090	1:Experimental evidence at protein level	Syntaxin-binding protein 1	25425677	23050486	1	0.999	22	191	9	191	42	2	42	19	0	19	24927182	0	24927182	34	0	34	15	0	15	21173790	0	21173790	62	4	62	22	0	22	27325994	0	27325994	53	3	53	18
642	a	sp|P17427|AP2A2_MOUSE	P17427	AP2A2_MOUSE	Ap2a2	938	55.4	Mus musculus OX=10090	1:Experimental evidence at protein level	AP-2 complex subunit alpha-2	25304848	35980354	1	0.999	36	243	174	243	62	50	62	32	26	32	38155372	30362266	38155372	51	39	51	24	19	24	33805336	27600726	33805336	73	45	73	30	22	30	26354084	21193550	26354084	57	40	57	21
339	a	sp|Q6PGE7|SC6A7_MOUSE	Q6PGE7	SC6A7_MOUSE	Slc6a7	637	25.4	Mus musculus OX=10090	1:Experimental evidence at protein level	Sodium-dependent proline transporter	24504913	26937738	1	0.999	14	87	87	87	20	20	20	10	10	10	25760540	25760540	25760540	16	16	16	7	7	7	28114936	28114936	28114936	25	25	25	13	13	13	30483820	30483820	30483820	26	26	26	10
331	a	sp|Q69ZS6|SV2C_MOUSE	Q69ZS6	SV2C_MOUSE	Sv2c	727	13.8	Mus musculus OX=10090	1:Experimental evidence at protein level	Synaptic vesicle glycoprotein 2C	24271889	15326452	1	0.999	9	44	36	36	9	9	9	5	5	5	18215762	17450102	17450102	3	3	3	2	2	2	13782103	13202802	13202802	15	13	13	6	5	5	22998596	22983200	22983200	17	11	11	5
139	a	sp|P46460|NSF_MOUSE	P46460	NSF_MOUSE	Nsf	744	59.4	Mus musculus OX=10090	1:Experimental evidence at protein level	Vesicle-fusing ATPase	24038612	30600449	1	0.999	32	241	241	241	51	51	51	25	25	25	28042908	28042908	28042908	53	53	53	20	20	20	33157990	33157990	33157990	54	54	54	24	24	24	23770402	23770402	23770402	83	83	83	26
602	a	sp|A2AN08-3|UBR4_MOUSE	A2AN08-3	UBR4_MOUSE	Ubr4	5156	35.7	Mus musculus OX=10090		Isoform 3 of E3 ubiquitin-protein ligase UBR4	23986608	1.40498e+06	1	0.999	112	462	460	462	3	3	3	2	0	2	1.50425e+06	0	1.50425e+06	4	4	4	2	0	2	1.30571e+06	0	1.30571e+06	219	217	219	99	0	99	23862518	0	23862518	236	236	236	107
641	a	sp|P13645|K1C10_HUMAN	P13645	K1C10_HUMAN	KRT10	584	42.5	Homo sapiens	1:Experimental evidence at protein level	Keratin, type I cytoskeletal 10	23879955	19708554	1	0.999	20	145	141	145	26	26	26	12	9	12	24179382	12148121	24179382	13	13	13	5	4	5	15237726	10783529	15237726	61	57	61	22	15	22	25148058	24758274	25148058	45	45	45	17
688	a	sp|Q00896|A1AT3_MOUSE	Q00896	A1AT3_MOUSE	Serpina1c	412	31.1	Mus musculus OX=10090	1:Experimental evidence at protein level	Alpha-1-antitrypsin 1-3	23729360	0	1	0.999	11	58	7	58	0	0	0	0	0	0	0	0	0	0	0	0	0	0	0	0	0	0	27	0	27	9	0	9	24397706	0	24397706	31	7	31	10
248	a	sp|P84091|AP2M1_MOUSE	P84091	AP2M1_MOUSE	Ap2m1	435	54	Mus musculus OX=10090	1:Experimental evidence at protein level	AP-2 complex subunit mu	23467570	40728746	1	0.999	17	128	128	128	30	30	30	16	16	16	38806964	38806964	38806964	32	32	32	16	16	16	42650528	42650528	42650528	40	40	40	16	16	16	25846800	25846800	25846800	26	26	26	9
394	a	sp|Q8BYK6-2|YTHD3_MOUSE	Q8BYK6-2	YTHD3_MOUSE	Ythdf3	589	34.5	Mus musculus OX=10090		Isoform 2 of YTH domain-containing family protein 3	23466584	11994055	1	0.999	13	80	67	68	15	14	14	9	0	8	21592116	0	11991986	13	10	10	8	0	7	17195758	0	11996124	25	19	20	11	0	9	29726186	0	25664736	27	24	24	8
232	a	sp|P63323|RS12_MOUSE	P63323	RS12_MOUSE	Rps12	132	43.2	Mus musculus OX=10090	1:Experimental evidence at protein level	40S ribosomal protein S12	23138620	143553624	1	0.999	4	44	44	44	17	17	17	6	6	6	152865488	152865488	152865488	16	16	16	6	6	6	134241760	134241760	134241760	7	7	7	3	3	3	18842668	18842668	18842668	4	4	4	2
672	a	sp|P62960|YBOX1_MOUSE	P62960	YBOX1_MOUSE	Ybx1	322	53.1	Mus musculus OX=10090	1:Experimental evidence at protein level	Y-box-binding protein 1	22820106	89986692	1	0.999	11	197	164	197	87	76	87	14	12	14	97093032	90412240	97093032	52	40	52	15	12	15	82880352	83324048	82880352	24	21	24	10	9	10	18659242	17841872	18659242	34	27	34	7
136	a	sp|P42669|PURA_MOUSE	P42669	PURA_MOUSE	Pura	321	39.9	Mus musculus OX=10090	1:Experimental evidence at protein level	Transcriptional activator protein Pur-alpha	22537053	112306200	1	0.999	7	113	113	113	30	30	30	12	12	12	113724168	113724168	113724168	45	45	45	12	12	12	110888232	110888232	110888232	16	16	16	6	6	6	21806620	21806620	21806620	22	22	22	6
553	a	sp|Q9ER00|STX12_MOUSE	Q9ER00	STX12_MOUSE	Stx12	274	62	Mus musculus OX=10090	1:Experimental evidence at protein level	Syntaxin-12	22262152	46677976	1	0.999	11	83	83	83	25	25	25	12	12	12	42706552	42706552	42706552	24	24	24	9	9	9	50649400	50649400	50649400	19	19	19	9	9	9	21321998	21321998	21321998	15	15	15	5
186	a	sp|P62082|RS7_MOUSE	P62082	RS7_MOUSE	Rps7	194	49	Mus musculus OX=10090	2:Experimental evidence at transcript level	40S ribosomal protein S7	21182820	118397628	1	0.999	7	54	54	54	15	15	15	5	5	5	118122808	118122808	118122808	14	14	14	6	6	6	118672448	118672448	118672448	14	14	14	5	5	5	18432714	18432714	18432714	11	11	11	4
540	a	sp|Q9DBG3-2|AP2B1_MOUSE	Q9DBG3-2	AP2B1_MOUSE	Ap2b1	951	52.3	Mus musculus OX=10090		Isoform 2 of AP-2 complex subunit beta	20850867	28039572	1	0.999	35	310	217	310	86	57	86	40	0	40	27767672	0	27767672	70	50	70	30	0	30	28311472	0	28311472	90	61	90	36	0	36	21442062	0	21442062	64	49	64	23
125	a	sp|P35278|RAB5C_MOUSE	P35278	RAB5C_MOUSE	Rab5c	216	66.2	Mus musculus OX=10090	1:Experimental evidence at protein level	Ras-related protein Rab-5C	2.07706e+07	21200811	1	0.999	9	72	42	42	20	14	14	10	7	7	31184070	19332468	19332468	9	5	5	5	3	3	38694624	23069154	23069154	23	13	13	8	6	6	34923312	24846898	24846898	20	10	10	8
15	a	sp|O35239|PTN9_MOUSE	O35239	PTN9_MOUSE	Ptpn9	593	59	Mus musculus OX=10090	1:Experimental evidence at protein level	Tyrosine-protein phosphatase non-receptor type 9	20673659	22421248	1	0.999	27	154	154	154	34	34	34	18	18	18	25271708	25271708	25271708	29	29	29	14	14	14	19570788	19570788	19570788	52	52	52	21	21	21	21234802	21234802	21234802	39	39	39	16
392	a	sp|Q8BXR1|S7A14_MOUSE	Q8BXR1	S7A14_MOUSE	Slc7a14	771	27.5	Mus musculus OX=10090	1:Experimental evidence at protein level	Probable cationic amino acid transporter	20510331	1.72678e+07	1	0.999	12	77	77	77	19	19	19	9	9	9	20993240	20993240	20993240	19	19	19	8	8	8	13542393	13542393	13542393	19	19	19	9	9	9	18690958	18690958	18690958	20	20	20	5
536	a	sp|Q9DB05|SNAA_MOUSE	Q9DB05	SNAA_MOUSE	Napa	295	63.4	Mus musculus OX=10090	1:Experimental evidence at protein level	Alpha-soluble NSF attachment protein	20315046	25537462	1	0.999	14	86	60	86	29	20	29	12	8	12	23609410	18220952	23609410	23	13	23	9	6	9	27465514	22537022	27465514	14	10	14	7	5	7	20089354	22964000	20089354	20	17	20	4
635	a	sp|P08556|RASN_MOUSE	P08556	RASN_MOUSE	Nras	189	39.7	Mus musculus OX=10090	1:Experimental evidence at protein level	GTPase NRas	20214260	4946685	1	0.999	5	25	9	24	9	2	9	5	0	5	8202216	0	9893370	3	2	2	2	0	0	17163280	0	0	5	2	5	4	0	4	15454950	0	18820072	8	3	8	3
208	a	sp|P62843|RS15_MOUSE	P62843	RS15_MOUSE	Rps15	145	28.3	Mus musculus OX=10090	1:Experimental evidence at protein level	40S ribosomal protein S15	19882720	109177780	1	0.999	2	52	52	52	18	18	18	7	7	7	101714288	101714288	101714288	18	18	18	7	7	7	116641272	116641272	116641272	8	8	8	4	4	4	18829478	18829478	18829478	8	8	8	4
29	a	sp|O54818|TPD53_MOUSE	O54818	TPD53_MOUSE	Tpd52l1	204	63.7	Mus musculus OX=10090	1:Experimental evidence at protein level	Tumor protein D53	19826837	25752907	1	0.999	10	96	96	96	33	33	33	10	10	10	25385598	25385598	25385598	13	13	13	7	7	7	26120216	26120216	26120216	24	24	24	10	10	10	18424634	18424634	18424634	26	26	26	7
721	a	sp|Q68FD5|CLH1_MOUSE	Q68FD5	CLH1_MOUSE	Cltc	1675	59.9	Mus musculus OX=10090	1:Experimental evidence at protein level	Clathrin heavy chain 1	19398769	29506815	1	0.999	69	340	340	340	125	125	125	68	67	68	24563554	24870252	24563554	82	82	82	38	37	38	34450076	34341700	34450076	69	69	69	33	32	33	18777544	18604510	18777544	64	64	64	33
451	a	sp|Q91WA3|HDA11_MOUSE	Q91WA3	HDA11_MOUSE	Hdac11	347	45	Mus musculus OX=10090	1:Experimental evidence at protein level	Histone deacetylase 11	1.91292e+07	25429671	1	0.999	10	56	56	56	8	8	8	6	6	6	18093636	18093636	18093636	7	7	7	3	3	3	32765706	32765706	32765706	21	21	21	7	7	7	22023916	22023916	22023916	20	20	20	6
108	a	sp|P25444|RS2_MOUSE	P25444	RS2_MOUSE	Rps2	293	43.7	Mus musculus OX=10090	1:Experimental evidence at protein level	40S ribosomal protein S2	18953451	87637780	1	0.999	12	90	90	90	25	25	25	13	13	13	88454360	88454360	88454360	38	38	38	12	12	12	86821200	86821200	86821200	12	12	12	4	4	4	19431876	19431876	19431876	15	15	15	6
209	a	sp|P62849-2|RS24_MOUSE	P62849-2	RS24_MOUSE	Rps24	130	35.4	Mus musculus OX=10090		Isoform 2 of 40S ribosomal protein S24	18616917	87361536	1	0.999	4	55	55	55	16	16	16	7	0	7	78351728	0	78351728	21	21	21	4	0	4	96371344	0	96371344	9	9	9	3	0	3	18567406	0	18567406	9	9	9	2
575	a	sp|Q9QYH6|MAGD1_MOUSE	Q9QYH6	MAGD1_MOUSE	Maged1	775	37.3	Mus musculus OX=10090	1:Experimental evidence at protein level	Melanoma-associated antigen D1	18296040	6.8988e+06	1	0.999	15	73	73	73	10	10	10	6	6	6	8143124	8143124	8143124	11	11	11	6	6	6	5.65447e+06	5.65447e+06	5.65447e+06	21	21	21	10	10	10	14406988	14406988	14406988	31	31	31	7
61	a	sp|P02768|ALBU_HUMAN	P02768	ALBU_HUMAN	ALB	609	11.2	Homo sapiens	1:Experimental evidence at protein level	Serum albumin	17930396	0	1	0.999	8	51	17	17	10	3	3	3	0	0	33503850	0	0	8	1	1	5	0	0	28876504	0	0	18	7	7	7	3	3	30896870	10890282	10890282	15	6	6	5
217	a	sp|P62908|RS3_MOUSE	P62908	RS3_MOUSE	Rps3	243	65.8	Mus musculus OX=10090	1:Experimental evidence at protein level	40S ribosomal protein S3	1.78549e+07	115837568	1	0.999	14	123	123	123	40	40	40	17	17	17	118372160	118372160	118372160	37	37	37	15	15	15	113302976	113302976	113302976	19	19	19	8	8	8	19730458	19730458	19730458	27	27	27	8
187	a	sp|P62242|RS8_MOUSE	P62242	RS8_MOUSE	Rps8	208	45.7	Mus musculus OX=10090	1:Experimental evidence at protein level	40S ribosomal protein S8	17769820	88823652	1	0.999	9	71	71	71	25	25	25	12	12	12	83219648	83219648	83219648	21	21	21	10	10	10	94427656	94427656	94427656	14	14	14	6	6	6	17972262	17972262	17972262	11	11	11	5
49	a	sp|O89116|VTI1A_MOUSE	O89116	VTI1A_MOUSE	Vti1a	217	34.1	Mus musculus OX=10090	1:Experimental evidence at protein level	Vesicle transport through interaction with t-SNAREs homolog 1A	1.76909e+07	20601206	1	0.999	6	43	43	43	10	10	10	6	6	6	20618402	20618402	20618402	9	9	9	4	4	4	20584010	20584010	20584010	12	12	12	5	5	5	19333120	19333120	19333120	12	12	12	4
214	a	sp|P62874|GBB1_MOUSE	P62874	GBB1_MOUSE	Gnb1	340	39.1	Mus musculus OX=10090	1:Experimental evidence at protein level	Guanine nucleotide-binding protein G(I)/G(S)/G(T) subunit beta-1	17508519	1.48477e+07	1	0.999	10	42	29	42	15	10	15	8	5	8	15347492	12845045	15347492	9	5	9	6	3	6	14347853	12404310	14347853	10	8	10	4	3	4	19419852	12598997	19419852	8	6	8	3
189	a	sp|P62264|RS14_MOUSE	P62264	RS14_MOUSE	Rps14	151	62.9	Mus musculus OX=10090	1:Experimental evidence at protein level	40S ribosomal protein S14	17383513	94456576	1	0.999	6	37	37	37	12	12	12	5	5	5	96135936	96135936	96135936	8	8	8	4	4	4	92777216	92777216	92777216	7	7	7	2	2	2	14084560	14084560	14084560	10	10	10	3
254	a	sp|P97441|ZNT3_MOUSE	P97441	ZNT3_MOUSE	Slc30a3	388	29.9	Mus musculus OX=10090	1:Experimental evidence at protein level	Zinc transporter 3	17347413	11856320	1	0.999	9	61	61	61	8	8	8	4	4	4	10574925	10574925	10574925	6	6	6	3	3	3	13137715	13137715	13137715	18	18	18	8	8	8	16752306	16752306	16752306	29	29	29	6
740	a	sp|Q7TMK9-2|HNRPQ_MOUSE	Q7TMK9-2	HNRPQ_MOUSE	Syncrip	562	53	Mus musculus OX=10090		Isoform 2 of Heterogeneous nuclear ribonucleoprotein Q	1.72852e+07	106205580	1	0.999	24	187	187	187	61	61	61	28	0	28	104415512	0	104415512	79	79	79	22	0	22	107995648	0	107995648	26	26	26	11	0	11	16197359	0	16197359	21	21	21	9
118	a	sp|P29341|PABP1_MOUSE	P29341	PABP1_MOUSE	Pabpc1	636	56.8	Mus musculus OX=10090	1:Experimental evidence at protein level	Polyadenylate-binding protein 1	17064089	129874636	1	0.999	28	203	203	203	70	70	70	29	29	29	133801808	133801808	133801808	81	81	81	26	26	26	125947464	125947464	125947464	32	32	32	11	11	11	14432976	14432976	14432976	20	20	20	10
193	a	sp|P62301|RS13_MOUSE	P62301	RS13_MOUSE	Rps13	151	45	Mus musculus OX=10090	1:Experimental evidence at protein level	40S ribosomal protein S13	17045476	100959648	1	0.999	7	59	59	59	15	15	15	6	6	6	97993640	97993640	97993640	21	21	21	7	7	7	103925656	103925656	103925656	14	14	14	4	4	4	16673322	16673322	16673322	9	9	9	2
94	a	sp|P17426-2|AP2A1_MOUSE	P17426-2	AP2A1_MOUSE	Ap2a1	955	50.9	Mus musculus OX=10090		Isoform B of AP-2 complex subunit alpha-1	1.68835e+07	23575926	1	0.999	33	199	136	136	59	47	47	31	0	25	29848492	0	23848944	40	30	30	17	0	14	27662400	0	23302908	56	31	31	24	0	17	22496856	0	18290770	44	28	28	19
836	a	sp|Q9QWI6-2|SRCN1_MOUSE	Q9QWI6-2	SRCN1_MOUSE	Srcin1	1216	32.3	Mus musculus OX=10090		Isoform 2 of SRC kinase signaling inhibitor 1	16456173	4.1707e+06	1	0.999	24	108	108	108	5	5	5	4	0	4	4.14556e+06	0	4.14556e+06	7	7	7	4	0	4	4.19584e+06	0	4.19584e+06	46	46	46	21	0	21	20356216	0	20356216	50	50	50	15
634	a	sp|P04370-10|MBP_MOUSE	P04370-10	MBP_MOUSE	Mbp	191	28.5	Mus musculus OX=10090		Isoform 10 of Myelin basic protein	1.64373e+07	22593995	1	0.999	4	23	8	23	4	2	4	2	0	2	27355006	0	27355006	3	0	3	2	0	2	17832984	0	17832984	7	2	7	4	0	4	15800827	0	15800827	9	4	9	2
500	a	sp|Q9CQR2|RS21_MOUSE	Q9CQR2	RS21_MOUSE	Rps21	83	45.8	Mus musculus OX=10090	1:Experimental evidence at protein level	40S ribosomal protein S21	16223734	70400484	1	0.999	3	29	29	29	6	6	6	2	2	2	61547992	61547992	61547992	9	9	9	3	3	3	79252976	79252976	79252976	8	8	8	4	4	4	16286658	16286658	16286658	6	6	6	3
656	a	sp|P47757-2|CAPZB_MOUSE	P47757-2	CAPZB_MOUSE	Capzb	272	50.4	Mus musculus OX=10090		Isoform 2 of F-actin-capping protein subunit beta	16217982	1.47211e+07	1	0.999	8	51	0	51	12	0	12	6	0	6	14893383	0	14893383	13	0	13	7	0	7	14548866	0	14548866	13	0	13	6	0	6	17417120	0	17417120	13	0	13	5
440	a	sp|Q8VEK3-2|HNRPU_MOUSE	Q8VEK3-2	HNRPU_MOUSE	Hnrnpu	793	32.3	Mus musculus OX=10090		Isoform 2 of Heterogeneous nuclear ribonucleoprotein U	1.61477e+07	23478292	1	0.999	17	67	67	67	33	33	33	17	0	17	21326200	0	21326200	24	24	24	9	0	9	25630384	0	25630384	5	5	5	3	0	3	9355713	0	9355713	5	5	5	3
275	a	sp|Q0VGU4|VGF_MOUSE	Q0VGU4	VGF_MOUSE	Vgf	617	38.2	Mus musculus OX=10090	1:Experimental evidence at protein level	Neurosecretory protein VGF	16023625	7.13652e+06	1	0.999	16	57	57	57	14	14	14	9	9	9	9189469	9189469	9189469	7	7	7	5	5	5	5083568	5083568	5083568	24	24	24	11	11	11	15882709	15882709	15882709	12	12	12	5
17	a	sp|O35295|PURB_MOUSE	O35295	PURB_MOUSE	Purb	324	62	Mus musculus OX=10090	1:Experimental evidence at protein level	Transcriptional activator protein Pur-beta	1.59285e+07	74532716	1	0.999	12	88	87	88	22	21	22	9	8	9	77635688	77635688	77635688	32	32	32	10	10	10	71429744	71429744	71429744	18	18	18	9	9	9	16148716	16148716	16148716	16	16	16	6
181	a	sp|P61358|RL27_MOUSE	P61358	RL27_MOUSE	Rpl27	136	36	Mus musculus OX=10090	1:Experimental evidence at protein level	60S ribosomal protein L27	1.57262e+07	56206638	1	0.999	4	39	39	39	11	11	11	4	4	4	72634200	72634200	72634200	14	14	14	3	3	3	39779076	39779076	39779076	7	7	7	2	2	2	12267701	12267701	12267701	7	7	7	2
677	a	sp|P68040|RACK1_MOUSE	P68040	RACK1_MOUSE	Rack1	317	86.4	Mus musculus OX=10090	1:Experimental evidence at protein level	Receptor of activated protein C kinase 1	1.56043e+07	82722208	1	0.999	19	167	167	167	65	65	65	21	20	21	68902928	68811192	68902928	65	65	65	20	19	20	96541488	96670200	96541488	15	15	15	8	8	8	11764819	11764819	11764819	22	22	22	9
173	a	sp|P60766|CDC42_MOUSE	P60766	CDC42_MOUSE	Cdc42	191	36.1	Mus musculus OX=10090	1:Experimental evidence at protein level	Cell division control protein 42 homolog	1.5538e+07	1.45631e+07	1	0.999	3	25	11	25	9	2	9	5	0	5	16461702	0	16461702	4	3	4	2	0	2	12664453	0	12664453	5	3	5	3	2	3	16975414	17018586	16975414	7	3	7	4
607	a	sp|O08576-2|RUN3A_MOUSE	O08576-2	RUN3A_MOUSE	Rundc3a	400	29.2	Mus musculus OX=10090		Isoform 2 of RUN domain-containing protein 3A	1.54826e+07	9742489	1	0.999	8	51	51	51	13	13	13	9	0	9	9429000	0	9429000	13	13	13	6	0	6	10055978	0	10055978	17	17	17	7	0	7	21036000	0	21036000	8	8	8	5
178	a	sp|P61021|RAB5B_MOUSE	P61021	RAB5B_MOUSE	Rab5b	215	47.9	Mus musculus OX=10090	1:Experimental evidence at protein level	Ras-related protein Rab-5B	15448400	4.03247e+06	1	0.999	7	51	21	21	14	8	8	7	4	4	25349766	8.06494e+06	8.06494e+06	4	0	0	2	0	0	37878592	0	0	18	8	8	5	3	3	30527764	16406210	16406210	15	5	5	6
141	a	sp|P47754|CAZA2_MOUSE	P47754	CAZA2_MOUSE	Capza2	286	47.9	Mus musculus OX=10090	1:Experimental evidence at protein level	F-actin-capping protein subunit alpha-2	15216779	12249903	1	0.999	8	47	47	47	16	16	16	6	6	6	12409385	12409385	12409385	8	8	8	5	5	5	12090421	12090421	12090421	8	8	8	5	5	5	14797555	14797555	14797555	15	15	15	4
230	a	sp|P63276|RS17_MOUSE	P63276	RS17_MOUSE	Rps17	135	52.6	Mus musculus OX=10090	1:Experimental evidence at protein level	40S ribosomal protein S17	15092987	90588432	1	0.999	7	46	46	46	20	20	20	11	11	11	75815072	75815072	75815072	16	16	16	6	6	6	105361792	105361792	105361792	5	5	5	2	2	2	17315176	17315176	17315176	5	5	5	2
761	c	sp|Q9JJ43-2|RFOX1_MOUSE	Q9JJ43-2	RFOX1_MOUSE	Rbfox1	376	20.2	Mus musculus OX=10090		Isoform 2 of RNA binding protein fox-1 homolog 1	1.49441e+07	18246049	1	0.999	4	30	11	25	10	4	6	5	0	3	15672621	0	14792430	7	3	7	2	0	2	22972592	0	21699668	5	2	5	2	0	2	17042946	0	16098587	8	2	7	3
79	a	sp|P12960|CNTN1_MOUSE	P12960	CNTN1_MOUSE	Cntn1	1020	32.8	Mus musculus OX=10090	1:Experimental evidence at protein level	Contactin-1	1.49372e+07	9.46069e+06	1	0.999	19	61	61	61	27	27	27	18	18	18	10180521	10180521	10180521	10	10	10	7	7	7	8740866	8740866	8740866	16	16	16	7	7	7	14797429	14797429	14797429	8	8	8	5
732	a	sp|Q6PIC6|AT1A3_MOUSE	Q6PIC6	AT1A3_MOUSE	Atp1a3	1013	37	Mus musculus OX=10090	1:Experimental evidence at protein level	Sodium/potassium-transporting ATPase subunit alpha-3	1.48767e+07	18139324	1	0.999	25	148	75	148	46	24	46	26	15	26	18513588	16941746	18513588	39	18	39	20	9	20	17765060	14768199	17765060	38	19	38	20	10	20	14141378	12097949	14141378	25	14	25	10
704	a	sp|Q5U4C1|GASP1_MOUSE	Q5U4C1	GASP1_MOUSE	Gprasp1	1347	37.3	Mus musculus OX=10090	1:Experimental evidence at protein level	G-protein coupled receptor-associated sorting protein 1	1.45472e+07	5.60087e+06	1	0.999	30	151	151	151	32	32	32	17	3	17	5.07027e+06	3.53422e+06	5.07027e+06	15	15	15	7	2	7	6131477	4.16396e+06	6131477	58	58	58	24	7	24	15513613	12435634	15513613	46	46	46	19
675	h	sp|P61027|RAB10_MOUSE	P61027	RAB10_MOUSE	Rab10	200	43.5	Mus musculus OX=10090	1:Experimental evidence at protein level	Ras-related protein Rab-10	14539117	30476478	1	0.999	9	109	43	43	24	12	12	10	7	7	268827136	31169098	31169098	19	10	10	8	5	5	238278656	29783858	29783858	33	14	14	8	5	5	227340448	29078234	29078234	33	7	7	4
198	a	sp|P62702|RS4X_MOUSE	P62702	RS4X_MOUSE	Rps4x	263	39.2	Mus musculus OX=10090	1:Experimental evidence at protein level	40S ribosomal protein S4, X isoform	14371345	77198524	1	0.999	10	72	72	72	17	17	17	8	8	8	85814976	85814976	85814976	26	26	26	8	8	8	68582072	68582072	68582072	17	17	17	7	7	7	15992433	15992433	15992433	12	12	12	3
604	a	sp|A2AWA9|RBGP1_MOUSE	A2AWA9	RBGP1_MOUSE	Rabgap1	1064	27.6	Mus musculus OX=10090	1:Experimental evidence at protein level	Rab GTPase-activating protein 1	1.42361e+07	12127072	1	0.999	17	84	50	84	26	19	26	13	0	13	12282315	0	12282315	13	7	13	6	0	6	11971829	0	11971829	29	15	29	11	0	11	15847787	0	15847787	16	9	16	7
733	a	sp|Q6Y685|TACC1_MOUSE	Q6Y685	TACC1_MOUSE	Tacc1	774	26.2	Mus musculus OX=10090	1:Experimental evidence at protein level	Transforming acidic coiled-coil-containing protein 1	1.38454e+07	10322306	1	0.999	14	59	57	59	15	14	15	8	0	8	10503503	0	10503503	9	9	9	4	0	4	10141109	0	10141109	20	20	20	11	2	11	13315669	0	13315669	15	14	15	7
168	a	sp|P59326|YTHD1_MOUSE	P59326	YTHD1_MOUSE	Ythdf1	559	34.2	Mus musculus OX=10090	1:Experimental evidence at protein level	YTH domain-containing family protein 1	13682862	1.12496e+07	1	0.999	11	55	42	42	14	10	10	5	4	4	15171386	11868482	11868482	10	8	8	5	4	4	13588258	10630793	10630793	19	15	15	8	6	6	17120238	13394042	13394042	12	9	9	3
26	a	sp|O35737|HNRH1_MOUSE	O35737	HNRH1_MOUSE	Hnrnph1	449	47.2	Mus musculus OX=10090	1:Experimental evidence at protein level	Heterogeneous nuclear ribonucleoprotein H	1.3585e+07	37612876	1	0.999	14	77	37	77	38	24	38	17	10	17	36313836	11953271	36313836	29	11	29	12	6	12	38911916	12270797	38911916	6	1	6	4	0	4	20723094	0	20723094	4	1	4	3
37	a	sp|O70480|VAMP4_MOUSE	O70480	VAMP4_MOUSE	Vamp4	141	23.4	Mus musculus OX=10090	1:Experimental evidence at protein level	Vesicle-associated membrane protein 4	1.34238e+07	23059300	1	0.999	2	21	21	21	5	5	5	3	3	3	30310802	30310802	30310802	5	5	5	2	2	2	15807798	15807798	15807798	6	6	6	2	2	2	12448088	12448088	12448088	5	5	5	2
664	a	sp|P60879|SNP25_MOUSE	P60879	SNP25_MOUSE	Snap25	206	54.9	Mus musculus OX=10090	1:Experimental evidence at protein level	Synaptosomal-associated protein 25	13407593	1.52115e+07	1	0.999	9	78	78	78	20	20	20	10	0	10	16540981	0	16540981	16	16	16	7	0	7	13882060	0	13882060	24	24	24	8	0	8	14969229	0	14969229	18	18	18	6
62	a	sp|P02769|ALBU_BOVIN	P02769	ALBU_BOVIN	ALB	607	15	Bos taurus	1:Experimental evidence at protein level	Serum albumin	13270362	35037482	1	0.999	10	56	10	36	17	8	13	9	5	7	25355794	0	38590880	7	0	6	4	0	3	24046450	0	31484084	19	2	12	5	0	3	29291704	0	26540724	13	0	5	3
813	a	sp|Q99NH0|ANR17_MOUSE	Q99NH0	ANR17_MOUSE	Ankrd17	2603	27.2	Mus musculus OX=10090	1:Experimental evidence at protein level	Ankyrin repeat domain-containing protein 17	1.3232e+07	24894673	1	0.999	38	179	49	179	80	26	80	38	6	38	26692322	11558304	26692322	53	19	53	22	4	22	23097024	9749570	23097024	21	4	21	11	0	11	12997679	0	12997679	25	0	25	12
266	a	sp|Q02105|C1QC_MOUSE	Q02105	C1QC_MOUSE	C1qc	246	29.7	Mus musculus OX=10090	1:Experimental evidence at protein level	Complement C1q subcomponent subunit C	1.32121e+07	11876608	1	0.999	4	47	47	47	6	6	6	3	3	3	14635995	14635995	14635995	7	7	7	3	3	3	9117221	9117221	9117221	16	16	16	3	3	3	14267618	14267618	14267618	18	18	18	3
54	a	sp|P01831|THY1_MOUSE	P01831	THY1_MOUSE	Thy1	162	31.5	Mus musculus OX=10090	1:Experimental evidence at protein level	Thy-1 membrane glycoprotein	1.32108e+07	27993190	1	0.999	4	43	43	43	8	8	8	3	3	3	29748806	29748806	29748806	5	5	5	2	2	2	26237574	26237574	26237574	11	11	11	2	2	2	13508416	13508416	13508416	19	19	19	4
204	a	sp|P62754|RS6_MOUSE	P62754	RS6_MOUSE	Rps6	249	25.7	Mus musculus OX=10090	1:Experimental evidence at protein level	40S ribosomal protein S6	12973130	71485972	1	0.999	5	35	35	35	12	12	12	5	5	5	68244808	68244808	68244808	12	12	12	7	7	7	74727136	74727136	74727136	7	7	7	4	4	4	13048905	13048905	13048905	4	4	4	2
58	a	sp|P01872-2|IGHM_MOUSE	P01872-2	IGHM_MOUSE	Ighm	475	23.1	Mus musculus OX=10090		Isoform 2 of Immunoglobulin heavy constant mu	1.29561e+07	0	1	0.999	7	28	28	28	0	0	0	0	0	0	0	0	0	0	0	0	0	0	0	0	0	0	15	15	15	8	0	8	13306701	0	13306701	13	13	13	8
806	a	sp|Q922S4-3|PDE2A_MOUSE	Q922S4-3	PDE2A_MOUSE	Pde2a	928	40.5	Mus musculus OX=10090		Isoform PDE2A2 of cGMP-dependent 3',5'-cyclic phosphodiesterase	1.29545e+07	10827700	1	0.999	19	103	103	103	27	27	27	15	0	15	10228902	0	10228902	14	14	14	8	0	8	11426498	0	11426498	36	36	36	15	0	15	12415723	0	12415723	26	26	26	13
462	a	sp|Q920N7|SYT12_MOUSE	Q920N7	SYT12_MOUSE	Syt12	421	45.8	Mus musculus OX=10090	1:Experimental evidence at protein level	Synaptotagmin-12	12931715	9.70678e+06	1	0.999	14	83	83	83	17	17	17	9	9	9	9301789	9301789	9301789	16	16	16	8	8	8	10111776	10111776	10111776	28	28	28	14	14	14	13808328	13808328	13808328	22	22	22	10
676	c	sp|P07759|SPA3K_MOUSE	P07759	SPA3K_MOUSE	Serpina3k	418	34.4	Mus musculus OX=10090	1:Experimental evidence at protein level	Serine protease inhibitor A3K	1.27843e+07	0	1	0.999	9	35	35	35	0	0	0	0	0	0	0	0	0	0	0	0	0	0	0	0	0	0	18	18	18	9	7	9	14395872	13046275	14395872	17	17	17	7
494	a	sp|Q9CPS6|HINT3_MOUSE	Q9CPS6	HINT3_MOUSE	Hint3	165	35.2	Mus musculus OX=10090	1:Experimental evidence at protein level	Histidine triad nucleotide-binding protein 3	1.27815e+07	4.34166e+06	1	0.999	4	27	27	27	6	6	6	4	4	4	8683327	8683327	8683327	3	3	3	0	0	0	0	0	0	6	6	6	3	3	3	10683834	10683834	10683834	12	12	12	5
353	a	sp|Q80UY2-2|KCMF1_MOUSE	Q80UY2-2	KCMF1_MOUSE	Kcmf1	296	43.9	Mus musculus OX=10090		Isoform 2 of E3 ubiquitin-protein ligase KCMF1	1.26462e+07	0	1	0.999	6	40	40	40	1	1	1	0	0	0	0	0	0	0	0	0	0	0	0	0	0	0	18	18	18	8	0	8	11314575	0	11314575	21	21	21	6
233	a	sp|P63325|RS10_MOUSE	P63325	RS10_MOUSE	Rps10	165	32.7	Mus musculus OX=10090	1:Experimental evidence at protein level	40S ribosomal protein S10	12436841	85824608	1	0.999	5	50	50	50	14	14	14	6	6	6	91786376	91786376	91786376	24	24	24	6	6	6	79862840	79862840	79862840	7	7	7	4	4	4	11857771	11857771	11857771	5	5	5	3
641	b	sp|P35527|K1C9_HUMAN	P35527	K1C9_HUMAN	KRT9	623	45.1	Homo sapiens	1:Experimental evidence at protein level	Keratin, type I cytoskeletal 9	1.23904e+07	21213266	1	0.999	16	81	80	80	12	12	12	5	5	5	17164472	17164472	17164472	20	20	20	10	10	10	25262060	25262060	25262060	24	23	23	12	11	11	11432948	11432948	11432948	25	25	25	10
600	a	sp|Q9Z218|DPP6_MOUSE	Q9Z218	DPP6_MOUSE	Dpp6	804	9.6	Mus musculus OX=10090	1:Experimental evidence at protein level	Dipeptidyl aminopeptidase-like protein 6	1.23032e+07	1.23911e+07	1	0.999	6	26	22	26	9	9	9	4	4	4	13881274	13881274	13881274	5	3	5	4	2	4	10900917	10900917	10900917	6	5	6	2	2	2	12994591	12994591	12994591	6	5	6	2
665	b	sp|O35526|STX1A_MOUSE	O35526	STX1A_MOUSE	Stx1a	288	35.1	Mus musculus OX=10090	1:Experimental evidence at protein level	Syntaxin-1A	12213531	13523623	1	0.999	6	30	20	20	6	4	4	4	3	3	9105032	8623420	8623420	3	3	3	2	2	2	18423826	18423826	18423826	11	6	6	5	3	3	12655126	13545522	13545522	10	7	7	4
777	a	sp|Q8C561-2|LMBD2_MOUSE	Q8C561-2	LMBD2_MOUSE	Lmbrd2	649	19.3	Mus musculus OX=10090		Isoform 2 of G-protein coupled receptor-associated protein LMBRD2	1.21059e+07	12745117	1	0.999	8	58	58	58	14	14	14	8	0	8	10195696	0	10195696	14	14	14	7	0	7	15294538	0	15294538	17	17	17	8	0	8	12194710	0	12194710	13	13	13	7
527	a	sp|Q9D1K2|VATF_MOUSE	Q9D1K2	VATF_MOUSE	Atp6v1f	119	52.1	Mus musculus OX=10090	1:Experimental evidence at protein level	V-type proton ATPase subunit F	1.20018e+07	1.1272e+07	1	0.999	4	37	37	37	8	8	8	4	4	4	13279465	13279465	13279465	4	4	4	2	2	2	9264536	9264536	9264536	17	17	17	6	6	6	13500567	13500567	13500567	8	8	8	4
89	a	sp|P14869|RLA0_MOUSE	P14869	RLA0_MOUSE	Rplp0	317	43.2	Mus musculus OX=10090	1:Experimental evidence at protein level	60S acidic ribosomal protein P0	11997675	63261678	1	0.999	9	94	94	94	28	28	28	12	12	12	64162084	64162084	64162084	37	37	37	13	13	13	62361272	62361272	62361272	18	18	18	8	8	8	11338706	11338706	11338706	11	11	11	4
68	a	sp|P07742|RIR1_MOUSE	P07742	RIR1_MOUSE	Rrm1	792	41.3	Mus musculus OX=10090	1:Experimental evidence at protein level	Ribonucleoside-diphosphate reductase large subunit	1.19167e+07	1.65934e+07	1	0.999	21	107	107	107	38	38	38	21	21	21	17715704	17715704	17715704	19	19	19	9	9	9	15471043	15471043	15471043	22	22	22	9	9	9	11540691	11540691	11540691	28	28	28	12
152	a	sp|P49586|PCY1A_MOUSE	P49586	PCY1A_MOUSE	Pcyt1a	367	31.6	Mus musculus OX=10090	1:Experimental evidence at protein level	Choline-phosphate cytidylyltransferase A	1.18203e+07	5.70661e+06	1	0.999	7	27	15	27	10	5	10	5	2	5	11413219	9730733	11413219	1	1	1	0	0	0	0	0	0	7	4	7	2	0	2	14502026	0	14502026	9	5	9	5
143	a	sp|P47911|RL6_MOUSE	P47911	RL6_MOUSE	Rpl6	296	31.1	Mus musculus OX=10090	1:Experimental evidence at protein level	60S ribosomal protein L6	1.17969e+07	73266864	1	0.999	8	51	51	51	18	18	18	6	6	6	79020328	79020328	79020328	14	14	14	5	5	5	67513400	67513400	67513400	15	15	15	5	5	5	11054773	11054773	11054773	4	4	4	2
743	a	sp|Q7TN98-2|CPEB4_MOUSE	Q7TN98-2	CPEB4_MOUSE	Cpeb4	721	23.6	Mus musculus OX=10090		Isoform 2 of Cytoplasmic polyadenylation element-binding protein 4	1.17776e+07	17695817	1	0.999	11	54	18	54	18	6	18	10	0	10	17581036	0	17581036	12	6	12	7	0	7	17810598	0	17810598	15	4	15	7	0	7	10475012	0	10475012	9	2	9	4
470	a	sp|Q99J85|NPTXR_MOUSE	Q99J85	NPTXR_MOUSE	Nptxr	493	38.5	Mus musculus OX=10090	1:Experimental evidence at protein level	Neuronal pentraxin receptor	1.17303e+07	7.4512e+06	1	0.999	11	74	74	74	19	19	19	10	10	10	6521909	6521909	6521909	11	11	11	3	3	3	8.3805e+06	8.3805e+06	8.3805e+06	26	26	26	10	10	10	13802449	13802449	13802449	18	18	18	9
773	a	sp|Q8C0E2|VP26B_MOUSE	Q8C0E2	VP26B_MOUSE	Vps26b	336	19.6	Mus musculus OX=10090	1:Experimental evidence at protein level	Vacuolar protein sorting-associated protein 26B	1.16971e+07	3670184	1	0.999	5	22	21	22	10	9	10	5	3	5	3031642	0	3031642	6	6	6	2	0	2	4308726	0	4308726	3	3	3	2	0	2	7373829	0	7373829	3	3	3	2
304	a	sp|Q60865|CAPR1_MOUSE	Q60865	CAPR1_MOUSE	Caprin1	707	43.1	Mus musculus OX=10090	1:Experimental evidence at protein level	Caprin-1	11592397	86637194	1	0.999	16	113	113	113	53	53	53	18	18	18	107663184	107663184	107663184	48	48	48	14	14	14	65611204	65611204	65611204	6	6	6	3	3	3	14340444	14340444	14340444	6	6	6	3
359	a	sp|Q80Z24|NEGR1_MOUSE	Q80Z24	NEGR1_MOUSE	Negr1	348	33.6	Mus musculus OX=10090	1:Experimental evidence at protein level	Neuronal growth regulator 1	11509695	6.574e+06	1	0.999	8	39	39	39	9	9	9	6	6	6	5.14078e+06	5.14078e+06	5.14078e+06	9	9	9	4	4	4	8007224	8007224	8007224	12	12	12	6	6	6	8912677	8912677	8912677	9	9	9	4
711	c	sp|Q60899|ELAV2_MOUSE	Q60899	ELAV2_MOUSE	Elavl2	360	50	Mus musculus OX=10090	1:Experimental evidence at protein level	ELAV-like protein 2	11497002	79692824	1	0.999	15	137	37	137	49	11	49	19	5	19	72957096	45192792	72957096	56	16	56	17	6	17	86428552	58789768	86428552	13	6	13	6	2	6	10994804	10021636	10994804	19	4	19	6
84	a	sp|P14131|RS16_MOUSE	P14131	RS16_MOUSE	Rps16	146	49.3	Mus musculus OX=10090	1:Experimental evidence at protein level	40S ribosomal protein S16	11488211	71447084	1	0.999	9	47	47	47	14	14	14	5	5	5	73682120	73682120	73682120	23	23	23	8	8	8	69212048	69212048	69212048	8	8	8	4	4	4	14485500	14485500	14485500	2	2	2	2
100	a	sp|P21661|NEC2_MOUSE	P21661	NEC2_MOUSE	Pcsk2	637	34.1	Mus musculus OX=10090	1:Experimental evidence at protein level	Neuroendocrine convertase 2	1.14741e+07	3.41929e+06	1	0.999	9	20	20	20	3	3	3	2	2	2	6.83857e+06	6.83857e+06	6.83857e+06	0	0	0	0	0	0	0	0	0	11	11	11	7	7	7	13546502	13546502	13546502	6	6	6	4
839	a	sp|Q9QYE9-2|PKHB1_MOUSE	Q9QYE9-2	PKHB1_MOUSE	Plekhb1	208	64.6	Mus musculus OX=10090		Isoform 2 of Pleckstrin homology domain-containing family B member 1	1.13824e+07	3.5217e+06	1	0.999	6	23	23	23	7	7	7	4	0	4	7.0434e+06	0	7.0434e+06	1	1	1	0	0	0	0	0	0	5	5	5	2	0	2	8557933	0	8557933	10	10	10	4
77	a	sp|P12246|SAMP_MOUSE	P12246	SAMP_MOUSE	Apcs	224	34.8	Mus musculus OX=10090	1:Experimental evidence at protein level	Serum amyloid P-component	1.13215e+07	0	1	0.999	5	24	24	24	0	0	0	0	0	0	0	0	0	0	0	0	0	0	0	0	0	0	12	12	12	6	6	6	10744516	10744516	10744516	12	12	12	4
565	a	sp|Q9JKK1-2|STX6_MOUSE	Q9JKK1-2	STX6_MOUSE	Stx6	255	43.5	Mus musculus OX=10090		Isoform 2 of Syntaxin-6	11260671	13795898	1	0.999	7	30	30	30	10	10	10	4	0	4	12140514	0	12140514	10	10	10	4	0	4	15451282	0	15451282	6	6	6	3	0	3	12288355	0	12288355	4	4	4	2
309	a	sp|Q61418|CLCN4_MOUSE	Q61418	CLCN4_MOUSE	Clcn4	747	15.7	Mus musculus OX=10090	2:Experimental evidence at transcript level	H(+)/Cl(-) exchange transporter 4	11188195	1.01246e+07	1	0.999	6	31	29	29	12	10	10	6	5	5	9758262	9758262	9758262	6	6	6	4	4	4	10490951	10490951	10490951	7	7	7	3	3	3	6967109	6967109	6967109	6	6	6	3
36	a	sp|O70439|STX7_MOUSE	O70439	STX7_MOUSE	Stx7	261	51.3	Mus musculus OX=10090	1:Experimental evidence at protein level	Syntaxin-7	1.10558e+07	12132177	1	0.999	7	48	48	48	17	17	17	9	9	9	14349047	14349047	14349047	8	8	8	5	5	5	9915307	9915307	9915307	10	10	10	5	5	5	14195352	14195352	14195352	13	13	13	3
654	a	sp|P46638|RB11B_MOUSE	P46638	RB11B_MOUSE	Rab11b	218	57.3	Mus musculus OX=10090	1:Experimental evidence at protein level	Ras-related protein Rab-11B	11022601	4.59477e+06	1	0.999	12	145	18	18	27	5	5	11	2	2	49778632	9189545	9189545	21	0	0	9	0	0	46976116	0	0	39	7	7	12	2	2	35209276	8658676	8658676	58	6	6	9
113	a	sp|P27659|RL3_MOUSE	P27659	RL3_MOUSE	Rpl3	403	31	Mus musculus OX=10090	1:Experimental evidence at protein level	60S ribosomal protein L3	1.10019e+07	67518992	1	0.999	8	71	71	71	24	24	24	11	11	11	58933144	58933144	58933144	35	35	35	7	7	7	76104840	76104840	76104840	8	8	8	3	3	3	13191070	13191070	13191070	4	4	4	2
459	a	sp|Q91ZX7|LRP1_MOUSE	Q91ZX7	LRP1_MOUSE	Lrp1	4545	23.6	Mus musculus OX=10090	1:Experimental evidence at protein level	Prolow-density lipoprotein receptor-related protein 1	10932194	21848763	1	0.999	64	187	187	187	97	97	97	52	52	52	18985574	18985574	18985574	55	55	55	23	23	23	24711952	24711952	24711952	18	18	18	9	9	9	11116184	11116184	11116184	17	17	17	10
86	a	sp|P14206|RSSA_MOUSE	P14206	RSSA_MOUSE	Rpsa	295	63.4	Mus musculus OX=10090	1:Experimental evidence at protein level	40S ribosomal protein SA	10878982	53438172	1	0.999	16	109	109	109	37	37	37	16	16	16	53001764	53001764	53001764	42	42	42	14	14	14	53874580	53874580	53874580	13	13	13	5	5	5	10617031	10617031	10617031	17	17	17	6
640	a	sp|P13595|NCAM1_MOUSE	P13595	NCAM1_MOUSE	Ncam1	1115	20.3	Mus musculus OX=10090	1:Experimental evidence at protein level	Neural cell adhesion molecule 1	1.08788e+07	9.5689e+06	1	0.999	11	56	56	56	16	16	16	8	0	8	8731473	0	8731473	14	14	14	7	0	7	10406318	0	10406318	16	16	16	8	2	8	12561936	0	12561936	10	10	10	4
228	a	sp|P63239|NEC1_MOUSE	P63239	NEC1_MOUSE	Pcsk1	753	12.4	Mus musculus OX=10090	1:Experimental evidence at protein level	Neuroendocrine convertase 1	10813640	0	1	0.999	4	6	6	6	0	0	0	0	0	0	0	0	0	0	0	0	0	0	0	0	0	0	3	3	3	2	2	2	13474206	13474206	13474206	3	3	3	3
675	j	sp|P35279|RAB6A_MOUSE	P35279	RAB6A_MOUSE	Rab6a	208	53.4	Mus musculus OX=10090	1:Experimental evidence at protein level	Ras-related protein Rab-6A	1.07011e+07	17840000	1	0.999	9	73	11	28	18	2	9	8	0	6	260561424	0	15268480	13	4	7	6	0	4	265207936	0	20411520	19	4	6	4	0	2	198125040	0	11138032	23	1	6	6
580	a	sp|Q9R0L7|AKP8L_MOUSE	Q9R0L7	AKP8L_MOUSE	Akap8l	642	26.2	Mus musculus OX=10090	1:Experimental evidence at protein level	A-kinase anchor protein 8-like	10668907	7.4785e+06	1	0.999	9	34	34	34	9	9	9	5	5	5	8.07091e+06	8.07091e+06	8.07091e+06	3	3	3	2	2	2	6.88609e+06	6.88609e+06	6.88609e+06	14	14	14	8	8	8	10345311	10345311	10345311	8	8	8	4
2	a	sp|B2RY56|RBM25_MOUSE	B2RY56	RBM25_MOUSE	Rbm25	838	7.9	Mus musculus OX=10090	1:Experimental evidence at protein level	RNA-binding protein 25	1.06626e+07	7.5883e+06	1	0.999	4	25	25	25	6	6	6	4	4	4	4.25093e+06	4.25093e+06	4.25093e+06	6	6	6	4	4	4	10925671	10925671	10925671	7	7	7	5	5	5	9863012	9863012	9863012	6	6	6	4
428	a	sp|Q8R1Y2|MERB1_MOUSE	Q8R1Y2	MERB1_MOUSE	Bmerb1	203	37.9	Mus musculus OX=10090	1:Experimental evidence at protein level	bMERB domain-containing protein 1	10651923	11471497	1	0.999	5	40	40	40	9	9	9	5	5	5	12867577	12867577	12867577	7	7	7	3	3	3	10075417	10075417	10075417	14	14	14	3	3	3	11424071	11424071	11424071	10	10	10	6
150	a	sp|P48320|DCE2_MOUSE	P48320	DCE2_MOUSE	Gad2	585	8.2	Mus musculus OX=10090	1:Experimental evidence at protein level	Glutamate decarboxylase 2	1.06163e+07	0	1	0.999	2	12	12	12	2	2	2	0	0	0	0	0	0	0	0	0	0	0	0	0	0	0	5	5	5	3	3	3	13241684	13241684	13241684	5	5	5	3
210	a	sp|P62852|RS25_MOUSE	P62852	RS25_MOUSE	Rps25	125	29.6	Mus musculus OX=10090	1:Experimental evidence at protein level	40S ribosomal protein S25	10581367	76610400	1	0.999	5	27	27	27	11	11	11	4	4	4	106118776	106118776	106118776	8	8	8	4	4	4	47102024	47102024	47102024	6	6	6	3	3	3	11928584	11928584	11928584	2	2	2	2
142	a	sp|P47867-2|SCG3_MOUSE	P47867-2	SCG3_MOUSE	Scg3	466	26.8	Mus musculus OX=10090		Isoform 2 of Secretogranin-3	1.05681e+07	5.86179e+06	1	0.999	8	43	43	43	11	11	11	5	0	5	6605234	0	6605234	3	3	3	2	0	2	5.11835e+06	0	5.11835e+06	19	19	19	8	0	8	12463189	0	12463189	10	10	10	5
737	a	sp|Q6ZWV3|RL10_MOUSE	Q6ZWV3	RL10_MOUSE	Rpl10	214	24.8	Mus musculus OX=10090	1:Experimental evidence at protein level	60S ribosomal protein L10	1.04874e+07	53959196	1	0.999	4	35	35	35	10	10	10	4	0	4	55761772	0	55761772	15	15	15	3	0	3	52156620	0	52156620	4	4	4	2	0	2	10121404	0	10121404	6	6	6	3
382	a	sp|Q8BRV5|K1671_MOUSE	Q8BRV5	K1671_MOUSE	Kiaa1671	308	37.7	Mus musculus OX=10090	2:Experimental evidence at transcript level	Uncharacterized protein KIAA1671	1.02913e+07	6.69303e+06	1	0.999	7	40	40	40	15	15	15	7	7	7	7455251	7455251	7455251	8	8	8	4	4	4	5.9308e+06	5.9308e+06	5.9308e+06	9	9	9	4	4	4	11429915	11429915	11429915	8	8	8	3
316	a	sp|Q62159|RHOC_MOUSE	Q62159	RHOC_MOUSE	Rhoc	193	53.9	Mus musculus OX=10090	1:Experimental evidence at protein level	Rho-related GTP-binding protein RhoC	10259304	4.61179e+06	1	0.999	6	54	13	13	14	4	4	7	2	2	23293098	9223581	9223581	5	2	2	2	0	0	31082968	0	0	13	4	4	6	2	2	29083946	10546842	10546842	22	3	3	7
116	a	sp|P28663|SNAB_MOUSE	P28663	SNAB_MOUSE	Napb	298	52	Mus musculus OX=10090	1:Experimental evidence at protein level	Beta-soluble NSF attachment protein	1.01909e+07	1.42647e+07	1	0.999	12	74	48	48	25	16	16	13	9	9	20417900	16856402	16856402	24	14	14	11	8	8	15871383	11673027	11673027	14	10	10	8	6	6	12219546	10837705	10837705	11	8	8	5
688	b	sp|P22599|A1AT2_MOUSE	P22599	A1AT2_MOUSE	Serpina1b	413	28.6	Mus musculus OX=10090	1:Experimental evidence at protein level	Alpha-1-antitrypsin 1-2	10082622	0	1	0.999	9	56	10	10	1	1	1	0	0	0	0	0	0	0	0	0	0	0	0	0	0	0	30	4	4	10	2	2	24257980	9335120	9335120	25	5	5	9
269	a	sp|Q03517|SCG2_MOUSE	Q03517	SCG2_MOUSE	Scg2	617	10.4	Mus musculus OX=10090	1:Experimental evidence at protein level	Secretogranin-2	10081936	6.46123e+06	1	0.999	3	25	25	25	5	5	5	3	3	3	6396091	6396091	6396091	3	3	3	2	2	2	6.52636e+06	6.52636e+06	6.52636e+06	10	10	10	5	5	5	11275346	11275346	11275346	7	7	7	4
791	a	sp|Q8R4E6|PURG_MOUSE	Q8R4E6	PURG_MOUSE	Purg	350	39.7	Mus musculus OX=10090	1:Experimental evidence at protein level	Purine-rich element-binding protein gamma	1.00515e+07	52062214	1	0.999	9	70	69	69	28	27	27	11	2	10	52080940	35260564	52080940	28	28	28	9	2	9	52043488	24766080	52043488	11	11	11	5	0	5	16034846	0	16034846	3	3	3	2
342	a	sp|Q6ZWN5|RS9_MOUSE	Q6ZWN5	RS9_MOUSE	Rps9	194	28.4	Mus musculus OX=10090	1:Experimental evidence at protein level	40S ribosomal protein S9	1.0029e+07	79853972	1	0.999	8	61	61	61	22	22	22	9	9	9	83016832	83016832	83016832	21	21	21	9	9	9	76691112	76691112	76691112	12	12	12	4	4	4	12171728	12171728	12171728	6	6	6	4
503	a	sp|Q9CQW2|ARL8B_MOUSE	Q9CQW2	ARL8B_MOUSE	Arl8b	186	58.6	Mus musculus OX=10090	1:Experimental evidence at protein level	ADP-ribosylation factor-like protein 8B	9807836	8211240	1	0.999	10	106	23	23	21	7	7	8	4	4	54460048	16422480	16422480	20	2	2	6	0	0	46867256	0	0	38	9	9	9	3	3	43207460	7220762	7220762	27	5	5	7
490	a	sp|Q99PJ0|NTRI_MOUSE	Q99PJ0	NTRI_MOUSE	Ntm	344	18	Mus musculus OX=10090	1:Experimental evidence at protein level	Neurotrimin	9798259	8746935	1	0.999	4	28	28	28	9	9	9	4	4	4	9683786	9683786	9683786	4	4	4	2	2	2	7810084	7810084	7810084	9	9	9	4	4	4	11342827	11342827	11342827	6	6	6	3
643	a	sp|P18872|GNAO_MOUSE	P18872	GNAO_MOUSE	Gnao1	354	38.1	Mus musculus OX=10090	1:Experimental evidence at protein level	Guanine nucleotide-binding protein G(o) subunit alpha	9757252	1.07764e+07	1	0.999	9	52	40	52	17	13	17	8	2	8	10054988	5752909	10054988	7	4	7	4	0	4	11497821	0	11497821	17	12	17	7	2	7	9463713	6.67298e+06	9463713	11	11	11	5
807	a	sp|Q99JI6|RAP1B_MOUSE	Q99JI6	RAP1B_MOUSE	Rap1b	184	45.1	Mus musculus OX=10090	1:Experimental evidence at protein level	Ras-related protein Rap-1b	9741892	8.26887e+06	1	0.999	5	29	28	29	7	7	7	3	0	3	8918393	0	8918393	5	4	5	3	0	3	7.61935e+06	0	7.61935e+06	10	10	10	5	0	5	10851400	0	10851400	7	7	7	4
211	a	sp|P62855|RS26_MOUSE	P62855	RS26_MOUSE	Rps26	115	27	Mus musculus OX=10090	1:Experimental evidence at protein level	40S ribosomal protein S26	9732533	88608544	1	0.999	3	25	25	25	6	6	6	2	2	2	83825656	83825656	83825656	11	11	11	4	4	4	93391432	93391432	93391432	6	6	6	2	2	2	19465066	19465066	19465066	2	2	2	0
85	a	sp|P14148|RL7_MOUSE	P14148	RL7_MOUSE	Rpl7	270	41.5	Mus musculus OX=10090	1:Experimental evidence at protein level	60S ribosomal protein L7	9.6523e+06	62719772	1	0.999	12	69	69	69	18	18	18	9	9	9	61842008	61842008	61842008	25	25	25	10	10	10	63597536	63597536	63597536	12	12	12	5	5	5	14097974	14097974	14097974	14	14	14	4
512	a	sp|Q9CXW4|RL11_MOUSE	Q9CXW4	RL11_MOUSE	Rpl11	178	40.4	Mus musculus OX=10090	1:Experimental evidence at protein level	60S ribosomal protein L11	9581016	56311602	1	0.999	6	50	50	50	15	15	15	6	6	6	47689632	47689632	47689632	16	16	16	7	7	7	64933572	64933572	64933572	7	7	7	3	3	3	11041539	11041539	11041539	12	12	12	2
158	a	sp|P53026|RL10A_MOUSE	P53026	RL10A_MOUSE	Rpl10a	217	41.5	Mus musculus OX=10090	1:Experimental evidence at protein level	60S ribosomal protein L10a	9520451	47065344	1	0.999	8	29	29	29	11	11	11	5	5	5	48340008	48340008	48340008	15	15	15	8	8	8	45790680	45790680	45790680	1	1	1	0	0	0	0	0	0	2	2	2	2
753	a	sp|Q80X50-5|UBP2L_MOUSE	Q80X50-5	UBP2L_MOUSE	Ubap2l	1112	37	Mus musculus OX=10090		Isoform 5 of Ubiquitin-associated protein 2-like	9.39525e+06	34579026	1	0.999	19	103	9	103	38	5	38	21	0	21	33562968	0	33562968	39	4	39	17	0	17	35595084	0	35595084	16	0	16	8	0	8	8962937	0	8962937	10	0	10	5
237	a	sp|P70280|VAMP7_MOUSE	P70280	VAMP7_MOUSE	Vamp7	220	44.1	Mus musculus OX=10090	1:Experimental evidence at protein level	Vesicle-associated membrane protein 7	9386579	32820095	1	0.999	9	38	38	38	13	13	13	8	8	8	25739662	25739662	25739662	7	7	7	5	5	5	39900528	39900528	39900528	7	7	7	4	4	4	7398320	7398320	7398320	11	11	11	5
675	m	sp|P56371|RAB4A_MOUSE	P56371	RAB4A_MOUSE	Rab4a	218	28.4	Mus musculus OX=10090	1:Experimental evidence at protein level	Ras-related protein Rab-4A	9300458	0	1	0.999	6	72	13	13	17	3	3	5	0	0	329017472	0	0	10	2	2	4	0	0	213072496	0	0	19	5	5	5	2	2	208063264	9788693	9788693	26	3	3	6
671	a	sp|P62880|GBB2_MOUSE	P62880	GBB2_MOUSE	Gnb2	340	45.3	Mus musculus OX=10090	1:Experimental evidence at protein level	Guanine nucleotide-binding protein G(I)/G(S)/G(T) subunit beta-2	9256727	11522432	1	0.999	8	50	33	37	9	4	4	5	2	2	16004755	12777211	12777211	15	9	11	8	4	5	12399059	10825032	10267653	14	12	12	4	3	3	14033493	11026345	11026345	12	8	10	5
271	a	sp|Q06890|CLUS_MOUSE	Q06890	CLUS_MOUSE	Clu	448	16.3	Mus musculus OX=10090	1:Experimental evidence at protein level	Clusterin	9241860	0	1	0.999	5	22	22	22	0	0	0	0	0	0	0	0	0	3	3	3	0	0	0	0	0	0	12	12	12	4	4	4	10748882	10748882	10748882	7	7	7	3
833	a	sp|Q9JK48-2|SHLB1_MOUSE	Q9JK48-2	SHLB1_MOUSE	Sh3glb1	386	45.2	Mus musculus OX=10090		Isoform 2 of Endophilin-B1	9.11641e+06	1.24029e+07	1	0.999	12	66	66	66	15	15	15	6	0	6	12312864	0	12312864	7	7	7	5	0	5	12492883	0	12492883	20	20	20	10	0	10	9994927	0	9994927	24	24	24	10
728	a	sp|Q6PDC0|RUN3B_MOUSE	Q6PDC0	RUN3B_MOUSE	Rundc3b	408	29.4	Mus musculus OX=10090	1:Experimental evidence at protein level	RUN domain-containing protein 3B	9055562	6.06652e+06	1	0.999	8	37	37	37	11	11	11	6	5	6	4.55365e+06	4584429	4.55365e+06	5	5	5	4	4	4	7579399	7579399	7579399	15	15	15	8	7	8	10273512	10204537	10273512	6	6	6	4
621	a	sp|O88196-3|TTC3_MOUSE	O88196-3	TTC3_MOUSE	Ttc3	1961	21.7	Mus musculus OX=10090		Isoform 3 of E3 ubiquitin-protein ligase TTC3	8952879	7.59574e+06	1	0.999	20	53	2	53	26	2	26	15	0	15	7958814	0	7958814	9	0	9	6	0	6	7.23267e+06	0	7.23267e+06	9	0	9	4	0	4	8545068	0	8545068	9	0	9	4
154	a	sp|P51410|RL9_MOUSE	P51410	RL9_MOUSE	Rpl9	192	54.7	Mus musculus OX=10090	1:Experimental evidence at protein level	60S ribosomal protein L9	8.7674e+06	52141186	1	0.999	8	71	71	71	23	23	23	10	10	10	48033100	48033100	48033100	26	26	26	9	9	9	56249272	56249272	56249272	14	14	14	6	6	6	9379733	9379733	9379733	8	8	8	4
367	a	sp|Q8BGZ2-2|F168A_MOUSE	Q8BGZ2-2	F168A_MOUSE	Fam168a	235	33.2	Mus musculus OX=10090		Isoform 2 of Protein FAM168A	8.69542e+06	0	1	0.999	5	21	21	21	2	2	2	0	0	0	0	0	0	1	1	1	0	0	0	0	0	0	12	12	12	7	0	7	9080103	0	9080103	6	6	6	3
505	a	sp|Q9CR57|RL14_MOUSE	Q9CR57	RL14_MOUSE	Rpl14	217	25.8	Mus musculus OX=10090	1:Experimental evidence at protein level	60S ribosomal protein L14	8663166	32449908	1	0.999	5	20	20	20	8	8	8	4	4	4	25260356	25260356	25260356	9	9	9	4	4	4	39639460	39639460	39639460	3	3	3	2	2	2	17326332	17326332	17326332	0	0	0	0
272	a	sp|Q07076|ANXA7_MOUSE	Q07076	ANXA7_MOUSE	Anxa7	463	21.8	Mus musculus OX=10090	1:Experimental evidence at protein level	Annexin A7	8.53522e+06	0	1	0.999	8	29	29	29	2	2	2	0	0	0	0	0	0	2	2	2	0	0	0	0	0	0	16	16	16	6	6	6	9792778	9792778	9792778	9	9	9	3
129	a	sp|P35979|RL12_MOUSE	P35979	RL12_MOUSE	Rpl12	165	45.5	Mus musculus OX=10090	1:Experimental evidence at protein level	60S ribosomal protein L12	8.49164e+06	81336068	1	0.999	5	52	52	52	18	18	18	6	6	6	88977600	88977600	88977600	20	20	20	7	7	7	73694536	73694536	73694536	6	6	6	3	3	3	10762257	10762257	10762257	8	8	8	5
255	a	sp|P97461|RS5_MOUSE	P97461	RS5_MOUSE	Rps5	204	28.9	Mus musculus OX=10090	1:Experimental evidence at protein level	40S ribosomal protein S5	8463232	118315076	1	0.999	4	36	36	36	12	12	12	4	4	4	107762800	107762800	107762800	17	17	17	4	4	4	128867352	128867352	128867352	1	1	1	0	0	0	0	0	0	6	6	6	2
81	a	sp|P14094|AT1B1_MOUSE	P14094	AT1B1_MOUSE	Atp1b1	304	33.6	Mus musculus OX=10090	1:Experimental evidence at protein level	Sodium/potassium-transporting ATPase subunit beta-1	8.44654e+06	2.26741e+07	1	0.999	8	31	31	31	8	8	8	4	4	4	34388784	34388784	34388784	6	6	6	4	4	4	10959411	10959411	10959411	11	11	11	6	6	6	9132054	9132054	9132054	6	6	6	2
792	a	sp|Q8R570|SNP47_MOUSE	Q8R570	SNP47_MOUSE	Snap47	413	40.7	Mus musculus OX=10090	1:Experimental evidence at protein level	Synaptosomal-associated protein 47	8399883	5.75594e+06	1	0.999	11	61	61	61	17	17	17	9	2	9	5.33893e+06	5.79145e+06	5.33893e+06	4	4	4	2	0	2	6172949	0	6172949	19	19	19	8	0	8	8676272	0	8676272	21	21	21	11
375	a	sp|Q8BL86|MBLC2_MOUSE	Q8BL86	MBLC2_MOUSE	Mblac2	279	38	Mus musculus OX=10090	1:Experimental evidence at protein level	Metallo-beta-lactamase domain-containing protein 2	8.37335e+06	1.10612e+07	1	0.999	8	33	33	33	13	13	13	6	6	6	12915977	12915977	12915977	5	5	5	3	3	3	9206442	9206442	9206442	11	11	11	6	6	6	9280950	9280950	9280950	4	4	4	2
286	a	sp|Q3UHK1|MYCT_MOUSE	Q3UHK1	MYCT_MOUSE	Slc2a13	637	15.5	Mus musculus OX=10090	1:Experimental evidence at protein level	Proton myo-inositol cotransporter	8.04154e+06	5.84722e+06	1	0.9986	5	20	20	20	6	6	6	4	4	4	7080312	7080312	7080312	3	3	3	3	3	3	4.61413e+06	4.61413e+06	4.61413e+06	6	6	6	2	2	2	9423537	9423537	9423537	5	5	5	3
377	a	sp|Q8BLK3|LSAMP_MOUSE	Q8BLK3	LSAMP_MOUSE	Lsamp	341	18.8	Mus musculus OX=10090	1:Experimental evidence at protein level	Limbic system-associated membrane protein	8.03734e+06	7964885	1	0.999	4	23	23	23	6	6	6	3	3	3	7399674	7399674	7399674	3	3	3	2	2	2	8530096	8530096	8530096	6	6	6	3	3	3	11092604	11092604	11092604	8	8	8	3
755	a	sp|Q8BFU3-4|RN214_MOUSE	Q8BFU3-4	RN214_MOUSE	Rnf214	714	20.5	Mus musculus OX=10090		Isoform 4 of RING finger protein 214	8.00643e+06	6930699	1	0.999	8	36	23	36	10	5	10	5	0	5	6791620	0	6791620	9	6	9	5	0	5	7069778	0	7069778	8	5	8	5	0	5	7610154	0	7610154	9	7	9	4
471	a	sp|Q99JP7|GGT7_MOUSE	Q99JP7	GGT7_MOUSE	Ggt7	662	15	Mus musculus OX=10090	1:Experimental evidence at protein level	Glutathione hydrolase 7	7949044	0	1	0.999	6	17	17	17	3	3	3	0	0	0	0	0	0	4	4	4	0	0	0	0	0	0	5	5	5	2	2	2	8400681	8400681	8400681	5	5	5	3
550	a	sp|Q9EQH3|VPS35_MOUSE	Q9EQH3	VPS35_MOUSE	Vps35	796	37.9	Mus musculus OX=10090	1:Experimental evidence at protein level	Vacuolar protein sorting-associated protein 35	7.92591e+06	7.01945e+06	1	0.999	17	68	68	68	25	25	25	12	12	12	7.43279e+06	7.43279e+06	7.43279e+06	14	14	14	8	8	8	6606108	6606108	6606108	13	13	13	10	10	10	7465723	7465723	7465723	16	16	16	7
848	a	sp|Q9Z0H4-2|CELF2_MOUSE	Q9Z0H4-2	CELF2_MOUSE	Celf2	520	36.2	Mus musculus OX=10090		Isoform 2 of CUGBP Elav-like family member 2	7898437	46356338	1	0.999	12	71	1	71	35	1	35	15	0	15	41545836	0	41545836	28	0	28	12	0	12	51166840	0	51166840	4	0	4	2	0	2	6962481	0	6962481	4	0	4	2
461	a	sp|Q920M7|SYT17_MOUSE	Q920M7	SYT17_MOUSE	Syt17	470	23.6	Mus musculus OX=10090	1:Experimental evidence at protein level	Synaptotagmin-17	7.84457e+06	2.56925e+06	1	0.999	7	22	22	22	4	4	4	2	2	2	5.1385e+06	5.1385e+06	5.1385e+06	3	3	3	0	0	0	0	0	0	9	9	9	5	5	5	7520159	7520159	7520159	6	6	6	3
324	a	sp|Q64213-2|SF01_MOUSE	Q64213-2	SF01_MOUSE	Sf1	548	11.1	Mus musculus OX=10090		Isoform CW17E of Splicing factor 1	7.76937e+06	0	1	0.999	4	20	20	20	2	2	2	0	0	0	0	0	0	2	2	2	0	0	0	0	0	0	9	9	9	4	0	4	7.89747e+06	0	7.89747e+06	7	7	7	3
157	a	sp|P52912|TIA1_MOUSE	P52912	TIA1_MOUSE	Tia1	386	23.6	Mus musculus OX=10090	1:Experimental evidence at protein level	Nucleolysin TIA-1	7.63816e+06	0	1	0.999	6	44	16	16	7	2	2	3	0	0	8715874	0	0	7	2	2	2	0	0	8906872	0	0	22	9	9	7	3	3	19039350	7.80563e+06	7.80563e+06	8	3	3	4
75	a	sp|P11438|LAMP1_MOUSE	P11438	LAMP1_MOUSE	Lamp1	406	5.7	Mus musculus OX=10090	1:Experimental evidence at protein level	Lysosome-associated membrane glycoprotein 1	7.61121e+06	4672965	1	0.999	2	13	13	13	2	2	2	0	0	0	0	0	0	3	3	3	2	2	2	9345930	9345930	9345930	6	6	6	3	3	3	15222415	15222415	15222415	2	2	2	0
538	a	sp|Q9DB75-2|CDIP1_MOUSE	Q9DB75-2	CDIP1_MOUSE	Cdip1	191	10.5	Mus musculus OX=10090		Isoform 2 of Cell death-inducing p53-target protein 1	7579705	1.97939e+06	1	0.999	1	16	16	16	4	4	4	2	0	2	3.95878e+06	0	3.95878e+06	4	4	4	0	0	0	0	0	0	3	3	3	2	0	2	6.80196e+06	0	6.80196e+06	5	5	5	2
796	a	sp|Q8VDQ8-2|SIR2_MOUSE	Q8VDQ8-2	SIR2_MOUSE	Sirt2	352	28.1	Mus musculus OX=10090		Isoform 2 of NAD-dependent protein deacetylase sirtuin-2	7.5505e+06	1.52295e+06	1	0.999	6	23	12	23	9	4	9	4	0	4	3.04589e+06	0	3.04589e+06	3	0	3	0	0	0	0	0	0	9	6	9	4	0	4	10056806	0	10056806	2	2	2	2
276	a	sp|Q2TBE6|P4K2A_MOUSE	Q2TBE6	P4K2A_MOUSE	Pi4k2a	479	40.9	Mus musculus OX=10090	1:Experimental evidence at protein level	Phosphatidylinositol 4-kinase type 2-alpha	7.51376e+06	7.21176e+06	1	0.999	18	68	68	68	21	21	21	10	10	10	8008434	8008434	8008434	13	13	13	6	6	6	6415089	6415089	6415089	18	18	18	9	9	9	7396796	7396796	7396796	16	16	16	7
820	d	sp|P68372|TBB4B_MOUSE	P68372	TBB4B_MOUSE	Tubb4b	445	79.3	Mus musculus OX=10090	1:Experimental evidence at protein level	Tubulin beta-4B chain	7392906	8.9136e+06	1	0.999	22	217	4	26	48	0	6	22	0	3	61215880	0	11136036	44	1	5	17	0	2	84431448	0	6691155	54	2	6	21	0	3	60926424	0	5376842	71	1	9	23
670	b	sp|P61982|1433G_MOUSE	P61982	1433G_MOUSE	Ywhag	247	38.9	Mus musculus OX=10090	1:Experimental evidence at protein level	14-3-3 protein gamma	7.32678e+06	32092721	1	0.999	7	63	44	63	18	14	18	9	7	9	32200278	13313872	32200278	26	17	26	9	7	9	31985164	13344889	31985164	10	6	10	6	4	6	8.08954e+06	3.75868e+06	8.08954e+06	9	7	9	5
486	a	sp|Q99MR3|S12A9_MOUSE	Q99MR3	S12A9_MOUSE	Slc12a9	914	13.8	Mus musculus OX=10090	1:Experimental evidence at protein level	Solute carrier family 12 member 9	7.18221e+06	6.36599e+06	1	0.999	8	30	30	30	10	10	10	4	4	4	6151845	6151845	6151845	6	6	6	3	3	3	6.58013e+06	6.58013e+06	6.58013e+06	8	8	8	4	4	4	7088476	7088476	7088476	6	6	6	4
201	a	sp|P62743|AP2S1_MOUSE	P62743	AP2S1_MOUSE	Ap2s1	142	38.7	Mus musculus OX=10090	1:Experimental evidence at protein level	AP-2 complex subunit sigma	7.18056e+06	1.5984e+07	1	0.999	6	39	39	39	14	14	14	6	6	6	18758124	18758124	18758124	9	9	9	4	4	4	13209939	13209939	13209939	13	13	13	6	6	6	14361129	14361129	14361129	3	3	3	0
464	a	sp|Q921I1|TRFE_MOUSE	Q921I1	TRFE_MOUSE	Tf	697	30.7	Mus musculus OX=10090	1:Experimental evidence at protein level	Serotransferrin	7.14332e+06	7.17137e+06	1	0.999	15	52	52	52	20	20	20	9	9	9	8.35599e+06	8.35599e+06	8.35599e+06	14	14	14	6	6	6	5986751	5986751	5986751	9	9	9	7	7	7	6.50115e+06	6.50115e+06	6.50115e+06	9	9	9	4
668	a	sp|P61979-2|HNRPK_MOUSE	P61979-2	HNRPK_MOUSE	Hnrnpk	464	63.3	Mus musculus OX=10090		Isoform 2 of Heterogeneous nuclear ribonucleoprotein K	7.14073e+06	44703252	1	0.999	19	139	139	139	48	48	48	19	0	19	46748684	0	46748684	56	56	56	20	0	20	42657820	0	42657820	22	22	22	10	0	10	7045186	0	7045186	13	13	13	8
638	a	sp|P11499|HS90B_MOUSE	P11499	HS90B_MOUSE	Hsp90ab1	724	32.5	Mus musculus OX=10090	1:Experimental evidence at protein level	Heat shock protein HSP 90-beta	7.03321e+06	11474485	1	0.999	16	65	40	65	22	14	22	11	7	11	12248997	8447318	12248997	23	13	23	12	7	12	10699973	12586804	10699973	14	10	14	7	5	7	8.29141e+06	7.25974e+06	8.29141e+06	6	3	6	4
713	a	sp|Q62167|DDX3X_MOUSE	Q62167	DDX3X_MOUSE	Ddx3x	662	21.1	Mus musculus OX=10090	1:Experimental evidence at protein level	ATP-dependent RNA helicase DDX3X	6.9692e+06	7.81296e+06	1	0.999	10	43	12	43	16	4	16	9	0	9	6.73147e+06	0	6.73147e+06	13	4	13	6	0	6	8894452	0	8894452	5	2	5	3	0	3	7.84025e+06	0	7.84025e+06	9	2	9	6
520	a	sp|Q9CZX8|RS19_MOUSE	Q9CZX8	RS19_MOUSE	Rps19	145	29	Mus musculus OX=10090	1:Experimental evidence at protein level	40S ribosomal protein S19	6874672	98921088	1	0.999	5	33	33	33	8	8	8	4	4	4	91935744	91935744	91935744	12	12	12	3	3	3	105906432	105906432	105906432	9	9	9	4	4	4	13749344	13749344	13749344	4	4	4	0
747	a	sp|Q7TSJ2|MAP6_MOUSE	Q7TSJ2	MAP6_MOUSE	Map6	906	36.1	Mus musculus OX=10090	1:Experimental evidence at protein level	Microtubule-associated protein 6	6.84455e+06	9.27977e+06	1	0.999	20	84	68	84	16	12	16	9	4	9	8768581	3.76724e+06	8768581	33	25	33	17	7	17	9790960	3.53527e+06	9790960	20	16	20	12	3	12	6734507	2.28021e+06	6734507	15	15	15	7
188	a	sp|P62245|RS15A_MOUSE	P62245	RS15A_MOUSE	Rps15a	130	51.5	Mus musculus OX=10090	1:Experimental evidence at protein level	40S ribosomal protein S15a	6787475	103427928	1	0.999	6	40	40	40	14	14	14	7	7	7	97823600	97823600	97823600	17	17	17	6	6	6	109032256	109032256	109032256	3	3	3	0	0	0	0	0	0	6	6	6	4
528	a	sp|Q9D1M0|SEC13_MOUSE	Q9D1M0	SEC13_MOUSE	Sec13	322	18.6	Mus musculus OX=10090	1:Experimental evidence at protein level	Protein SEC13 homolog	6.74232e+06	0	1	0.999	3	7	7	7	0	0	0	0	0	0	0	0	0	1	1	1	0	0	0	0	0	0	3	3	3	2	2	2	5.5468e+06	5.5468e+06	5.5468e+06	3	3	3	2
322	a	sp|Q62443|NPTX1_MOUSE	Q62443	NPTX1_MOUSE	Nptx1	432	22.2	Mus musculus OX=10090	1:Experimental evidence at protein level	Neuronal pentraxin-1	6.63325e+06	1.5413e+06	1	0.999	5	23	23	23	8	8	8	4	4	4	3.0826e+06	3.0826e+06	3.0826e+06	2	2	2	0	0	0	0	0	0	7	7	7	4	4	4	6.18736e+06	6.18736e+06	6.18736e+06	6	6	6	2
121	a	sp|P31324|KAP3_MOUSE	P31324	KAP3_MOUSE	Prkar2b	416	40.4	Mus musculus OX=10090	1:Experimental evidence at protein level	cAMP-dependent protein kinase type II-beta regulatory subunit	6.61513e+06	5.92458e+06	1	0.999	9	64	64	64	18	18	18	10	10	10	5.15459e+06	5.15459e+06	5.15459e+06	10	10	10	5	5	5	6694566	6694566	6694566	16	16	16	6	6	6	6961098	6961098	6961098	20	20	20	9
699	a	sp|Q4V9Z5-2|SE6L2_MOUSE	Q4V9Z5-2	SE6L2_MOUSE	Sez6l2	923	20.3	Mus musculus OX=10090		Isoform 2 of Seizure 6-like protein 2	6.57395e+06	1.41596e+07	1	0.999	8	36	36	36	15	15	15	8	0	8	14442233	0	14442233	13	13	13	6	0	6	13877066	0	13877066	4	4	4	2	0	2	2.14324e+06	0	2.14324e+06	4	4	4	3
623	a	sp|O88569|ROA2_MOUSE	O88569	ROA2_MOUSE	Hnrnpa2b1	353	49.3	Mus musculus OX=10090	1:Experimental evidence at protein level	Heterogeneous nuclear ribonucleoproteins A2/B1	6568941	39906559	1	0.999	12	79	7	79	35	2	35	12	0	12	46568892	0	46568892	38	5	38	13	0	13	33244226	0	33244226	4	0	4	2	0	2	5622778	0	5622778	2	0	2	2
661	a	sp|P51791-4|CLCN3_MOUSE	P51791-4	CLCN3_MOUSE	Clcn3	791	22.5	Mus musculus OX=10090		Isoform 4 of H(+)/Cl(-) exchange transporter 3	6.54977e+06	5.91086e+06	1	0.999	12	43	6	43	19	0	19	10	0	10	5838066	0	5838066	9	2	9	4	0	4	5.98365e+06	0	5.98365e+06	10	2	10	6	0	6	7337188	0	7337188	5	2	5	3
35	a	sp|O70228|ATP9A_MOUSE	O70228	ATP9A_MOUSE	Atp9a	1047	21.3	Mus musculus OX=10090	1:Experimental evidence at protein level	Probable phospholipid-transporting ATPase IIA	6.40677e+06	7393972	1	0.999	11	60	48	60	15	13	15	8	7	8	7442980	6.62584e+06	7442980	17	13	17	9	7	9	7344964	7489362	7344964	17	13	17	11	9	11	7014570	7205772	7014570	11	9	11	8
672	b	sp|Q9JKB3|YBOX3_MOUSE	Q9JKB3	YBOX3_MOUSE	Ybx3	361	52.9	Mus musculus OX=10090	1:Experimental evidence at protein level	Y-box-binding protein 3	6404113	24740648	1	0.999	10	90	57	57	28	17	17	12	0	10	56565836	0	24419032	32	20	20	14	0	11	56382188	0	25062264	14	11	11	6	0	5	14317838	0	6156716	16	9	9	6
605	a	sp|A6H6A9-3|RBG1L_MOUSE	A6H6A9-3	RBG1L_MOUSE	Rabgap1l	370	31.6	Mus musculus OX=10090		Isoform 3 of Rab GTPase-activating protein 1-like	6.3747e+06	5705163	1	0.999	9	57	32	42	14	11	13	8	4	7	14337244	7189739	6.90548e+06	9	7	7	4	2	3	10865874	5.3557e+06	4.50484e+06	20	10	14	7	2	5	11522307	5795282	6988555	14	4	8	6
683	a	sp|P84078|ARF1_MOUSE	P84078	ARF1_MOUSE	Arf1	181	48.6	Mus musculus OX=10090	1:Experimental evidence at protein level	ADP-ribosylation factor 1	6.3465e+06	8.93917e+06	1	0.999	5	26	13	26	8	4	8	4	0	4	6.46115e+06	0	6.46115e+06	7	4	7	4	0	4	11417200	0	11417200	6	2	6	4	0	4	6.75321e+06	0	6.75321e+06	5	3	5	3
355	a	sp|Q80XR2|AT2C1_MOUSE	Q80XR2	AT2C1_MOUSE	Atp2c1	918	33.6	Mus musculus OX=10090	1:Experimental evidence at protein level	Calcium-transporting ATPase type 2C member 1	6304179	8699523	1	0.999	17	61	61	61	26	26	26	13	13	13	8525816	8525816	8525816	13	13	13	7	7	7	8873230	8873230	8873230	13	13	13	7	7	7	5698277	5698277	5698277	9	9	9	5
130	a	sp|P35980|RL18_MOUSE	P35980	RL18_MOUSE	Rpl18	188	28.2	Mus musculus OX=10090	1:Experimental evidence at protein level	60S ribosomal protein L18	6.24828e+06	70891476	1	0.999	5	42	42	42	14	14	14	4	4	4	72035616	72035616	72035616	15	15	15	7	7	7	69747336	69747336	69747336	7	7	7	3	3	3	7.07007e+06	7.07007e+06	7.07007e+06	6	6	6	3
694	a	sp|Q3U0V1|FUBP2_MOUSE	Q3U0V1	FUBP2_MOUSE	Khsrp	748	16.8	Mus musculus OX=10090	1:Experimental evidence at protein level	Far upstream element-binding protein 2	6196004	1.11273e+06	1	0.999	6	25	25	25	3	3	3	2	0	2	2.22546e+06	0	2.22546e+06	1	1	1	0	0	0	0	0	0	9	9	9	4	4	4	8.19745e+06	5.89432e+06	8.19745e+06	12	12	12	6
6	a	sp|E9QAT4-2|SC16A_MOUSE	E9QAT4-2	SC16A_MOUSE	Sec16a	2377	14.2	Mus musculus OX=10090		Isoform 2 of Protein transport protein Sec16A	6.18683e+06	1.12382e+06	1	0.999	14	33	33	33	3	3	3	3	0	3	2.24764e+06	0	2.24764e+06	1	1	1	0	0	0	0	0	0	16	16	16	8	0	8	5456933	0	5456933	13	13	13	9
551	a	sp|Q9EQS3|MYCBP_MOUSE	Q9EQS3	MYCBP_MOUSE	Mycbp	103	38.8	Mus musculus OX=10090	1:Experimental evidence at protein level	c-Myc-binding protein	6.15338e+06	0	1	0.999	3	11	11	11	0	0	0	0	0	0	0	0	0	0	0	0	0	0	0	0	0	0	8	8	8	3	3	3	6884992	6884992	6884992	3	3	3	2
399	a	sp|Q8C726|BTBD9_MOUSE	Q8C726	BTBD9_MOUSE	Btbd9	612	23.4	Mus musculus OX=10090	1:Experimental evidence at protein level	BTB/POZ domain-containing protein 9	6043201	2.22448e+06	1	0.999	7	24	24	24	11	11	11	7	7	7	4.44897e+06	4.44897e+06	4.44897e+06	1	1	1	0	0	0	0	0	0	8	8	8	6	6	6	6.75198e+06	6.75198e+06	6.75198e+06	4	4	4	2
630	a	sp|P01796|HVM27_MOUSE	P01796	HVM27_MOUSE		113	22.1	Mus musculus OX=10090	1:Experimental evidence at protein level	Ig heavy chain V-III region A4	6.04147e+06	0	1	0.999	2	14	14	14	0	0	0	0	0	0	0	0	0	0	0	0	0	0	0	0	0	0	7	7	7	3	0	3	6.22554e+06	0	6.22554e+06	7	7	7	2
443	a	sp|Q91VC3|IF4A3_MOUSE	Q91VC3	IF4A3_MOUSE	Eif4a3	411	46	Mus musculus OX=10090	1:Experimental evidence at protein level	Eukaryotic initiation factor 4A-III	6036515	26718861	1	0.999	12	53	51	51	28	26	26	14	13	13	28735526	28735526	28735526	20	20	20	9	9	9	24702196	24702196	24702196	2	2	2	2	2	2	5799903	5799903	5799903	3	3	3	2
180	a	sp|P61255|RL26_MOUSE	P61255	RL26_MOUSE	Rpl26	145	11	Mus musculus OX=10090	1:Experimental evidence at protein level	60S ribosomal protein L26	5753675	57207546	1	0.999	2	13	13	13	4	4	4	2	2	2	69746584	69746584	69746584	4	4	4	2	2	2	44668508	44668508	44668508	4	4	4	2	2	2	11507350	11507350	11507350	1	1	1	0
479	a	sp|Q99LF4|RTCB_MOUSE	Q99LF4	RTCB_MOUSE	Rtcb	505	51.1	Mus musculus OX=10090	1:Experimental evidence at protein level	RNA-splicing ligase RtcB homolog	5750757	28286385	1	0.999	17	64	64	64	30	30	30	14	14	14	31393018	31393018	31393018	28	28	28	14	14	14	25179752	25179752	25179752	3	3	3	2	2	2	7.38834e+06	7.38834e+06	7.38834e+06	3	3	3	2
445	a	sp|Q91VR5|DDX1_MOUSE	Q91VR5	DDX1_MOUSE	Ddx1	740	39.7	Mus musculus OX=10090	1:Experimental evidence at protein level	ATP-dependent RNA helicase DDX1	5.69511e+06	27516742	1	0.999	20	78	78	78	37	37	37	20	20	20	27442270	27442270	27442270	33	33	33	12	12	12	27591214	27591214	27591214	3	3	3	2	2	2	5502737	5502737	5502737	5	5	5	3
675	i	sp|Q91ZR1|RAB4B_MOUSE	Q91ZR1	RAB4B_MOUSE	Rab4b	213	49.8	Mus musculus OX=10090	1:Experimental evidence at protein level	Ras-related protein Rab-4B	5.67468e+06	6.73523e+06	1	0.999	9	76	17	31	19	5	10	6	2	4	342138560	0	13470451	8	0	2	3	0	0	244833056	0	0	22	8	9	7	4	5	174005024	7375222	6101583	27	4	10	6
761	a	sp|Q8BIF2-2|RFOX3_MOUSE	Q8BIF2-2	RFOX3_MOUSE	Rbfox3	360	33.1	Mus musculus OX=10090		Isoform 2 of RNA binding protein fox-1 homolog 3	5642761	1.38671e+07	1	0.999	6	34	0	29	14	0	10	7	0	5	14796649	0	14023032	12	0	12	5	0	5	14467358	0	13711105	7	0	7	2	0	2	11907989	0	11285522	1	0	0	0
319	a	sp|Q62283|TSN7_MOUSE	Q62283	TSN7_MOUSE	Tspan7	249	6	Mus musculus OX=10090	1:Experimental evidence at protein level	Tetraspanin-7	5.60311e+06	1889967	1	0.999	1	31	31	31	5	5	5	2	2	2	3779934	3779934	3779934	4	4	4	0	0	0	0	0	0	9	9	9	2	2	2	6651306	6651306	6651306	13	13	13	3
149	a	sp|P48318|DCE1_MOUSE	P48318	DCE1_MOUSE	Gad1	593	10.3	Mus musculus OX=10090	1:Experimental evidence at protein level	Glutamate decarboxylase 1	5.55003e+06	0	1	0.999	3	12	12	12	1	1	1	0	0	0	0	0	0	2	2	2	0	0	0	0	0	0	6	6	6	3	3	3	5415679	5415679	5415679	3	3	3	2
306	a	sp|Q60963|PAFA_MOUSE	Q60963	PAFA_MOUSE	Pla2g7	440	28.4	Mus musculus OX=10090	1:Experimental evidence at protein level	Platelet-activating factor acetylhydrolase	5469464	8.00312e+06	1	0.999	7	19	19	19	9	9	9	6	6	6	16006249	16006249	16006249	2	2	2	0	0	0	0	0	0	2	2	2	0	0	0	0	0	0	6	6	6	3
357	a	sp|Q80YA7|DPP8_MOUSE	Q80YA7	DPP8_MOUSE	Dpp8	892	64.2	Mus musculus OX=10090	1:Experimental evidence at protein level	Dipeptidyl peptidase 8	5.45024e+06	198115936	1	0.999	42	452	426	452	194	182	194	62	61	62	299943360	273056128	299943360	242	228	242	45	44	45	96288512	87284688	96288512	12	12	12	7	7	7	7403757	6.72584e+06	7403757	4	4	4	3
518	a	sp|Q9CZM2|RL15_MOUSE	Q9CZM2	RL15_MOUSE	Rpl15	204	28.4	Mus musculus OX=10090	1:Experimental evidence at protein level	60S ribosomal protein L15	5357152	68709916	1	0.999	6	34	34	34	11	11	11	4	4	4	67668504	67668504	67668504	16	16	16	6	6	6	69751328	69751328	69751328	5	5	5	3	3	3	10714304	10714304	10714304	2	2	2	0
73	a	sp|P10126|EF1A1_MOUSE	P10126	EF1A1_MOUSE	Eef1a1	462	24.5	Mus musculus OX=10090	1:Experimental evidence at protein level	Elongation factor 1-alpha 1	5.3313e+06	7996236	1	0.999	6	22	8	22	7	5	7	4	3	4	8594822	0	8594822	4	1	4	2	0	2	7397650	0	7397650	4	0	4	2	0	2	7.06518e+06	0	7.06518e+06	7	2	7	3
235	a	sp|P67984|RL22_MOUSE	P67984	RL22_MOUSE	Rpl22	128	39.1	Mus musculus OX=10090	1:Experimental evidence at protein level	60S ribosomal protein L22	5.29679e+06	53005034	1	0.999	3	27	27	27	8	8	8	3	3	3	51380232	51380232	51380232	8	8	8	3	3	3	54629836	54629836	54629836	4	4	4	2	2	2	7301924	7301924	7301924	7	7	7	3
828	a	sp|Q9EPU0|RENT1_MOUSE	Q9EPU0	RENT1_MOUSE	Upf1	1124	48.8	Mus musculus OX=10090	1:Experimental evidence at protein level	Regulator of nonsense transcripts 1	5267343	42416464	1	0.999	38	137	137	137	87	87	87	42	0	42	40824968	0	40824968	46	46	46	21	0	21	44007960	0	44007960	2	2	2	2	0	2	10534686	0	10534686	2	2	2	0
724	a	sp|Q6AXF6|SIDT1_MOUSE	Q6AXF6	SIDT1_MOUSE	Sidt1	827	5.3	Mus musculus OX=10090	1:Experimental evidence at protein level	SID1 transmembrane family member 1	5.21241e+06	1.25914e+06	1	0.999	4	11	11	11	2	2	2	2	0	2	2.51829e+06	0	2.51829e+06	2	2	2	0	0	0	0	0	0	2	2	2	0	0	0	0	0	0	5	5	5	2
126	a	sp|P35288|RAB23_MOUSE	P35288	RAB23_MOUSE	Rab23	237	27.4	Mus musculus OX=10090	1:Experimental evidence at protein level	Ras-related protein Rab-23	5175393	1.39337e+07	1	0.999	5	13	13	13	5	5	5	3	3	3	22361482	22361482	22361482	4	4	4	2	2	2	5.50592e+06	5.50592e+06	5.50592e+06	4	4	4	3	3	3	10350786	10350786	10350786	0	0	0	0
326	a	sp|Q64336|TBR1_MOUSE	Q64336	TBR1_MOUSE	Tbr1	681	16.2	Mus musculus OX=10090	1:Experimental evidence at protein level	T-box brain protein 1	5175124	0	1	0.999	6	20	20	20	0	0	0	0	0	0	0	0	0	0	0	0	0	0	0	0	0	0	13	13	13	7	7	7	4.71544e+06	4.71544e+06	4.71544e+06	7	7	7	3
675	n	sp|Q923S9|RAB30_MOUSE	Q923S9	RAB30_MOUSE	Rab30	203	27.6	Mus musculus OX=10090	1:Experimental evidence at protein level	Ras-related protein Rab-30	5.16123e+06	6933928	1	0.999	5	68	23	23	18	9	9	6	4	4	236176432	7.65762e+06	7.65762e+06	11	5	5	5	3	3	193210992	6.21024e+06	6.21024e+06	22	9	9	6	4	4	221692208	10322465	10322465	17	0	0	2
252	a	sp|P97351|RS3A_MOUSE	P97351	RS3A_MOUSE	Rps3a	264	47	Mus musculus OX=10090	1:Experimental evidence at protein level	40S ribosomal protein S3a	5.12312e+06	73422724	1	0.999	11	46	46	46	18	18	18	6	6	6	68050768	68050768	68050768	23	23	23	8	8	8	78794680	78794680	78794680	4	4	4	3	3	3	10246233	10246233	10246233	1	1	1	0
761	b	sp|Q8BP71|RFOX2_MOUSE	Q8BP71	RFOX2_MOUSE	Rbfox2	449	20.9	Mus musculus OX=10090	1:Experimental evidence at protein level	RNA binding protein fox-1 homolog 2	5.09784e+06	0	1	0.999	5	30	6	11	7	0	1	4	0	0	11934559	0	0	4	0	0	0	0	0	0	0	0	9	4	6	3	0	2	16054431	0	3.83273e+06	10	2	4	4
840	a	sp|Q9QYR6-2|MAP1A_MOUSE	Q9QYR6-2	MAP1A_MOUSE	Map1a	3000	46.6	Mus musculus OX=10090		Isoform 2 of Microtubule-associated protein 1A	5091156	49952646	1	0.999	79	422	6	422	195	3	195	90	3	90	45343376	3.39197e+06	45343376	210	3	210	77	2	77	54561916	2.31814e+06	54561916	10	0	10	7	0	7	6.82854e+06	0	6.82854e+06	7	0	7	5
554	a	sp|Q9ERB0|SNP29_MOUSE	Q9ERB0	SNP29_MOUSE	Snap29	260	40	Mus musculus OX=10090	1:Experimental evidence at protein level	Synaptosomal-associated protein 29	5.08279e+06	3118663	1	0.999	7	21	21	21	5	5	5	2	2	2	6237326	6237326	6237326	2	2	2	0	0	0	0	0	0	7	7	7	4	4	4	5619638	5619638	5619638	7	7	7	2
674	a	sp|P63001|RAC1_MOUSE	P63001	RAC1_MOUSE	Rac1	192	30.2	Mus musculus OX=10090	1:Experimental evidence at protein level	Ras-related C3 botulinum toxin substrate 1	5.08191e+06	12690035	1	0.999	5	20	6	20	6	0	6	3	0	3	13221608	0	13221608	3	1	3	3	0	3	12158462	0	12158462	9	5	9	4	0	4	10163823	0	10163823	2	0	2	0
383	a	sp|Q8BTG7-2|NDRG4_MOUSE	Q8BTG7-2	NDRG4_MOUSE	Ndrg4	339	24.8	Mus musculus OX=10090		Isoform 2 of Protein NDRG4	5.06192e+06	2504970	1	0.999	4	11	11	11	4	4	4	2	0	2	5009940	0	5009940	1	1	1	0	0	0	0	0	0	4	4	4	2	0	2	4885604	0	4885604	2	2	2	2
731	a	sp|Q6PH08|ERC2_MOUSE	Q6PH08	ERC2_MOUSE	Erc2	957	15.6	Mus musculus OX=10090	1:Experimental evidence at protein level	ERC protein 2	5.03353e+06	1.84316e+07	1	0.999	11	20	4	20	11	4	11	9	0	9	7614389	0	7614389	5	0	5	3	0	3	29248880	0	29248880	4	0	4	2	0	2	10067059	0	10067059	0	0	0	0
258	a	sp|P97950|RB33A_MOUSE	P97950	RB33A_MOUSE	Rab33a	237	35	Mus musculus OX=10090	2:Experimental evidence at transcript level	Ras-related protein Rab-33A	4.96194e+06	0	1	0.999	5	17	12	12	4	2	2	2	0	0	3.71112e+06	0	0	3	1	1	2	0	0	3.64839e+06	0	0	4	4	4	3	3	3	5143989	4571758	4571758	6	5	5	3
102	a	sp|P23116|EIF3A_MOUSE	P23116	EIF3A_MOUSE	Eif3a	1344	22.5	Mus musculus OX=10090	1:Experimental evidence at protein level	Eukaryotic translation initiation factor 3 subunit A	4.95286e+06	23171949	1	0.999	23	85	85	85	41	41	41	19	19	19	24022202	24022202	24022202	33	33	33	15	15	15	22321696	22321696	22321696	6	6	6	4	4	4	5.42578e+06	5.42578e+06	5.42578e+06	5	5	5	3
803	a	sp|Q91ZP9|NECA2_MOUSE	Q91ZP9	NECA2_MOUSE	Necab2	389	29.6	Mus musculus OX=10090	1:Experimental evidence at protein level	N-terminal EF-hand calcium-binding protein 2	4.9344e+06	2.75252e+06	1	0.999	6	26	26	26	6	6	6	4	0	4	2834052	0	2834052	4	4	4	2	0	2	2.67099e+06	0	2.67099e+06	10	10	10	6	2	6	4925770	0	4925770	6	6	6	3
472	a	sp|Q99JX4|EIF3M_MOUSE	Q99JX4	EIF3M_MOUSE	Eif3m	374	38.2	Mus musculus OX=10090	1:Experimental evidence at protein level	Eukaryotic translation initiation factor 3 subunit M	4.90037e+06	28457024	1	0.999	7	37	37	37	16	16	16	8	8	8	25696276	25696276	25696276	8	8	8	4	4	4	31217772	31217772	31217772	7	7	7	3	3	3	5331705	5331705	5331705	6	6	6	3
638	b	sp|P07901|HS90A_MOUSE	P07901	HS90A_MOUSE	Hsp90aa1	733	24.1	Mus musculus OX=10090	1:Experimental evidence at protein level	Heat shock protein HSP 90-alpha	4887769	5.28958e+06	1	0.999	11	38	21	21	12	6	6	7	4	4	6728014	4.64552e+06	4.64552e+06	14	6	6	9	5	5	8587988	5.93364e+06	5.93364e+06	7	5	5	3	2	2	7.12998e+06	4.94493e+06	4.94493e+06	5	4	4	3
569	a	sp|Q9JKV5|SCAM4_MOUSE	Q9JKV5	SCAM4_MOUSE	Scamp4	230	17.4	Mus musculus OX=10090	1:Experimental evidence at protein level	Secretory carrier-associated membrane protein 4	4771871	5229741	1	0.999	2	11	11	11	2	2	2	0	0	0	0	0	0	4	4	4	2	2	2	10459482	10459482	10459482	4	4	4	2	2	2	9543742	9543742	9543742	1	1	1	0
597	a	sp|Q9Z1S3|GRP1_MOUSE	Q9Z1S3	GRP1_MOUSE	Rasgrp1	795	15.7	Mus musculus OX=10090	1:Experimental evidence at protein level	RAS guanyl-releasing protein 1	4.77116e+06	3.48039e+06	1	0.999	5	14	14	14	6	6	6	4	4	4	6960787	6960787	6960787	3	3	3	0	0	0	0	0	0	2	2	2	0	0	0	0	0	0	3	3	3	2
821	a	sp|Q9CY58-2|PAIRB_MOUSE	Q9CY58-2	PAIRB_MOUSE	Serbp1	392	37	Mus musculus OX=10090		Isoform 2 of Plasminogen activator inhibitor 1 RNA-binding protein	4.76913e+06	79195132	1	0.999	9	43	4	43	16	2	16	7	0	7	67509920	0	67509920	22	2	22	9	0	9	90880344	0	90880344	1	0	1	0	0	0	0	0	0	4	0	4	2
422	a	sp|Q8QZT2|CCSAP_MOUSE	Q8QZT2	CCSAP_MOUSE	Ccsap	252	26.2	Mus musculus OX=10090	1:Experimental evidence at protein level	Centriole, cilia and spindle-associated protein	4.73272e+06	0	1	0.999	4	8	8	8	0	0	0	0	0	0	0	0	0	0	0	0	0	0	0	0	0	0	4	4	4	2	2	2	5161445	5161445	5161445	4	4	4	2
59	a	sp|P01878|IGHA_MOUSE	P01878	IGHA_MOUSE		344	24.4	Mus musculus OX=10090	1:Experimental evidence at protein level	Ig alpha chain C region	4726084	0	1	0.999	3	10	10	10	0	0	0	0	0	0	0	0	0	0	0	0	0	0	0	0	0	0	6	6	6	2	2	2	6.20199e+06	6.20199e+06	6.20199e+06	4	4	4	3
243	a	sp|P70398|USP9X_MOUSE	P70398	USP9X_MOUSE	Usp9x	2559	5.9	Mus musculus OX=10090	1:Experimental evidence at protein level	Probable ubiquitin carboxyl-terminal hydrolase FAF-X	4.7013e+06	0	1	0.999	9	19	19	19	2	2	2	0	0	0	0	0	0	1	1	1	0	0	0	0	0	0	7	7	7	5	5	5	4.7132e+06	4.7132e+06	4.7132e+06	9	9	9	6
650	a	sp|P35922-2|FMR1_MOUSE	P35922-2	FMR1_MOUSE	Fmr1	602	45.7	Mus musculus OX=10090		Isoform 2 of Synaptic functional regulator FMR1	4.69708e+06	28981669	1	0.999	17	68	2	68	37	2	37	17	0	17	30218146	0	30218146	22	0	22	10	0	10	27745192	0	27745192	4	0	4	2	0	2	5.30551e+06	0	5.30551e+06	5	0	5	3
127	a	sp|P35293|RAB18_MOUSE	P35293	RAB18_MOUSE	Rab18	206	54.9	Mus musculus OX=10090	1:Experimental evidence at protein level	Ras-related protein Rab-18	4.68927e+06	17378878	1	0.999	9	31	30	31	15	14	15	8	7	8	12207360	12207360	12207360	6	6	6	3	3	3	22550396	22550396	22550396	8	8	8	4	4	4	9378535	9378535	9378535	2	2	2	0
783	a	sp|Q8CFE4|SCYL2_MOUSE	Q8CFE4	SCYL2_MOUSE	Scyl2	930	15.7	Mus musculus OX=10090	1:Experimental evidence at protein level	SCY1-like protein 2	4.56423e+06	0	1	0.999	8	25	25	25	0	0	0	0	0	0	0	0	0	0	0	0	0	0	0	0	0	0	12	12	12	7	4	7	3.42826e+06	2848078	3.42826e+06	13	13	13	7
249	a	sp|P84099|RL19_MOUSE	P84099	RL19_MOUSE	Rpl19	196	9.2	Mus musculus OX=10090	1:Experimental evidence at protein level	60S ribosomal protein L19	4.53043e+06	46661218	1	0.999	2	14	14	14	6	6	6	3	3	3	27353644	27353644	27353644	4	4	4	2	2	2	65968792	65968792	65968792	4	4	4	2	2	2	9060869	9060869	9060869	0	0	0	0
72	a	sp|P09405|NUCL_MOUSE	P09405	NUCL_MOUSE	Ncl	707	24.6	Mus musculus OX=10090	1:Experimental evidence at protein level	Nucleolin	4503479	17176233	1	0.999	18	85	85	85	44	44	44	21	21	21	15948358	15948358	15948358	34	34	34	14	14	14	18404108	18404108	18404108	3	3	3	2	2	2	5.26266e+06	5.26266e+06	5.26266e+06	4	4	4	2
648	a	sp|P28652|KCC2B_MOUSE	P28652	KCC2B_MOUSE	Camk2b	542	36.3	Mus musculus OX=10090	1:Experimental evidence at protein level	Calcium/calmodulin-dependent protein kinase type II subunit beta	4.49482e+06	36410427	1	0.999	10	34	12	34	16	6	16	8	3	8	32417054	39084140	32417054	13	6	13	5	2	5	40403800	55604512	40403800	4	0	4	2	0	2	8989631	0	8989631	1	0	1	0
534	a	sp|Q9D8E6|RL4_MOUSE	Q9D8E6	RL4_MOUSE	Rpl4	419	36.5	Mus musculus OX=10090	1:Experimental evidence at protein level	60S ribosomal protein L4	4484931	59801704	1	0.999	15	70	70	70	32	32	32	15	15	15	55643028	55643028	55643028	34	34	34	12	12	12	63960380	63960380	63960380	3	3	3	2	2	2	8969862	8969862	8969862	1	1	1	0
562	a	sp|Q9JJK2|LANC2_MOUSE	Q9JJK2	LANC2_MOUSE	Lancl2	450	14.9	Mus musculus OX=10090	1:Experimental evidence at protein level	LanC-like protein 2	4.46745e+06	3.14197e+06	1	0.9988	5	8	8	8	5	5	5	3	3	3	6.28393e+06	6.28393e+06	6.28393e+06	0	0	0	0	0	0	0	0	0	3	3	3	2	2	2	8934899	8934899	8934899	0	0	0	0
475	a	sp|Q99L04|DHRS1_MOUSE	Q99L04	DHRS1_MOUSE	Dhrs1	313	28.4	Mus musculus OX=10090	1:Experimental evidence at protein level	Dehydrogenase/reductase SDR family member 1	4.32283e+06	2.62135e+06	1	0.999	6	17	17	17	5	5	5	3	3	3	5.24269e+06	5.24269e+06	5.24269e+06	3	3	3	0	0	0	0	0	0	5	5	5	3	3	3	4.77697e+06	4.77697e+06	4.77697e+06	4	4	4	2
344	a	sp|Q7M759|AB17B_MOUSE	Q7M759	AB17B_MOUSE	Abhd17b	288	30.2	Mus musculus OX=10090	1:Experimental evidence at protein level	Alpha/beta hydrolase domain-containing protein 17B	4.31448e+06	7.45746e+06	1	0.999	5	18	18	18	7	7	7	4	4	4	8605517	8605517	8605517	3	3	3	2	2	2	6.3094e+06	6.3094e+06	6.3094e+06	5	5	5	0	0	0	0	0	0	3	3	3	2
273	a	sp|Q07113|MPRI_MOUSE	Q07113	MPRI_MOUSE	Igf2r	2483	32.6	Mus musculus OX=10090	1:Experimental evidence at protein level	Cation-independent mannose-6-phosphate receptor	4.29918e+06	1.43614e+07	1	0.999	43	122	122	122	78	78	78	42	42	42	15776591	15776591	15776591	28	28	28	16	16	16	12946166	12946166	12946166	10	10	10	4	4	4	4709605	4709605	4709605	6	6	6	4
675	o	sp|Q99P58|RB27B_MOUSE	Q99P58	RB27B_MOUSE	Rab27b	218	25.2	Mus musculus OX=10090	1:Experimental evidence at protein level	Ras-related protein Rab-27B	4.29015e+06	3.31342e+06	1	0.999	6	63	16	18	13	2	4	4	0	2	241262224	0	2.56302e+06	9	3	3	4	2	2	219432560	3775118	4063830	19	6	6	5	3	3	254215920	4.94996e+06	5.17004e+06	22	5	5	5
379	a	sp|Q8BP92|RCN2_MOUSE	Q8BP92	RCN2_MOUSE	Rcn2	320	35.9	Mus musculus OX=10090	1:Experimental evidence at protein level	Reticulocalbin-2	4.23909e+06	6.37647e+06	1	0.999	5	17	17	17	7	7	7	3	3	3	3.72829e+06	3.72829e+06	3.72829e+06	3	3	3	2	2	2	9024650	9024650	9024650	4	4	4	2	2	2	4.1013e+06	4.1013e+06	4.1013e+06	3	3	3	2
705	a	sp|Q60875-4|ARHG2_MOUSE	Q60875-4	ARHG2_MOUSE	Arhgef2	958	68.1	Mus musculus OX=10090		Isoform 4 of Rho guanine nucleotide exchange factor 2	4.14185e+06	204642480	1	0.999	52	483	200	483	228	96	228	74	0	74	206096176	0	206096176	245	102	245	65	0	65	203188784	0	203188784	9	2	9	5	0	5	8.2837e+06	0	8.2837e+06	1	0	1	0
652	a	sp|P39688|FYN_MOUSE	P39688	FYN_MOUSE	Fyn	537	20.9	Mus musculus OX=10090	1:Experimental evidence at protein level	Tyrosine-protein kinase Fyn	4.08338e+06	937501	1	0.999	6	19	18	19	5	4	5	4	0	4	1.875e+06	0	1.875e+06	2	2	2	0	0	0	0	0	0	4	4	4	3	0	3	4.58336e+06	0	4.58336e+06	8	8	8	4
624	a	sp|O88935-3|SYN1_MOUSE	O88935-3	SYN1_MOUSE	Syn1	678	25.8	Mus musculus OX=10090		Isoform 3 of Synapsin-1	4.03871e+06	4.23985e+06	1	0.999	9	32	21	32	9	7	9	6	0	6	4.07834e+06	0	4.07834e+06	9	6	9	6	0	6	4.40136e+06	0	4.40136e+06	8	4	8	4	0	4	5507889	0	5507889	6	4	6	3
24	a	sp|O35643|AP1B1_MOUSE	O35643	AP1B1_MOUSE	Ap1b1	943	41.1	Mus musculus OX=10090	1:Experimental evidence at protein level	AP-1 complex subunit beta-1	4.03155e+06	6658980	1	0.999	24	133	40	40	47	18	18	25	11	11	22909704	6.55851e+06	6.55851e+06	29	9	9	15	6	6	22819554	6.75945e+06	6.75945e+06	35	6	6	15	4	4	15828930	4.00742e+06	4.00742e+06	22	7	7	11
815	a	sp|Q99PU8-2|DHX30_MOUSE	Q99PU8-2	DHX30_MOUSE	Dhx30	1194	38.6	Mus musculus OX=10090		Isoform 2 of ATP-dependent RNA helicase DHX30	3.98962e+06	1.41767e+07	1	0.999	32	91	2	91	49	0	49	26	0	26	11950348	0	11950348	35	2	35	20	0	20	16403039	0	16403039	3	0	3	2	0	2	4.03318e+06	0	4.03318e+06	4	0	4	3
179	a	sp|P61211|ARL1_MOUSE	P61211	ARL1_MOUSE	Arl1	181	35.4	Mus musculus OX=10090	1:Experimental evidence at protein level	ADP-ribosylation factor-like protein 1	3.93629e+06	7.61579e+06	1	0.999	4	20	20	20	8	8	8	4	4	4	6.98513e+06	6.98513e+06	6.98513e+06	5	5	5	2	2	2	8246445	8246445	8246445	4	4	4	2	2	2	7.87257e+06	7.87257e+06	7.87257e+06	3	3	3	0
452	a	sp|Q91WK2|EIF3H_MOUSE	Q91WK2	EIF3H_MOUSE	Eif3h	352	43.2	Mus musculus OX=10090	1:Experimental evidence at protein level	Eukaryotic translation initiation factor 3 subunit H	3.92075e+06	22732122	1	0.999	9	33	33	33	16	16	16	9	9	9	17489408	17489408	17489408	13	13	13	6	6	6	27974836	27974836	27974836	0	0	0	0	0	0	0	0	0	4	4	4	3
191	a	sp|P62270|RS18_MOUSE	P62270	RS18_MOUSE	Rps18	152	47.4	Mus musculus OX=10090	1:Experimental evidence at protein level	40S ribosomal protein S18	3.89753e+06	31606658	1	0.999	8	45	45	45	11	11	11	6	6	6	37058216	37058216	37058216	27	27	27	8	8	8	26155100	26155100	26155100	5	5	5	2	2	2	7.79506e+06	7.79506e+06	7.79506e+06	2	2	2	0
624	b	sp|Q64332|SYN2_MOUSE	Q64332	SYN2_MOUSE	Syn2	586	16.7	Mus musculus OX=10090	1:Experimental evidence at protein level	Synapsin-2	3.8788e+06	1482772	1	0.999	8	30	19	19	9	7	7	6	0	4	3.52323e+06	0	2965544	5	2	2	3	0	0	5.01674e+06	0	0	10	6	6	5	0	3	5.41732e+06	0	4.17745e+06	6	4	4	4
222	a	sp|P63037|DNJA1_MOUSE	P63037	DNJA1_MOUSE	Dnaja1	397	20.4	Mus musculus OX=10090	1:Experimental evidence at protein level	DnaJ homolog subfamily A member 1	3.81627e+06	4.55434e+06	1	0.999	4	19	19	19	5	5	5	3	3	3	3.75265e+06	3.75265e+06	3.75265e+06	5	5	5	3	3	3	5.35604e+06	5.35604e+06	5.35604e+06	4	4	4	2	2	2	3.54513e+06	3.54513e+06	3.54513e+06	5	5	5	3
91	a	sp|P16330-2|CN37_MOUSE	P16330-2	CN37_MOUSE	Cnp	400	30.5	Mus musculus OX=10090		Isoform CNPI of 2',3'-cyclic-nucleotide 3'-phosphodiesterase	3.79912e+06	1.77328e+06	1	0.999	7	21	21	21	8	8	8	5	0	5	3.54656e+06	0	3.54656e+06	2	2	2	0	0	0	0	0	0	6	6	6	4	0	4	3.55716e+06	0	3.55716e+06	5	5	5	3
514	a	sp|Q9CY18|SNX7_MOUSE	Q9CY18	SNX7_MOUSE	Snx7	387	15.2	Mus musculus OX=10090	1:Experimental evidence at protein level	Sorting nexin-7	3773207	2.13283e+06	1	0.999	4	20	20	20	5	5	5	3	3	3	1.72864e+06	1.72864e+06	1.72864e+06	4	4	4	3	3	3	2537011	2537011	2537011	5	5	5	3	3	3	3.30954e+06	3.30954e+06	3.30954e+06	6	6	6	3
203	a	sp|P62751|RL23A_MOUSE	P62751	RL23A_MOUSE	Rpl23a	156	29.5	Mus musculus OX=10090	1:Experimental evidence at protein level	60S ribosomal protein L23a	3757859	39956644	1	0.999	5	28	28	28	15	15	15	5	5	5	39774996	39774996	39774996	9	9	9	5	5	5	40138292	40138292	40138292	3	3	3	2	2	2	7515718	7515718	7515718	1	1	1	0
687	a	sp|P97797-2|SHPS1_MOUSE	P97797-2	SHPS1_MOUSE	Sirpa	509	12	Mus musculus OX=10090		Isoform 2 of Tyrosine-protein phosphatase non-receptor type substrate 1	3.74035e+06	651263	1	0.999	4	8	5	8	5	2	5	3	0	3	1.30253e+06	0	1.30253e+06	1	1	1	0	0	0	0	0	0	2	2	2	2	0	2	7480707	0	7480707	0	0	0	0
854	a	sp|Q9Z2X1|HNRPF_MOUSE	Q9Z2X1	HNRPF_MOUSE	Hnrnpf	415	31.1	Mus musculus OX=10090	1:Experimental evidence at protein level	Heterogeneous nuclear ribonucleoprotein F	3.73394e+06	1.04015e+07	1	0.999	7	49	31	31	16	12	12	8	0	6	39153036	0	15579779	18	11	11	8	0	6	14311436	0	5.22317e+06	7	3	3	3	0	0	20545314	0	0	8	5	5	4
83	a	sp|P14115|RL27A_MOUSE	P14115	RL27A_MOUSE	Rpl27a	148	23	Mus musculus OX=10090	1:Experimental evidence at protein level	60S ribosomal protein L27a	3.73369e+06	44285217	1	0.999	5	28	28	28	11	11	11	5	5	5	56291836	56291836	56291836	9	9	9	4	4	4	32278598	32278598	32278598	6	6	6	3	3	3	7467377	7467377	7467377	2	2	2	0
547	a	sp|Q9EPL2-2|CSTN1_MOUSE	Q9EPL2-2	CSTN1_MOUSE	Clstn1	969	10.8	Mus musculus OX=10090		Isoform 2 of Calsyntenin-1	3.72389e+06	6338376	1	0.999	5	13	13	13	3	3	3	2	0	2	4661845	0	4661845	4	4	4	2	0	2	8014907	0	8014907	4	4	4	3	0	3	7447787	0	7447787	2	2	2	0
633	d	sp|P35908|K22E_HUMAN	P35908	K22E_HUMAN	KRT2	639	35.2	Homo sapiens	1:Experimental evidence at protein level	Keratin, type II cytoskeletal 2 epidermal	3.69723e+06	3.57071e+06	1	0.999	12	59	22	22	24	16	16	11	6	8	11197168	4131244	7141417	4	1	1	3	0	0	12160083	0	0	16	5	5	6	2	3	12272720	4595885	7394461	15	0	0	3
756	a	sp|Q8BG05-2|ROA3_MOUSE	Q8BG05-2	ROA3_MOUSE	Hnrnpa3	357	27.7	Mus musculus OX=10090		Isoform 2 of Heterogeneous nuclear ribonucleoprotein A3	3.68273e+06	41213940	1	0.999	8	37	37	37	21	21	21	9	0	9	46925760	0	46925760	11	11	11	4	0	4	35502120	0	35502120	3	3	3	2	0	2	7365455	0	7365455	2	2	2	0
240	a	sp|P70333|HNRH2_MOUSE	P70333	HNRH2_MOUSE	Hnrnph2	449	44.1	Mus musculus OX=10090	1:Experimental evidence at protein level	Heterogeneous nuclear ribonucleoprotein H2	3.62948e+06	4.20926e+06	1	0.999	12	45	23	23	26	16	16	14	9	9	19809476	8418511	8418511	14	3	3	5	0	0	23557260	0	0	2	1	1	2	0	0	10400097	0	0	3	3	3	2
686	a	sp|P97792-2|CXAR_MOUSE	P97792-2	CXAR_MOUSE	Cxadr	352	17.3	Mus musculus OX=10090		Isoform 2 of Coxsackievirus and adenovirus receptor homolog	3.60044e+06	3.41595e+06	1	0.999	3	18	18	18	5	5	5	3	0	3	3.47333e+06	0	3.47333e+06	5	5	5	3	0	3	3.35857e+06	0	3.35857e+06	4	4	4	3	0	3	3429872	0	3429872	4	4	4	2
215	a	sp|P62889|RL30_MOUSE	P62889	RL30_MOUSE	Rpl30	115	58.3	Mus musculus OX=10090	1:Experimental evidence at protein level	60S ribosomal protein L30	3597353	30662493	1	0.999	6	27	27	27	10	10	10	5	5	5	28168712	28168712	28168712	14	14	14	5	5	5	33156274	33156274	33156274	3	3	3	2	2	2	7194706	7194706	7194706	0	0	0	0
391	a	sp|Q8BX70-2|VP13C_MOUSE	Q8BX70-2	VP13C_MOUSE	Vps13c	3623	5.4	Mus musculus OX=10090		Isoform 2 of Vacuolar protein sorting-associated protein 13C	3596824	0	1	0.9971	7	16	16	16	2	2	2	0	0	0	0	0	0	1	1	1	0	0	0	0	0	0	3	3	3	3	0	3	5366979	0	5366979	10	10	10	7
170	a	sp|P59913|PCMD1_MOUSE	P59913	PCMD1_MOUSE	Pcmtd1	357	26.9	Mus musculus OX=10090	1:Experimental evidence at protein level	Protein-L-isoaspartate O-methyltransferase domain-containing protein 1	3592394	4.28284e+06	1	0.999	7	27	27	27	6	6	6	3	3	3	3.03657e+06	3.03657e+06	3.03657e+06	2	2	2	2	2	2	5.52911e+06	5.52911e+06	5.52911e+06	9	9	9	5	5	5	3.86232e+06	3.86232e+06	3.86232e+06	10	10	10	6
160	a	sp|P54823|DDX6_MOUSE	P54823	DDX6_MOUSE	Ddx6	483	52	Mus musculus OX=10090	1:Experimental evidence at protein level	Probable ATP-dependent RNA helicase DDX6	3.5573e+06	1.87722e+07	1	0.999	17	67	67	67	31	31	31	16	16	16	16289735	16289735	16289735	21	21	21	11	11	11	21254702	21254702	21254702	7	7	7	5	5	5	3231379	3231379	3231379	8	8	8	4
146	a	sp|P47963|RL13_MOUSE	P47963	RL13_MOUSE	Rpl13	211	24.2	Mus musculus OX=10090	1:Experimental evidence at protein level	60S ribosomal protein L13	3524462	64503238	1	0.999	5	31	31	31	10	10	10	5	5	5	59422668	59422668	59422668	11	11	11	5	5	5	69583808	69583808	69583808	7	7	7	3	3	3	7048924	7048924	7048924	3	3	3	0
119	a	sp|P29699|FETUA_MOUSE	P29699	FETUA_MOUSE	Ahsg	345	15.4	Mus musculus OX=10090	1:Experimental evidence at protein level	Alpha-2-HS-glycoprotein	3.49506e+06	0	1	0.999	2	7	7	7	0	0	0	0	0	0	0	0	0	0	0	0	0	0	0	0	0	0	4	4	4	2	2	2	3.33775e+06	3.33775e+06	3.33775e+06	3	3	3	2
625	a	sp|P01027|CO3_MOUSE	P01027	CO3_MOUSE	C3	1663	8.1	Mus musculus OX=10090	1:Experimental evidence at protein level	Complement C3	3.48293e+06	0	1	0.999	8	25	25	25	0	0	0	0	0	0	0	0	0	0	0	0	0	0	0	0	0	0	12	12	12	7	3	7	3.466e+06	3217975	3.466e+06	13	13	13	7
412	a	sp|Q8JZQ9|EIF3B_MOUSE	Q8JZQ9	EIF3B_MOUSE	Eif3b	803	49.3	Mus musculus OX=10090	1:Experimental evidence at protein level	Eukaryotic translation initiation factor 3 subunit B	3.47945e+06	1.61711e+07	1	0.999	27	104	104	104	55	55	55	27	27	27	16405724	16405724	16405724	43	43	43	20	20	20	15936437	15936437	15936437	3	3	3	2	2	2	3.15489e+06	3.15489e+06	3.15489e+06	3	3	3	2
552	a	sp|Q9EQT6|SYT13_MOUSE	Q9EQT6	SYT13_MOUSE	Syt13	426	13.1	Mus musculus OX=10090	1:Experimental evidence at protein level	Synaptotagmin-13	3.41208e+06	1.23297e+06	1	0.999	3	15	15	15	4	4	4	2	2	2	2.46594e+06	2.46594e+06	2.46594e+06	0	0	0	0	0	0	0	0	0	5	5	5	4	4	4	3419672	3419672	3419672	6	6	6	3
312	a	sp|Q61838|PZP_MOUSE	Q61838	PZP_MOUSE	Pzp	1495	4.6	Mus musculus OX=10090	1:Experimental evidence at protein level	Pregnancy zone protein	3.41153e+06	0	1	0.9985	4	8	8	8	0	0	0	0	0	0	0	0	0	0	0	0	0	0	0	0	0	0	4	4	4	3	3	3	3.61e+06	3.61e+06	3.61e+06	4	4	4	3
402	a	sp|Q8CBX0|CSC1_MOUSE	Q8CBX0	CSC1_MOUSE	Tmem63c	802	11.8	Mus musculus OX=10090	1:Experimental evidence at protein level	Calcium permeable stress-gated cation channel 1	3.37791e+06	1.13795e+06	1	0.999	6	15	15	15	6	6	6	4	4	4	2.27591e+06	2.27591e+06	2.27591e+06	2	2	2	0	0	0	0	0	0	5	5	5	3	3	3	6755821	6755821	6755821	2	2	2	0
730	a	sp|Q6PDS3-3|SARM1_MOUSE	Q6PDS3-3	SARM1_MOUSE	Sarm1	764	13.7	Mus musculus OX=10090		Isoform 3 of NAD(+) hydrolase SARM1	3.32456e+06	1.80208e+06	1	0.999	6	18	16	18	9	7	9	4	0	4	3.60417e+06	0	3.60417e+06	2	2	2	0	0	0	0	0	0	3	3	3	2	0	2	4.19171e+06	0	4.19171e+06	4	4	4	2
321	a	sp|Q62351|TFR1_MOUSE	Q62351	TFR1_MOUSE	Tfrc	763	21.5	Mus musculus OX=10090	1:Experimental evidence at protein level	Transferrin receptor protein 1	3.24697e+06	6.779e+06	1	0.999	9	32	32	32	16	16	16	9	9	9	6.10484e+06	6.10484e+06	6.10484e+06	10	10	10	4	4	4	7453146	7453146	7453146	2	2	2	2	2	2	3532834	3532834	3532834	4	4	4	2
5	a	sp|E9PUL5|PRRT2_MOUSE	E9PUL5	PRRT2_MOUSE	Prrt2	346	20.2	Mus musculus OX=10090	1:Experimental evidence at protein level	Proline-rich transmembrane protein 2	3.22633e+06	1.33802e+06	1	0.999	2	11	11	11	4	4	4	2	2	2	2676033	2676033	2676033	2	2	2	0	0	0	0	0	0	4	4	4	2	2	2	6.45265e+06	6.45265e+06	6.45265e+06	1	1	1	0
4	a	sp|D3YVF0|AKAP5_MOUSE	D3YVF0	AKAP5_MOUSE	Akap5	745	24.6	Mus musculus OX=10090	1:Experimental evidence at protein level	A-kinase anchor protein 5	3.2233e+06	2.62594e+06	1	0.999	7	15	15	15	5	5	5	5	5	5	5.25189e+06	5.25189e+06	5.25189e+06	1	1	1	0	0	0	0	0	0	3	3	3	2	2	2	3.13437e+06	3.13437e+06	3.13437e+06	6	6	6	4
425	a	sp|Q8R081|HNRPL_MOUSE	Q8R081	HNRPL_MOUSE	Hnrnpl	586	36.2	Mus musculus OX=10090	1:Experimental evidence at protein level	Heterogeneous nuclear ribonucleoprotein L	3204677	23054772	1	0.999	12	56	56	56	29	29	29	14	14	14	22579526	22579526	22579526	20	20	20	8	8	8	23530018	23530018	23530018	5	5	5	3	3	3	6409354	6409354	6409354	2	2	2	0
219	a	sp|P62918|RL8_MOUSE	P62918	RL8_MOUSE	Rpl8	257	33.5	Mus musculus OX=10090	1:Experimental evidence at protein level	60S ribosomal protein L8	3.1574e+06	22636821	1	0.999	6	26	26	26	8	8	8	4	4	4	22411784	22411784	22411784	10	10	10	6	6	6	22861858	22861858	22861858	4	4	4	2	2	2	6.3148e+06	6.3148e+06	6.3148e+06	4	4	4	0
515	a	sp|Q9CYN9|RENR_MOUSE	Q9CYN9	RENR_MOUSE	Atp6ap2	350	12.9	Mus musculus OX=10090	1:Experimental evidence at protein level	Renin receptor	3.14187e+06	4.11178e+06	1	0.999	3	17	17	17	5	5	5	3	3	3	4.1894e+06	4.1894e+06	4.1894e+06	6	6	6	2	2	2	4.03417e+06	4.03417e+06	4.03417e+06	3	3	3	2	2	2	3471554	3471554	3471554	3	3	3	2
469	a	sp|Q99104|MYO5A_MOUSE	Q99104	MYO5A_MOUSE	Myo5a	1853	13.9	Mus musculus OX=10090	1:Experimental evidence at protein level	Unconventional myosin-Va	3127943	8.44154e+06	1	0.999	19	44	44	44	20	20	20	14	14	14	7977860	7977860	7977860	15	15	15	8	8	8	8905219	8905219	8905219	5	5	5	3	3	3	2.90152e+06	2.90152e+06	2.90152e+06	4	4	4	2
841	a	sp|Q9R0K7|AT2B2_MOUSE	Q9R0K7	AT2B2_MOUSE	Atp2b2	1198	10.2	Mus musculus OX=10090	1:Experimental evidence at protein level	Plasma membrane calcium-transporting ATPase 2	3.11632e+06	2.93721e+06	1	0.999	6	20	13	20	7	4	7	5	2	5	3.70751e+06	3097824	3.70751e+06	5	2	5	4	2	4	2.1669e+06	2.01991e+06	2.1669e+06	4	4	4	2	2	2	3708151	4006001	3708151	4	3	4	2
506	a	sp|Q9CWK8|SNX2_MOUSE	Q9CWK8	SNX2_MOUSE	Snx2	519	12.1	Mus musculus OX=10090	1:Experimental evidence at protein level	Sorting nexin-2	3.08529e+06	4.57172e+06	1	0.999	3	17	17	17	5	5	5	3	3	3	4901493	4901493	4901493	5	5	5	3	3	3	4241944	4241944	4241944	5	5	5	3	3	3	6170589	6170589	6170589	2	2	2	0
586	a	sp|Q9WTX2|PRKRA_MOUSE	Q9WTX2	PRKRA_MOUSE	Prkra	313	29.1	Mus musculus OX=10090	1:Experimental evidence at protein level	Interferon-inducible double-stranded RNA-dependent protein kinase activator A	3.02569e+06	19358006	1	0.999	6	34	34	34	14	14	14	6	6	6	17780022	17780022	17780022	11	11	11	4	4	4	20935990	20935990	20935990	5	5	5	3	3	3	3.71329e+06	3.71329e+06	3.71329e+06	4	4	4	2
96	a	sp|P19253|RL13A_MOUSE	P19253	RL13A_MOUSE	Rpl13a	203	26.1	Mus musculus OX=10090	1:Experimental evidence at protein level	60S ribosomal protein L13a	2.98976e+06	55138730	1	0.999	5	45	45	45	11	11	11	6	6	6	54602648	54602648	54602648	19	19	19	6	6	6	55674812	55674812	55674812	4	4	4	0	0	0	0	0	0	11	11	11	3
669	a	sp|P62141|PP1B_MOUSE	P62141	PP1B_MOUSE	Ppp1cb	327	9.2	Mus musculus OX=10090	1:Experimental evidence at protein level	Serine/threonine-protein phosphatase PP1-beta catalytic subunit	2.98528e+06	5.33156e+06	0.9998	0.999	2	17	5	17	4	0	4	2	0	2	5401748	0	5401748	5	3	5	2	0	2	5.26136e+06	0	5.26136e+06	4	0	4	2	0	2	3.05259e+06	0	3.05259e+06	4	2	4	2
513	a	sp|Q9CXY6|ILF2_MOUSE	Q9CXY6	ILF2_MOUSE	Ilf2	390	49	Mus musculus OX=10090	1:Experimental evidence at protein level	Interleukin enhancer-binding factor 2	2.97807e+06	22162605	1	0.999	14	58	58	58	36	36	36	17	17	17	23171654	23171654	23171654	16	16	16	8	8	8	21153556	21153556	21153556	2	2	2	0	0	0	0	0	0	4	4	4	2
80	a	sp|P12970|RL7A_MOUSE	P12970	RL7A_MOUSE	Rpl7a	266	45.5	Mus musculus OX=10090	1:Experimental evidence at protein level	60S ribosomal protein L7a	2.96946e+06	37075385	1	0.999	12	53	53	53	22	22	22	11	11	11	42275144	42275144	42275144	25	25	25	12	12	12	31875626	31875626	31875626	4	4	4	2	2	2	5.93892e+06	5.93892e+06	5.93892e+06	2	2	2	0
253	a	sp|P97390|VPS45_MOUSE	P97390	VPS45_MOUSE	Vps45	570	39.1	Mus musculus OX=10090	1:Experimental evidence at protein level	Vacuolar protein sorting-associated protein 45	2966152	12421849	1	0.999	17	52	52	52	26	26	26	14	14	14	10651560	10651560	10651560	17	17	17	10	10	10	14192138	14192138	14192138	1	1	1	0	0	0	0	0	0	8	8	8	4
427	a	sp|Q8R1B4|EIF3C_MOUSE	Q8R1B4	EIF3C_MOUSE	Eif3c	911	24.1	Mus musculus OX=10090	1:Experimental evidence at protein level	Eukaryotic translation initiation factor 3 subunit C	2.89398e+06	23198191	1	0.999	17	68	68	68	39	39	39	18	18	18	25345758	25345758	25345758	26	26	26	13	13	13	21050624	21050624	21050624	1	1	1	0	0	0	0	0	0	2	2	2	2
360	a	sp|Q8BFT9|SVOP_MOUSE	Q8BFT9	SVOP_MOUSE	Svop	548	12	Mus musculus OX=10090	1:Experimental evidence at protein level	Synaptic vesicle 2-related protein	2.88785e+06	4.78939e+06	1	0.999	4	26	26	26	8	8	8	4	4	4	4.78492e+06	4.78492e+06	4.78492e+06	8	8	8	4	4	4	4793848	4793848	4793848	8	8	8	4	4	4	5775703	5775703	5775703	2	2	2	0
675	q	sp|Q8BHC1|RB39B_MOUSE	Q8BHC1	RB39B_MOUSE	Rab39b	213	24.9	Mus musculus OX=10090	1:Experimental evidence at protein level	Ras-related protein Rab-39B	2.86055e+06	3.57744e+06	1	0.999	5	58	13	13	15	6	6	6	4	4	273243904	7.15488e+06	7.15488e+06	6	0	0	2	0	0	244865296	0	0	18	5	5	4	2	2	194608544	5.7211e+06	5.7211e+06	19	2	2	3
711	b	sp|Q60900|ELAV3_MOUSE	Q60900	ELAV3_MOUSE	Elavl3	367	59.1	Mus musculus OX=10090	1:Experimental evidence at protein level	ELAV-like protein 3	2.81808e+06	33665321	1	0.999	16	113	58	58	49	26	26	21	0	13	76195968	0	33032854	42	25	25	15	0	9	87266616	0	34297788	9	6	6	4	0	2	10405764	0	5.63616e+06	13	1	1	4
74	a	sp|P10630-2|IF4A2_MOUSE	P10630-2	IF4A2_MOUSE	Eif4a2	408	52.8	Mus musculus OX=10090		Isoform 2 of Eukaryotic initiation factor 4A-II	2.78732e+06	19390562	1	0.999	13	64	29	64	28	13	28	15	0	15	19885714	0	19885714	28	13	28	12	0	12	18895410	0	18895410	5	2	5	3	0	3	2.47471e+06	0	2.47471e+06	3	1	3	2
411	a	sp|Q8HW98|IGLO5_MOUSE	Q8HW98	IGLO5_MOUSE	Iglon5	336	17.6	Mus musculus OX=10090	2:Experimental evidence at transcript level	IgLON family member 5	2.75115e+06	1.40796e+06	1	0.999	3	11	11	11	2	2	2	0	0	0	0	0	0	2	2	2	2	2	2	2.81591e+06	2.81591e+06	2.81591e+06	4	4	4	3	3	3	2.63121e+06	2.63121e+06	2.63121e+06	3	3	3	2
759	a	sp|Q8BHD8|PCMD2_MOUSE	Q8BHD8	PCMD2_MOUSE	Pcmtd2	359	17.5	Mus musculus OX=10090	2:Experimental evidence at transcript level	Protein-L-isoaspartate O-methyltransferase domain-containing protein 2	2.73977e+06	1.92494e+06	1	0.999	6	13	13	13	4	4	4	3	2	3	3.84988e+06	3.84161e+06	3.84988e+06	0	0	0	0	0	0	0	0	0	8	8	8	4	3	4	5.47955e+06	5.49133e+06	5.47955e+06	1	1	1	0
844	a	sp|Q9WU78-3|PDC6I_MOUSE	Q9WU78-3	PDC6I_MOUSE	Pdcd6ip	874	11.7	Mus musculus OX=10090		Isoform 3 of Programmed cell death 6-interacting protein	2.66077e+06	0	1	0.999	5	13	13	13	0	0	0	0	0	0	0	0	0	0	0	0	0	0	0	0	0	0	6	6	6	5	0	5	2666239	0	2666239	7	7	7	5
670	c	sp|P63101|1433Z_MOUSE	P63101	1433Z_MOUSE	Ywhaz	245	27.3	Mus musculus OX=10090	1:Experimental evidence at protein level	14-3-3 protein zeta/delta	2.58919e+06	1.68379e+07	1	0.999	6	48	29	29	20	16	16	9	7	7	33315466	17532780	17532780	17	8	8	6	4	4	38573660	16143115	16143115	7	3	3	4	2	2	6.25849e+06	5178381	5178381	4	2	2	2
56	a	sp|P01843|LAC1_MOUSE	P01843	LAC1_MOUSE		105	34.3	Mus musculus OX=10090	1:Experimental evidence at protein level	Ig lambda-1 chain C region	2.58681e+06	0	1	0.999	2	6	6	6	0	0	0	0	0	0	0	0	0	0	0	0	0	0	0	0	0	0	3	3	3	2	2	2	2.22276e+06	2.22276e+06	2.22276e+06	3	3	3	2
829	a	sp|Q9ES97-2|RTN3_MOUSE	Q9ES97-2	RTN3_MOUSE	Rtn3	945	12.1	Mus musculus OX=10090		Isoform 2 of Reticulon-3	2.51978e+06	20783592	1	0.999	6	23	4	23	11	3	11	5	0	5	20380260	0	20380260	8	1	8	4	0	4	21186924	0	21186924	2	0	2	0	0	0	0	0	0	2	0	2	2
781	a	sp|Q8CBH5-2|MFSD6_MOUSE	Q8CBH5-2	MFSD6_MOUSE	Mfsd6	774	9.4	Mus musculus OX=10090		Isoform 2 of Major facilitator superfamily domain-containing protein 6	2494587	2.22961e+06	1	0.999	5	11	11	11	6	6	6	4	0	4	4.45923e+06	0	4.45923e+06	0	0	0	0	0	0	0	0	0	1	1	1	0	0	0	0	0	0	4	4	4	2
576	a	sp|Q9QYI5-1|DNJB2_MOUSE	Q9QYI5-1	DNJB2_MOUSE	Dnajb2	277	10.8	Mus musculus OX=10090		Isoform 2 of DnaJ homolog subfamily B member 2	2.48995e+06	0	1	0.999	1	10	10	10	1	1	1	0	0	0	0	0	0	1	1	1	0	0	0	0	0	0	4	4	4	2	0	2	2.39089e+06	0	2.39089e+06	4	4	4	2
87	a	sp|P14211|CALR_MOUSE	P14211	CALR_MOUSE	Calr	416	43.8	Mus musculus OX=10090	1:Experimental evidence at protein level	Calreticulin	2.48891e+06	31286728	1	0.999	10	41	41	41	17	17	17	8	8	8	18561488	18561488	18561488	19	19	19	8	8	8	44011968	44011968	44011968	1	1	1	0	0	0	0	0	0	4	4	4	2
608	a	sp|O08583|THOC4_MOUSE	O08583	THOC4_MOUSE	Alyref	255	41.6	Mus musculus OX=10090	1:Experimental evidence at protein level	THO complex subunit 4	2.45494e+06	1.66693e+07	1	0.999	8	31	4	31	14	4	14	6	2	6	14938395	0	14938395	12	0	12	6	0	6	18400176	0	18400176	1	0	1	0	0	0	0	0	0	4	0	4	2
708	a	sp|Q61584-3|FXR1_MOUSE	Q61584-3	FXR1_MOUSE	Fxr1	677	41.5	Mus musculus OX=10090		Isoform B of Fragile X mental retardation syndrome-related protein 1	2.42883e+06	20787563	1	0.999	19	63	7	52	36	4	31	18	0	16	28262884	0	22751610	21	3	16	10	0	9	22681870	0	18823516	3	0	3	2	0	2	4894012	0	4.85765e+06	3	0	2	2
790	a	sp|Q8R3V5-1|SHLB2_MOUSE	Q8R3V5-1	SHLB2_MOUSE	Sh3glb2	395	33.4	Mus musculus OX=10090		Isoform 1 of Endophilin-B2	2.40476e+06	1.39472e+06	1	0.9983	7	14	14	14	5	5	5	2	0	2	2.78944e+06	0	2.78944e+06	2	2	2	0	0	0	0	0	0	5	5	5	4	0	4	2.31763e+06	0	2.31763e+06	2	2	2	2
843	a	sp|Q9WTQ5|AKA12_MOUSE	Q9WTQ5	AKA12_MOUSE	Akap12	1684	52.7	Mus musculus OX=10090	1:Experimental evidence at protein level	A-kinase anchor protein 12	2.39097e+06	25283103	1	0.999	51	235	235	235	124	124	124	59	3	59	26868138	9291557	26868138	104	104	104	47	3	47	23698068	8848575	23698068	5	5	5	3	0	3	2.51737e+06	0	2.51737e+06	2	2	2	2
678	a	sp|P68181-2|KAPCB_MOUSE	P68181-2	KAPCB_MOUSE	Prkacb	338	23.7	Mus musculus OX=10090		Isoform 2 of cAMP-dependent protein kinase catalytic subunit beta	2.2539e+06	1.90213e+06	1	0.999	5	13	13	13	9	9	9	5	0	5	3.80426e+06	0	3.80426e+06	2	2	2	0	0	0	0	0	0	0	0	0	0	0	0	0	0	0	2	2	2	2
279	a	sp|Q3TLH4-5|PRC2C_MOUSE	Q3TLH4-5	PRC2C_MOUSE	Prrc2c	2767	26.5	Mus musculus OX=10090		Isoform 5 of Protein PRRC2C	2218630	52903306	1	0.999	44	167	161	167	91	87	91	44	0	44	58254828	0	58254828	71	69	71	34	0	34	47551784	0	47551784	1	1	1	0	0	0	0	0	0	4	4	4	3
282	a	sp|Q3UEZ8|NTCP4_MOUSE	Q3UEZ8	NTCP4_MOUSE	Slc10a4	437	10.1	Mus musculus OX=10090	2:Experimental evidence at transcript level	Sodium/bile acid cotransporter 4	2.21785e+06	4087322	1	0.999	3	17	17	17	6	6	6	3	3	3	4.64884e+06	4.64884e+06	4.64884e+06	4	4	4	2	2	2	3.5258e+06	3.5258e+06	3.5258e+06	3	3	3	0	0	0	0	0	0	4	4	4	2
712	a	sp|Q61990-2|PCBP2_MOUSE	Q61990-2	PCBP2_MOUSE	Pcbp2	331	47.4	Mus musculus OX=10090		Isoform 2 of Poly(rC)-binding protein 2	2.19313e+06	21645409	1	0.999	10	47	21	47	21	12	21	10	0	10	22162834	0	22162834	22	9	22	9	0	9	21127984	0	21127984	3	0	3	2	0	2	4.38626e+06	0	4.38626e+06	1	0	1	0
769	a	sp|Q8BQZ4|RLGPB_MOUSE	Q8BQZ4	RLGPB_MOUSE	Ralgapb	1484	19.5	Mus musculus OX=10090	1:Experimental evidence at protein level	Ral GTPase-activating protein subunit beta	2.09831e+06	5.81157e+06	1	0.999	13	44	44	44	22	22	22	13	9	13	5749761	5767052	5749761	12	12	12	7	6	7	5.87337e+06	5855764	5.87337e+06	5	5	5	3	3	3	2.0224e+06	2.0224e+06	2.0224e+06	5	5	5	3
808	a	sp|Q99K48|NONO_MOUSE	Q99K48	NONO_MOUSE	Nono	473	16.5	Mus musculus OX=10090	1:Experimental evidence at protein level	Non-POU domain-containing octamer-binding protein	2.09723e+06	11981463	1	0.999	3	28	28	28	12	12	12	5	3	5	11699673	3.49548e+06	11699673	10	10	10	5	3	5	12263253	5570082	12263253	4	4	4	2	0	2	4.19446e+06	0	4.19446e+06	2	2	2	0
262	a	sp|P99027|RLA2_MOUSE	P99027	RLA2_MOUSE	Rplp2	115	69.6	Mus musculus OX=10090	1:Experimental evidence at protein level	60S acidic ribosomal protein P2	2.08643e+06	21636223	1	0.999	4	28	28	28	12	12	12	6	6	6	20466874	20466874	20466874	12	12	12	5	5	5	22805572	22805572	22805572	4	4	4	2	2	2	4.17286e+06	4.17286e+06	4.17286e+06	0	0	0	0
340	a	sp|Q6PHU5-2|SORT_MOUSE	Q6PHU5-2	SORT_MOUSE	Sort1	858	25.3	Mus musculus OX=10090		Isoform 2 of Sortilin	2.08517e+06	1.47083e+07	1	0.999	11	37	37	37	19	19	19	12	0	12	16581429	0	16581429	14	14	14	8	0	8	12835196	0	12835196	4	4	4	2	0	2	4.17034e+06	0	4.17034e+06	0	0	0	0
675	p	sp|Q6PHN9|RAB35_MOUSE	Q6PHN9	RAB35_MOUSE	Rab35	201	26.9	Mus musculus OX=10090	1:Experimental evidence at protein level	Ras-related protein Rab-35	2.08125e+06	1.62646e+06	1	0.999	5	79	13	13	18	6	6	6	3	3	295629888	3.25293e+06	3.25293e+06	11	2	2	4	0	0	261724272	0	0	20	1	1	4	0	0	145982768	0	0	30	4	4	5
468	a	sp|Q99020|ROAA_MOUSE	Q99020	ROAA_MOUSE	Hnrnpab	285	22.1	Mus musculus OX=10090	1:Experimental evidence at protein level	Heterogeneous nuclear ribonucleoprotein A/B	2.04604e+06	1.5543e+07	1	0.999	7	27	19	19	12	9	9	6	5	5	26162118	15356184	15356184	9	5	5	3	2	2	26275400	15729845	15729845	4	4	4	3	3	3	4.29035e+06	4.09207e+06	4.09207e+06	2	1	1	2
348	a	sp|Q7TSC1|PRC2A_MOUSE	Q7TSC1	PRC2A_MOUSE	Prrc2a	2158	16.3	Mus musculus OX=10090	1:Experimental evidence at protein level	Protein PRRC2A	2.04122e+06	6.86476e+06	1	0.999	19	63	57	57	30	26	26	17	15	15	10243674	8170104	8170104	24	22	22	15	14	14	7181138	5.55942e+06	5.55942e+06	4	4	4	3	3	3	2.49813e+06	1.96306e+06	1.96306e+06	5	5	5	3
574	a	sp|Q9QYG0-2|NDRG2_MOUSE	Q9QYG0-2	NDRG2_MOUSE	Ndrg2	357	19.3	Mus musculus OX=10090		Isoform 2 of Protein NDRG2	2.03173e+06	1.98681e+06	1	0.999	3	12	12	12	5	5	5	3	0	3	2.32837e+06	0	2.32837e+06	3	3	3	2	0	2	1.64524e+06	0	1.64524e+06	3	3	3	2	0	2	4.06347e+06	0	4.06347e+06	1	1	1	0
587	a	sp|Q9WTX5|SKP1_MOUSE	Q9WTX5	SKP1_MOUSE	Skp1	163	36.2	Mus musculus OX=10090	1:Experimental evidence at protein level	S-phase kinase-associated protein 1	2.027e+06	2.27922e+06	1	0.999	3	15	15	15	6	6	6	4	4	4	2.15501e+06	2.15501e+06	2.15501e+06	3	3	3	2	2	2	2.40342e+06	2.40342e+06	2.40342e+06	2	2	2	0	0	0	0	0	0	4	4	4	2
195	a	sp|P62315|SMD1_MOUSE	P62315	SMD1_MOUSE	Snrpd1	119	27.7	Mus musculus OX=10090	1:Experimental evidence at protein level	Small nuclear ribonucleoprotein Sm D1	1962415	21526652	1	0.999	2	18	18	18	6	6	6	3	3	3	23592484	23592484	23592484	7	7	7	3	3	3	19460820	19460820	19460820	3	3	3	2	2	2	3924830	3924830	3924830	2	2	2	0
171	a	sp|P60229|EIF3E_MOUSE	P60229	EIF3E_MOUSE	Eif3e	445	52.8	Mus musculus OX=10090	1:Experimental evidence at protein level	Eukaryotic translation initiation factor 3 subunit E	1.94604e+06	20669696	1	0.999	19	59	59	59	29	29	29	18	18	18	19354466	19354466	19354466	27	27	27	13	13	13	21984926	21984926	21984926	1	1	1	0	0	0	0	0	0	2	2	2	2
556	a	sp|Q9JHU4|DYHC1_MOUSE	Q9JHU4	DYHC1_MOUSE	Dync1h1	4644	2.6	Mus musculus OX=10090	1:Experimental evidence at protein level	Cytoplasmic dynein 1 heavy chain 1	1.94106e+06	2925286	1	0.999	6	20	20	20	6	6	6	4	4	4	2.35651e+06	2.35651e+06	2.35651e+06	8	8	8	5	5	5	3.49406e+06	3.49406e+06	3.49406e+06	3	3	3	2	2	2	1.96132e+06	1.96132e+06	1.96132e+06	3	3	3	2
546	a	sp|Q9DCH4|EIF3F_MOUSE	Q9DCH4	EIF3F_MOUSE	Eif3f	361	44	Mus musculus OX=10090	1:Experimental evidence at protein level	Eukaryotic translation initiation factor 3 subunit F	1.92299e+06	10176287	1	0.999	10	41	41	41	17	17	17	9	9	9	9047470	9047470	9047470	16	16	16	8	8	8	11305104	11305104	11305104	4	4	4	2	2	2	1.94961e+06	1.94961e+06	1.94961e+06	4	4	4	2
606	a	sp|E9Q8I9-2|FRY_MOUSE	E9Q8I9-2	FRY_MOUSE	Fry	3029	62.5	Mus musculus OX=10090		Isoform 2 of Protein furry homolog	1.91932e+06	168769456	1	0.999	115	886	627	886	405	287	405	158	3	158	161807728	94564112	161807728	472	334	472	138	3	138	175731184	59796904	175731184	5	4	5	5	0	5	3.83864e+06	0	3.83864e+06	4	2	4	0
566	a	sp|Q9JKN6|NOVA1_MOUSE	Q9JKN6	NOVA1_MOUSE	Nova1	507	40.4	Mus musculus OX=10090	1:Experimental evidence at protein level	RNA-binding protein Nova-1	1.91211e+06	1.23128e+07	1	0.999	11	45	45	45	23	23	23	11	11	11	13871355	13871355	13871355	16	16	16	8	8	8	10754318	10754318	10754318	4	4	4	2	2	2	3.82422e+06	3.82422e+06	3.82422e+06	2	2	2	0
530	a	sp|Q9D289|TPC6B_MOUSE	Q9D289	TPC6B_MOUSE	Trappc6b	158	12	Mus musculus OX=10090	1:Experimental evidence at protein level	Trafficking protein particle complex subunit 6B	1869105	672127	1	0.999	1	7	7	7	3	3	3	2	2	2	1.34425e+06	1.34425e+06	1.34425e+06	0	0	0	0	0	0	0	0	0	4	4	4	2	2	2	3738210	3738210	3738210	0	0	0	0
444	a	sp|Q91VN6|DDX41_MOUSE	Q91VN6	DDX41_MOUSE	Ddx41	622	15.3	Mus musculus OX=10090	1:Experimental evidence at protein level	Probable ATP-dependent RNA helicase DDX41	1.84736e+06	2.21568e+06	1	0.999	7	13	13	13	5	5	5	4	4	4	4.43136e+06	4.43136e+06	4.43136e+06	1	1	1	0	0	0	0	0	0	2	2	2	0	0	0	0	0	0	5	5	5	2
736	a	sp|Q6ZQ58|LARP1_MOUSE	Q6ZQ58	LARP1_MOUSE	Larp1	1072	39.6	Mus musculus OX=10090	1:Experimental evidence at protein level	La-related protein 1	1.80137e+06	20795245	1	0.999	27	97	97	97	54	54	54	30	27	30	20494448	20499036	20494448	37	37	37	19	16	19	21096042	21091322	21096042	4	4	4	2	2	2	3.60273e+06	3.60273e+06	3.60273e+06	2	2	2	0
748	a	sp|Q7TSY6-5|CELF4_MOUSE	Q7TSY6-5	CELF4_MOUSE	Celf4	504	26.3	Mus musculus OX=10090		Isoform 5 of CUGBP Elav-like family member 4	1.79614e+06	1.42701e+07	1	0.999	8	27	13	27	14	6	14	8	0	8	12843658	0	12843658	8	4	8	5	0	5	15696519	0	15696519	2	0	2	2	0	2	3.59228e+06	0	3.59228e+06	3	3	3	0
431	a	sp|Q8R3L2-2|TCF25_MOUSE	Q8R3L2-2	TCF25_MOUSE	Tcf25	625	11.2	Mus musculus OX=10090		Isoform 2 of Transcription factor 25	1.78368e+06	1.81555e+06	1	0.999	3	11	11	11	3	3	3	2	0	2	1.85519e+06	0	1.85519e+06	3	3	3	2	0	2	1.77592e+06	0	1.77592e+06	3	3	3	2	0	2	1.72453e+06	0	1.72453e+06	2	2	2	2
199	a	sp|P62717|RL18A_MOUSE	P62717	RL18A_MOUSE	Rpl18a	176	25	Mus musculus OX=10090	1:Experimental evidence at protein level	60S ribosomal protein L18a	1.77545e+06	48654946	1	0.999	5	35	35	35	13	13	13	6	6	6	47699380	47699380	47699380	17	17	17	4	4	4	49610512	49610512	49610512	2	2	2	0	0	0	0	0	0	3	3	3	3
144	a	sp|P47955|RLA1_MOUSE	P47955	RLA1_MOUSE	Rplp1	114	79.8	Mus musculus OX=10090	1:Experimental evidence at protein level	60S acidic ribosomal protein P1	1.67292e+06	23069330	1	0.999	4	23	23	23	6	6	6	4	4	4	21522074	21522074	21522074	12	12	12	5	5	5	24616586	24616586	24616586	3	3	3	2	2	2	3345845	3345845	3345845	2	2	2	0
589	a	sp|Q9WVR4|FXR2_MOUSE	Q9WVR4	FXR2_MOUSE	Fxr2	673	35.2	Mus musculus OX=10090	1:Experimental evidence at protein level	Fragile X mental retardation syndrome-related protein 2	1.62991e+06	16036039	1	0.999	16	51	38	38	28	22	22	14	12	12	23729954	14183312	14183312	16	10	10	9	7	7	24881252	17888766	17888766	4	4	4	2	2	2	5530374	3259825	3259825	3	2	2	2
852	a	sp|Q9Z1N5|DX39B_MOUSE	Q9Z1N5	DX39B_MOUSE	Ddx39b	428	41.1	Mus musculus OX=10090	1:Experimental evidence at protein level	Spliceosome RNA helicase Ddx39b	1.51962e+06	13562394	1	0.999	13	33	25	33	19	15	19	11	7	11	15308458	13660310	15308458	11	8	11	6	3	6	11816330	10524934	11816330	3	2	3	2	0	2	3.03924e+06	0	3.03924e+06	0	0	0	0
34	a	sp|O70194|EIF3D_MOUSE	O70194	EIF3D_MOUSE	Eif3d	548	32.5	Mus musculus OX=10090	1:Experimental evidence at protein level	Eukaryotic translation initiation factor 3 subunit D	1.50713e+06	1.60635e+07	1	0.999	10	39	39	39	21	21	21	11	11	11	15398910	15398910	15398910	16	16	16	8	8	8	16728151	16728151	16728151	2	2	2	2	2	2	3.01427e+06	3.01427e+06	3.01427e+06	0	0	0	0
765	a	sp|Q8BLV3|SL9A7_MOUSE	Q8BLV3	SL9A7_MOUSE	Slc9a7	726	10.2	Mus musculus OX=10090	1:Experimental evidence at protein level	Sodium/hydrogen exchanger 7	1.5052e+06	2.23708e+06	1	0.999	3	12	12	12	3	3	3	0	0	0	0	0	0	4	4	4	2	2	2	4.47416e+06	4.47416e+06	4.47416e+06	3	3	3	2	2	2	3.0104e+06	3.0104e+06	3.0104e+06	2	2	2	0
745	a	sp|Q7TPV2-2|DZIP3_MOUSE	Q7TPV2-2	DZIP3_MOUSE	Dzip3	998	10.8	Mus musculus OX=10090		Isoform 2 of E3 ubiquitin-protein ligase DZIP3	1.48955e+06	820707	1	0.9988	5	10	10	10	6	6	6	4	0	4	1.64141e+06	0	1.64141e+06	1	1	1	0	0	0	0	0	0	1	1	1	0	0	0	0	0	0	2	2	2	2
787	b	sp|Q8CJG0|AGO2_MOUSE	Q8CJG0	AGO2_MOUSE	Ago2	860	21	Mus musculus OX=10090	1:Experimental evidence at protein level	Protein argonaute-2	1.43719e+06	1.21809e+07	1	0.999	12	36	28	36	20	15	20	11	8	11	13019108	11259541	13019108	14	11	14	7	5	7	11342641	9809368	11342641	0	0	0	0	0	0	0	0	0	2	2	2	2
703	a	sp|Q5RJH6-2|SMG7_MOUSE	Q5RJH6-2	SMG7_MOUSE	Smg7	1146	4.6	Mus musculus OX=10090		Isoform 2 of Protein SMG7	1.40675e+06	515140	1	0.9988	2	13	13	13	3	3	3	2	0	2	1030279	0	1030279	1	1	1	0	0	0	0	0	0	5	5	5	4	0	4	1.27987e+06	0	1.27987e+06	4	4	4	3
707	a	sp|Q61474|MSI1H_MOUSE	Q61474	MSI1H_MOUSE	Msi1	362	33.4	Mus musculus OX=10090	1:Experimental evidence at protein level	RNA-binding protein Musashi homolog 1	1.31697e+06	4.07857e+06	1	0.999	7	26	26	26	14	14	14	7	3	7	4.0759e+06	3.36572e+06	4.0759e+06	6	6	6	4	3	4	4.08124e+06	3370255	4.08124e+06	2	2	2	0	0	0	0	0	0	4	4	4	2
98	a	sp|P20357|MTAP2_MOUSE	P20357	MTAP2_MOUSE	Map2	1828	5.2	Mus musculus OX=10090	1:Experimental evidence at protein level	Microtubule-associated protein 2	1.2659e+06	1.99192e+06	1	0.999	5	13	13	13	1	1	1	0	0	0	0	0	0	9	9	9	5	5	5	3.98385e+06	3.98385e+06	3.98385e+06	1	1	1	0	0	0	0	0	0	2	2	2	2
529	a	sp|Q9D1R9|RL34_MOUSE	Q9D1R9	RL34_MOUSE	Rpl34	117	12.8	Mus musculus OX=10090	1:Experimental evidence at protein level	60S ribosomal protein L34	1.22644e+06	7774052	1	0.9987	2	8	8	8	1	1	1	0	0	0	0	0	0	5	5	5	2	2	2	15548104	15548104	15548104	2	2	2	2	2	2	2.45289e+06	2.45289e+06	2.45289e+06	0	0	0	0
112	a	sp|P26645|MARCS_MOUSE	P26645	MARCS_MOUSE	Marcks	309	21.4	Mus musculus OX=10090	1:Experimental evidence at protein level	Myristoylated alanine-rich C-kinase substrate	1.20462e+06	610657	1	0.999	2	12	12	12	0	0	0	0	0	0	0	0	0	3	3	3	2	2	2	1.22131e+06	1.22131e+06	1.22131e+06	5	5	5	3	3	3	1.61105e+06	1.61105e+06	1.61105e+06	4	4	4	3
453	a	sp|Q91XE7|VA0E2_MOUSE	Q91XE7	VA0E2_MOUSE	Atp6v0e2	81	35.8	Mus musculus OX=10090	3:Protein inferred from homology	V-type proton ATPase subunit e 2	1.16676e+06	3.40758e+06	1	0.999	1	23	23	23	6	6	6	2	2	2	2.99929e+06	2.99929e+06	2.99929e+06	4	4	4	2	2	2	3815873	3815873	3815873	7	7	7	2	2	2	1.12773e+06	1.12773e+06	1.12773e+06	6	6	6	2
847	a	sp|Q9WVD4-2|CLCN5_MOUSE	Q9WVD4-2	CLCN5_MOUSE	Clcn5	746	12.6	Mus musculus OX=10090		Isoform 2 of H(+)/Cl(-) exchange transporter 5	1.10677e+06	2.87517e+06	1	0.999	5	21	0	19	9	0	7	5	0	4	3.23097e+06	0	2.88287e+06	6	0	6	4	0	4	3.21361e+06	0	2867476	3	0	3	3	0	3	1.10515e+06	0	986118	3	0	3	2
236	a	sp|P70168|IMB1_MOUSE	P70168	IMB1_MOUSE	Kpnb1	876	21.3	Mus musculus OX=10090	1:Experimental evidence at protein level	Importin subunit beta-1	1.09609e+06	7595438	1	0.999	10	39	39	39	22	22	22	11	11	11	7.02536e+06	7.02536e+06	7.02536e+06	10	10	10	6	6	6	8.16552e+06	8.16552e+06	8.16552e+06	3	3	3	2	2	2	934942	934942	934942	4	4	4	2
90	a	sp|P14873|MAP1B_MOUSE	P14873	MAP1B_MOUSE	Map1b	2464	50.5	Mus musculus OX=10090	1:Experimental evidence at protein level	Microtubule-associated protein 1B	1.08926e+06	34390094	1	0.999	72	298	290	290	149	144	144	70	68	68	37836984	26678264	26678264	144	141	141	69	68	68	59803664	42101924	42101924	1	1	1	0	0	0	0	0	0	4	4	4	3
768	a	sp|Q8BPN8-2|DMXL2_MOUSE	Q8BPN8-2	DMXL2_MOUSE	Dmxl2	3022	11.8	Mus musculus OX=10090		Isoform 2 of DmX-like protein 2	1.08444e+06	4.40714e+06	1	0.999	20	41	40	41	25	24	25	17	0	17	4.93171e+06	0	4.93171e+06	7	7	7	3	0	3	3882573	0	3882573	3	3	3	0	0	0	0	0	0	6	6	6	2
145	a	sp|P47962|RL5_MOUSE	P47962	RL5_MOUSE	Rpl5	297	44.4	Mus musculus OX=10090	1:Experimental evidence at protein level	60S ribosomal protein L5	1070799	40528140	1	0.999	10	55	55	55	28	28	28	14	14	14	45835924	45835924	45835924	22	22	22	11	11	11	35220356	35220356	35220356	1	1	1	0	0	0	0	0	0	4	4	4	2
366	a	sp|Q8BGK5|S35F1_MOUSE	Q8BGK5	S35F1_MOUSE	Slc35f1	408	17.4	Mus musculus OX=10090	1:Experimental evidence at protein level	Solute carrier family 35 member F1	1.02279e+06	2.55241e+06	1	0.999	2	11	11	11	4	4	4	2	2	2	1.99633e+06	1.99633e+06	1.99633e+06	4	4	4	2	2	2	3.10849e+06	3.10849e+06	3.10849e+06	0	0	0	0	0	0	0	0	0	3	3	3	2
460	a	sp|Q920I9-2|WDR7_MOUSE	Q920I9-2	WDR7_MOUSE	Wdr7	1457	11.5	Mus musculus OX=10090		Isoform 2 of WD repeat-containing protein 7	961136	1.48999e+06	1	0.999	8	19	19	19	12	12	12	8	0	8	2.97998e+06	0	2.97998e+06	1	1	1	0	0	0	0	0	0	2	2	2	0	0	0	0	0	0	4	4	4	2
542	a	sp|Q9DBH5|LMAN2_MOUSE	Q9DBH5	LMAN2_MOUSE	Lman2	358	48	Mus musculus OX=10090	1:Experimental evidence at protein level	Vesicular integral-membrane protein VIP36	945558	14743196	1	0.999	11	32	32	32	21	21	21	11	11	11	14749673	14749673	14749673	9	9	9	4	4	4	14736719	14736719	14736719	0	0	0	0	0	0	0	0	0	2	2	2	2
261	a	sp|P98200|AT8A2_MOUSE	P98200	AT8A2_MOUSE	Atp8a2	1148	6.2	Mus musculus OX=10090	1:Experimental evidence at protein level	Phospholipid-transporting ATPase IB	932256	1.28629e+06	1	0.999	4	27	6	6	7	3	3	4	2	2	23841772	2.57258e+06	2.57258e+06	2	0	0	0	0	0	0	0	0	6	0	0	2	0	0	9185844	0	0	12	3	3	4
223	a	sp|P63073|IF4E_MOUSE	P63073	IF4E_MOUSE	Eif4e	217	54.8	Mus musculus OX=10090	1:Experimental evidence at protein level	Eukaryotic translation initiation factor 4E	760312	6.35797e+06	1	0.999	8	22	22	22	8	8	8	5	5	5	5.52094e+06	5.52094e+06	5.52094e+06	9	9	9	6	6	6	7.195e+06	7.195e+06	7.195e+06	2	2	2	0	0	0	0	0	0	3	3	3	2
350	a	sp|Q7TT37|ELP1_MOUSE	Q7TT37	ELP1_MOUSE	Elp1	1333	4.8	Mus musculus OX=10090	1:Experimental evidence at protein level	Elongator complex protein 1	758464	3308796	1	0.999	3	17	17	17	8	8	8	5	5	5	3.05868e+06	3.05868e+06	3.05868e+06	6	6	6	4	4	4	3.55891e+06	3.55891e+06	3.55891e+06	1	1	1	0	0	0	0	0	0	2	2	2	2
582	a	sp|Q9R1C7-2|PR40A_MOUSE	Q9R1C7-2	PR40A_MOUSE	Prpf40a	911	5.9	Mus musculus OX=10090		Isoform 2 of Pre-mRNA-processing factor 40 homolog A	624819	1264645	1	0.997	3	6	6	6	2	2	2	2	0	2	2529290	0	2529290	0	0	0	0	0	0	0	0	0	1	1	1	0	0	0	0	0	0	3	3	3	2
834	a	sp|Q9JKK7|TMOD2_MOUSE	Q9JKK7	TMOD2_MOUSE	Tmod2	351	16.5	Mus musculus OX=10090	1:Experimental evidence at protein level	Tropomodulin-2	604963	2.64913e+06	1	0.999	2	9	9	9	3	3	3	2	0	2	2.32014e+06	0	2.32014e+06	3	3	3	2	0	2	2.97812e+06	0	2.97812e+06	3	3	3	2	0	2	1.20993e+06	0	1.20993e+06	0	0	0	0
247	a	sp|P83940|ELOC_MOUSE	P83940	ELOC_MOUSE	Eloc	112	50	Mus musculus OX=10090	1:Experimental evidence at protein level	Elongin-C	593888	1224421	1	0.999	3	8	8	8	3	3	3	2	2	2	2448842	2448842	2448842	1	1	1	0	0	0	0	0	0	2	2	2	2	2	2	1.18778e+06	1.18778e+06	1.18778e+06	2	2	2	0
775	a	sp|Q8C3F2|F120C_MOUSE	Q8C3F2	F120C_MOUSE	Fam120c	1091	44.4	Mus musculus OX=10090	1:Experimental evidence at protein level	Constitutive coactivator of PPAR-gamma-like protein 2	586434	24020382	1	0.999	30	109	87	109	57	48	57	28	2	28	23843450	14069677	23843450	48	38	48	23	2	23	24197314	10611419	24197314	1	0	1	0	0	0	0	0	0	3	1	3	2
320	a	sp|Q62348|TSN_MOUSE	Q62348	TSN_MOUSE	Tsn	228	27.2	Mus musculus OX=10090	1:Experimental evidence at protein level	Translin	499775	2.67615e+06	1	0.999	4	18	18	18	9	9	9	4	4	4	2.55229e+06	2.55229e+06	2.55229e+06	6	6	6	3	3	3	2.80001e+06	2.80001e+06	2.80001e+06	2	2	2	2	2	2	999550	999550	999550	1	1	1	0
835	a	sp|Q9JLI8|SART3_MOUSE	Q9JLI8	SART3_MOUSE	Sart3	962	33.2	Mus musculus OX=10090	1:Experimental evidence at protein level	Squamous cell carcinoma antigen recognized by T-cells 3	277302	8547795	1	0.999	21	57	57	57	36	36	36	19	9	19	9424768	8648579	9424768	19	19	19	11	5	11	7670822	5.82609e+06	7670822	2	2	2	2	0	2	554604	0	554604	0	0	0	0
918	a	sp|Q91W63|NRK1_MOUSE	Q91W63	NRK1_MOUSE	Nmrk1	195	12.8	Mus musculus OX=10090	1:Experimental evidence at protein level	Nicotinamide riboside kinase 1	0	131959306	0.9988	0.9928	1	8	8	8	6	6	6	2	2	2	213525456	213525456	213525456	2	2	2	2	2	2	50393156	50393156	50393156	0	0	0	0	0	0	0	0	0	0	0	0	0
819	a	sp|Q9CU65|ZMYM2_MOUSE	Q9CU65	ZMYM2_MOUSE	Zmym2	1376	61.3	Mus musculus OX=10090	1:Experimental evidence at protein level	Zinc finger MYM-type protein 2	0	113107364	1	0.999	53	341	341	341	169	169	169	71	70	71	117954256	117972024	117954256	172	172	172	59	57	59	108260472	108244160	108260472	0	0	0	0	0	0	0	0	0	0	0	0	0
657	a	sp|P48381|RFX3_MOUSE	P48381	RFX3_MOUSE	Rfx3	749	42.2	Mus musculus OX=10090	1:Experimental evidence at protein level	Transcription factor RFX3	0	94743892	1	0.999	17	107	70	107	50	35	50	23	10	23	91828320	71933960	91828320	57	35	57	21	10	21	97659464	73739952	97659464	0	0	0	0	0	0	0	0	0	0	0	0	0
176	a	sp|P60867|RS20_MOUSE	P60867	RS20_MOUSE	Rps20	119	36.1	Mus musculus OX=10090	1:Experimental evidence at protein level	40S ribosomal protein S20	0	88018516	1	0.999	3	15	15	15	7	7	7	2	2	2	73255424	73255424	73255424	7	7	7	3	3	3	102781608	102781608	102781608	0	0	0	0	0	0	0	0	0	1	1	1	0
681	a	sp|P70662|LDB1_MOUSE	P70662	LDB1_MOUSE	Ldb1	411	59.4	Mus musculus OX=10090	1:Experimental evidence at protein level	LIM domain-binding protein 1	0	77856668	1	0.999	15	110	20	110	31	8	31	16	0	16	77921304	0	77921304	79	12	79	16	0	16	77792032	0	77792032	0	0	0	0	0	0	0	0	0	0	0	0	0
684	a	sp|P97379|G3BP2_MOUSE	P97379	G3BP2_MOUSE	G3bp2	482	41.5	Mus musculus OX=10090	1:Experimental evidence at protein level	Ras GTPase-activating protein-binding protein 2	0	76738624	1	0.999	14	75	61	61	32	24	24	13	2	11	93336376	75272336	76001320	40	34	34	13	2	11	63086576	78226256	77475928	1	1	1	0	0	0	0	0	0	2	2	2	0
633	c	sp|P03995-2|GFAP_MOUSE	P03995-2	GFAP_MOUSE	Gfap	428	47.9	Mus musculus OX=10090		Isoform 2 of Glial fibrillary acidic protein	0	71792526	1	0.999	17	62	52	52	43	37	37	19	0	17	81221664	0	97180952	16	15	15	7	0	6	55522068	0	46404100	3	0	0	0	0	0	0	0	0	0	0	0	0
227	a	sp|P63168|DYL1_MOUSE	P63168	DYL1_MOUSE	Dynll1	89	38.2	Mus musculus OX=10090	1:Experimental evidence at protein level	Dynein light chain 1, cytoplasmic	0	69988292	1	0.999	3	18	16	18	8	6	8	4	2	4	71778040	71778040	71778040	7	7	7	2	2	2	68198544	68198544	68198544	3	3	3	0	0	0	0	0	0	0	0	0	0
617	a	sp|O55143-2|AT2A2_MOUSE	O55143-2	AT2A2_MOUSE	Atp2a2	998	17.4	Mus musculus OX=10090		Isoform 2 of Sarcoplasmic/endoplasmic reticulum calcium ATPase 2	0	66851974	1	0.999	15	125	115	125	27	22	27	13	0	13	65755948	0	65755948	66	61	66	9	0	9	67948000	0	67948000	32	32	32	0	0	0	0	0	0	0	0	0	0
238	a	sp|P70288|HDAC2_MOUSE	P70288	HDAC2_MOUSE	Hdac2	488	49	Mus musculus OX=10090	1:Experimental evidence at protein level	Histone deacetylase 2	0	63873614	1	0.999	15	59	37	59	27	19	27	14	11	14	61151984	63055860	61151984	32	18	32	12	9	12	66595244	64584504	66595244	0	0	0	0	0	0	0	0	0	0	0	0	0
378	a	sp|Q8BP67|RL24_MOUSE	Q8BP67	RL24_MOUSE	Rpl24	157	25.5	Mus musculus OX=10090	1:Experimental evidence at protein level	60S ribosomal protein L24	0	61341942	1	0.999	4	19	19	19	10	10	10	4	4	4	58587684	58587684	58587684	9	9	9	4	4	4	64096200	64096200	64096200	0	0	0	0	0	0	0	0	0	0	0	0	0
772	a	sp|Q8BXR9|OSBL6_MOUSE	Q8BXR9	OSBL6_MOUSE	Osbpl6	959	53.5	Mus musculus OX=10090	1:Experimental evidence at protein level	Oxysterol-binding protein-related protein 6	0	58753690	1	0.999	35	147	142	147	88	84	88	41	0	41	61778724	0	61778724	59	58	59	22	0	22	55728656	0	55728656	0	0	0	0	0	0	0	0	0	0	0	0	0
618	a	sp|O55203|LDB2_MOUSE	O55203	LDB2_MOUSE	Ldb2	373	51.2	Mus musculus OX=10090	1:Experimental evidence at protein level	LIM domain-binding protein 2	0	56636618	1	0.999	12	69	60	60	30	28	28	15	4	14	56400740	34354592	56400740	37	30	30	10	2	10	56872496	10207950	56872496	1	1	1	0	0	0	0	0	0	1	1	1	0
190	a	sp|P62267|RS23_MOUSE	P62267	RS23_MOUSE	Rps23	143	26.6	Mus musculus OX=10090	1:Experimental evidence at protein level	40S ribosomal protein S23	0	55420450	1	0.999	2	13	13	13	5	5	5	2	2	2	63570020	63570020	63570020	4	4	4	2	2	2	47270880	47270880	47270880	2	2	2	0	0	0	0	0	0	2	2	2	0
711	a	sp|Q61701|ELAV4_MOUSE	Q61701	ELAV4_MOUSE	Elavl4	385	44.7	Mus musculus OX=10090	1:Experimental evidence at protein level	ELAV-like protein 4	0	53026550	1	0.999	15	134	0	34	54	0	16	20	0	6	73209872	0	48006316	54	0	14	17	0	6	95899304	0	58046784	10	0	3	5	0	0	10155829	0	0	16	0	1	5
404	a	sp|Q8CFE3|RCOR1_MOUSE	Q8CFE3	RCOR1_MOUSE	Rcor1	480	38.5	Mus musculus OX=10090	1:Experimental evidence at protein level	REST corepressor 1	0	50405660	1	0.999	13	46	30	46	27	18	27	14	10	14	49334760	48880416	49334760	19	12	19	9	6	9	51476560	51955036	51476560	0	0	0	0	0	0	0	0	0	0	0	0	0
257	a	sp|P97855|G3BP1_MOUSE	P97855	G3BP1_MOUSE	G3bp1	465	48	Mus musculus OX=10090	1:Experimental evidence at protein level	Ras GTPase-activating protein-binding protein 1	0	48360760	1	0.999	14	75	61	75	38	30	38	15	13	15	52282616	40980364	52282616	36	30	36	15	13	15	44438904	36345472	44438904	0	0	0	0	0	0	0	0	0	1	1	1	0
517	a	sp|Q9CYZ8-2|SSBP2_MOUSE	Q9CYZ8-2	SSBP2_MOUSE	Ssbp2	331	23.6	Mus musculus OX=10090		Isoform 2 of Single-stranded DNA-binding protein 2	0	43775964	1	0.999	5	25	11	25	13	6	13	6	0	6	50385020	0	50385020	12	5	12	4	0	4	37166908	0	37166908	0	0	0	0	0	0	0	0	0	0	0	0	0
107	a	sp|P24668|MPRD_MOUSE	P24668	MPRD_MOUSE	M6pr	278	31.7	Mus musculus OX=10090	1:Experimental evidence at protein level	Cation-dependent mannose-6-phosphate receptor	0	43646548	1	0.999	5	37	37	37	16	16	16	7	7	7	37209264	37209264	37209264	16	16	16	5	5	5	50083832	50083832	50083832	2	2	2	0	0	0	0	0	0	3	3	3	0
216	a	sp|P62900|RL31_MOUSE	P62900	RL31_MOUSE	Rpl31	125	25.6	Mus musculus OX=10090	1:Experimental evidence at protein level	60S ribosomal protein L31	0	41383932	1	0.999	3	15	15	15	6	6	6	3	3	3	35049932	35049932	35049932	5	5	5	2	2	2	47717932	47717932	47717932	3	3	3	0	0	0	0	0	0	1	1	1	0
398	a	sp|Q8C6G1|CF410_MOUSE	Q8C6G1	CF410_MOUSE	Cfap410	249	58.2	Mus musculus OX=10090	1:Experimental evidence at protein level	Cilia- and flagella-associated protein 410	0	40600718	1	0.999	12	52	52	52	34	34	34	13	13	13	40109936	40109936	40109936	18	18	18	8	8	8	41091500	41091500	41091500	0	0	0	0	0	0	0	0	0	0	0	0	0
804	a	sp|Q920Q6|MSI2H_MOUSE	Q920Q6	MSI2H_MOUSE	Msi2	346	37.3	Mus musculus OX=10090	1:Experimental evidence at protein level	RNA-binding protein Musashi homolog 2	0	38407665	1	0.999	7	36	36	36	16	16	16	9	0	9	32936638	0	32936638	11	11	11	3	0	3	43878692	0	43878692	5	5	5	0	0	0	0	0	0	4	4	4	0
105	a	sp|P23708-2|NFYA_MOUSE	P23708-2	NFYA_MOUSE	Nfya	318	13.2	Mus musculus OX=10090		Isoform Short of Nuclear transcription factor Y subunit alpha	0	38046802	1	0.999	3	22	22	22	8	8	8	4	0	4	40017920	0	40017920	14	14	14	3	0	3	36075684	0	36075684	0	0	0	0	0	0	0	0	0	0	0	0	0
395	a	sp|Q8BZL8|LMO3_MOUSE	Q8BZL8	LMO3_MOUSE	Lmo3	145	46.9	Mus musculus OX=10090	2:Experimental evidence at transcript level	LIM domain only protein 3	0	37894114	1	0.999	6	32	13	32	13	5	13	5	3	5	40945020	17013214	40945020	19	8	19	7	4	7	34843208	14478136	34843208	0	0	0	0	0	0	0	0	0	0	0	0	0
720	a	sp|Q64523|H2A2C_MOUSE	Q64523	H2A2C_MOUSE	H2ac20	129	44.2	Mus musculus OX=10090	1:Experimental evidence at protein level	Histone H2A type 2-C	0	36669336	0.9993	0.999	3	15	0	15	6	0	6	3	0	3	35798076	0	35798076	9	0	9	4	0	4	37540596	0	37540596	0	0	0	0	0	0	0	0	0	0	0	0	0
700	a	sp|Q52KR3|PRUN2_MOUSE	Q52KR3	PRUN2_MOUSE	Prune2	3084	14.9	Mus musculus OX=10090	1:Experimental evidence at protein level	Protein prune homolog 2	0	36308085	1	0.999	26	56	43	56	41	31	41	23	0	23	40638084	0	40638084	15	12	15	7	0	7	31978086	0	31978086	0	0	0	0	0	0	0	0	0	0	0	0	0
185	a	sp|P61969|LMO4_MOUSE	P61969	LMO4_MOUSE	Lmo4	165	44.8	Mus musculus OX=10090	1:Experimental evidence at protein level	LIM domain transcription factor LMO4	0	35857004	1	0.999	4	25	25	25	11	11	11	5	5	5	36108112	36108112	36108112	14	14	14	6	6	6	35605896	35605896	35605896	0	0	0	0	0	0	0	0	0	0	0	0	0
633	b	sp|P20152|VIME_MOUSE	P20152	VIME_MOUSE	Vim	466	47.2	Mus musculus OX=10090	1:Experimental evidence at protein level	Vimentin	0	35683729	1	0.999	18	64	63	64	38	37	38	20	15	20	40642148	34633220	40642148	26	26	26	13	11	13	30725310	26182164	30725310	0	0	0	0	0	0	0	0	0	0	0	0	0
341	a	sp|Q6ZQ88|KDM1A_MOUSE	Q6ZQ88	KDM1A_MOUSE	Kdm1a	853	50.8	Mus musculus OX=10090	1:Experimental evidence at protein level	Lysine-specific histone demethylase 1A	0	34853470	1	0.999	26	157	157	157	79	79	79	35	35	35	35996960	35996960	35996960	74	74	74	30	30	30	33709980	33709980	33709980	2	2	2	0	0	0	0	0	0	2	2	2	0
207	a	sp|P62830|RL23_MOUSE	P62830	RL23_MOUSE	Rpl23	140	49.3	Mus musculus OX=10090	1:Experimental evidence at protein level	60S ribosomal protein L23	0	34450181	1	0.999	5	36	36	36	17	17	17	7	7	7	32895742	32895742	32895742	15	15	15	5	5	5	36004620	36004620	36004620	3	3	3	0	0	0	0	0	0	1	1	1	0
192	a	sp|P62281|RS11_MOUSE	P62281	RS11_MOUSE	Rps11	158	36.7	Mus musculus OX=10090	1:Experimental evidence at protein level	40S ribosomal protein S11	0	33957633	1	0.999	6	17	17	17	8	8	8	3	3	3	39217304	39217304	39217304	8	8	8	4	4	4	28697962	28697962	28697962	0	0	0	0	0	0	0	0	0	1	1	1	0
637	a	sp|P10853|H2B1F_MOUSE	P10853	H2B1F_MOUSE	H2bc7	126	26.2	Mus musculus OX=10090	1:Experimental evidence at protein level	Histone H2B type 1-F/J/L	0	31419419	1	0.999	3	19	15	19	9	7	9	4	0	4	28884722	0	28884722	7	5	7	3	0	3	33954116	0	33954116	1	1	1	0	0	0	0	0	0	2	2	2	0
658	a	sp|P49312|ROA1_MOUSE	P49312	ROA1_MOUSE	Hnrnpa1	320	28.4	Mus musculus OX=10090	1:Experimental evidence at protein level	Heterogeneous nuclear ribonucleoprotein A1	0	30228735	1	0.999	8	37	37	37	19	19	19	8	3	8	34062984	19394758	34062984	15	15	15	5	2	5	26394486	12807644	26394486	2	2	2	0	0	0	0	0	0	1	1	1	0
842	a	sp|Q9R0L6-2|PCM1_MOUSE	Q9R0L6-2	PCM1_MOUSE	Pcm1	2064	36.1	Mus musculus OX=10090		Isoform 2 of Pericentriolar material 1 protein	0	29903603	1	0.999	42	161	161	161	93	93	93	48	0	48	33216620	0	33216620	68	68	68	32	0	32	26590586	0	26590586	0	0	0	0	0	0	0	0	0	0	0	0	0
163	a	sp|P56959|FUS_MOUSE	P56959	FUS_MOUSE	Fus	518	18.1	Mus musculus OX=10090	1:Experimental evidence at protein level	RNA-binding protein FUS	0	28848247	1	0.999	7	32	32	32	14	14	14	6	6	6	32244166	32244166	32244166	18	18	18	7	7	7	25452328	25452328	25452328	0	0	0	0	0	0	0	0	0	0	0	0	0
805	a	sp|Q922D4|PP6R3_MOUSE	Q922D4	PP6R3_MOUSE	Ppp6r3	844	47.2	Mus musculus OX=10090	1:Experimental evidence at protein level	Serine/threonine-protein phosphatase 6 regulatory subunit 3	0	28717434	1	0.999	26	100	33	100	56	18	56	28	0	28	28508088	0	28508088	44	15	44	21	0	21	28926780	0	28926780	0	0	0	0	0	0	0	0	0	0	0	0	0
205	a	sp|P62806|H4_MOUSE	P62806	H4_MOUSE	H4c1	103	40.8	Mus musculus OX=10090	1:Experimental evidence at protein level	Histone H4	0	26555131	1	0.999	4	18	18	18	10	10	10	4	4	4	26088326	26088326	26088326	7	7	7	3	3	3	27021936	27021936	27021936	0	0	0	0	0	0	0	0	0	1	1	1	0
241	a	sp|P70353|NFYC_MOUSE	P70353	NFYC_MOUSE	Nfyc	335	20.9	Mus musculus OX=10090	1:Experimental evidence at protein level	Nuclear transcription factor Y subunit gamma	0	26530271	1	0.999	5	32	32	32	13	13	13	5	5	5	29738724	29738724	29738724	19	19	19	7	7	7	23321818	23321818	23321818	0	0	0	0	0	0	0	0	0	0	0	0	0
501	a	sp|Q9CQR6|PPP6_MOUSE	Q9CQR6	PPP6_MOUSE	Ppp6c	305	50.2	Mus musculus OX=10090	1:Experimental evidence at protein level	Serine/threonine-protein phosphatase 6 catalytic subunit	0	26502010	1	0.999	10	40	40	40	23	23	23	11	11	11	25619408	25619408	25619408	17	17	17	6	6	6	27384612	27384612	27384612	0	0	0	0	0	0	0	0	0	0	0	0	0
816	a	sp|Q9CQE6|ASF1A_MOUSE	Q9CQE6	ASF1A_MOUSE	Asf1a	204	76.5	Mus musculus OX=10090	1:Experimental evidence at protein level	Histone chaperone ASF1A	0	25551710	1	0.999	8	35	35	35	16	16	16	8	8	8	27226216	27226216	27226216	19	19	19	8	7	8	23877204	23877204	23877204	0	0	0	0	0	0	0	0	0	0	0	0	0
594	a	sp|Q9Z130|HNRDL_MOUSE	Q9Z130	HNRDL_MOUSE	Hnrnpdl	301	32.2	Mus musculus OX=10090	1:Experimental evidence at protein level	Heterogeneous nuclear ribonucleoprotein D-like	0	24949904	1	0.999	9	37	26	37	18	13	18	9	7	9	25250780	25527984	25250780	17	12	17	6	5	6	24649028	24381370	24649028	1	1	1	0	0	0	0	0	0	1	0	1	0
370	a	sp|Q8BHR8-2|CK049_MOUSE	Q8BHR8-2	CK049_MOUSE		326	6.7	Mus musculus OX=10090		Isoform 2 of UPF0705 protein C11orf49 homolog	0	24359576	1	0.999	2	9	9	9	5	5	5	2	0	2	16025570	0	16025570	4	4	4	2	0	2	32693582	0	32693582	0	0	0	0	0	0	0	0	0	0	0	0	0
128	a	sp|P35564|CALX_MOUSE	P35564	CALX_MOUSE	Canx	591	24	Mus musculus OX=10090	1:Experimental evidence at protein level	Calnexin	0	22895760	1	0.999	8	23	23	23	15	15	15	7	7	7	21447702	21447702	21447702	8	8	8	6	6	6	24343818	24343818	24343818	0	0	0	0	0	0	0	0	0	0	0	0	0
334	a	sp|Q6A0A9|F120A_MOUSE	Q6A0A9	F120A_MOUSE	FAM120A	1112	31.4	Mus musculus OX=10090	1:Experimental evidence at protein level	Constitutive coactivator of PPAR-gamma-like protein 1	0	22125877	1	0.999	22	84	77	77	50	45	45	25	23	23	22597040	22725702	22725702	31	29	29	14	13	13	21648616	21526052	21526052	1	1	1	0	0	0	0	0	0	2	2	2	0
786	a	sp|Q8CJ67-2|STAU2_MOUSE	Q8CJ67-2	STAU2_MOUSE	Stau2	538	43.2	Mus musculus OX=10090		Isoform 2 of Double-stranded RNA-binding protein Staufen homolog 2	0	21951063	1	0.999	15	51	51	51	27	27	27	14	0	14	22950244	0	22950244	23	23	23	13	0	13	20951882	0	20951882	1	1	1	0	0	0	0	0	0	0	0	0	0
291	a	sp|Q505D1|ANR28_MOUSE	Q505D1	ANR28_MOUSE	Ankrd28	1053	32.4	Mus musculus OX=10090	1:Experimental evidence at protein level	Serine/threonine-protein phosphatase 6 regulatory ankyrin repeat subunit A	0	21151758	1	0.999	20	77	77	77	47	47	47	22	22	22	18492156	18492156	18492156	30	30	30	15	15	15	23811360	23811360	23811360	0	0	0	0	0	0	0	0	0	0	0	0	0
311	a	sp|Q61545|EWS_MOUSE	Q61545	EWS_MOUSE	Ewsr1	655	11	Mus musculus OX=10090	1:Experimental evidence at protein level	RNA-binding protein EWS	0	2.07606e+07	1	0.999	5	17	17	17	10	10	10	5	5	5	25180572	25180572	25180572	7	7	7	5	5	5	16340677	16340677	16340677	0	0	0	0	0	0	0	0	0	0	0	0	0
13	a	sp|O09167|RL21_MOUSE	O09167	RL21_MOUSE	Rpl21	160	27.5	Mus musculus OX=10090	1:Experimental evidence at protein level	60S ribosomal protein L21	0	2.06477e+07	1	0.999	4	15	15	15	9	9	9	4	4	4	32727764	32727764	32727764	3	3	3	2	2	2	8567647	8567647	8567647	2	2	2	0	0	0	0	0	0	1	1	1	0
508	a	sp|Q9CWZ3-2|RBM8A_MOUSE	Q9CWZ3-2	RBM8A_MOUSE	Rbm8a	173	61.8	Mus musculus OX=10090		Isoform 2 of RNA-binding protein 8A	0	20208006	1	0.999	5	28	28	28	13	13	13	7	0	7	19742436	0	19742436	12	12	12	5	0	5	20673576	0	20673576	1	1	1	0	0	0	0	0	0	2	2	2	0
41	a	sp|O88384|VTI1B_MOUSE	O88384	VTI1B_MOUSE	Vti1b	232	22.4	Mus musculus OX=10090	1:Experimental evidence at protein level	Vesicle transport through interaction with t-SNAREs homolog 1B	0	19956276	1	0.999	4	12	12	12	5	5	5	2	2	2	18147932	18147932	18147932	5	5	5	2	2	2	21764620	21764620	21764620	0	0	0	0	0	0	0	0	0	2	2	2	0
800	a	sp|Q91W59|RBMS1_MOUSE	Q91W59	RBMS1_MOUSE	Rbms1	403	41.4	Mus musculus OX=10090	1:Experimental evidence at protein level	RNA-binding motif, single-stranded-interacting protein 1	0	19865974	1	0.999	7	33	23	33	17	13	17	7	2	7	19985992	0	19985992	16	10	16	7	0	7	19745956	0	19745956	0	0	0	0	0	0	0	0	0	0	0	0	0
423	a	sp|Q8QZY1|EIF3L_MOUSE	Q8QZY1	EIF3L_MOUSE	Eif3l	564	41.7	Mus musculus OX=10090	1:Experimental evidence at protein level	Eukaryotic translation initiation factor 3 subunit L	0	19554919	1	0.999	15	51	51	51	29	29	29	16	16	16	19087586	19087586	19087586	21	21	21	11	11	11	20022252	20022252	20022252	1	1	1	0	0	0	0	0	0	0	0	0	0
811	a	sp|Q99KW9|TIP_MOUSE	Q99KW9	TIP_MOUSE	Itfg1	610	23.6	Mus musculus OX=10090	1:Experimental evidence at protein level	T-cell immunomodulatory protein	0	19282804	1	0.999	8	37	37	37	13	13	13	7	6	7	19394544	19394544	19394544	7	7	7	4	4	4	19171064	19171064	19171064	10	10	10	0	0	0	0	0	0	7	7	7	0
300	a	sp|Q60668-2|HNRPD_MOUSE	Q60668-2	HNRPD_MOUSE	Hnrnpd	336	24.7	Mus musculus OX=10090		Isoform 2 of Heterogeneous nuclear ribonucleoprotein D0	0	19247202	1	0.999	6	32	21	21	15	10	10	6	0	4	22094836	0	18926186	16	11	11	4	0	3	22441096	0	19568218	0	0	0	0	0	0	0	0	0	1	0	0	0
670	a	sp|P62259|1433E_MOUSE	P62259	1433E_MOUSE	Ywhae	255	42	Mus musculus OX=10090	1:Experimental evidence at protein level	14-3-3 protein epsilon	0	19232727	1	0.999	10	47	28	28	17	13	13	11	9	9	35960408	19338000	19338000	22	13	13	11	9	9	42125360	19127454	19127454	6	2	2	3	0	0	6941811	0	0	2	0	0	0
414	a	sp|Q8K0T0|RTN1_MOUSE	Q8K0T0	RTN1_MOUSE	Rtn1	780	29.6	Mus musculus OX=10090	1:Experimental evidence at protein level	Reticulon-1	0	1.85746e+07	1	0.999	10	28	28	28	16	16	16	10	10	10	27910556	27910556	27910556	12	12	12	3	3	3	9238681	9238681	9238681	0	0	0	0	0	0	0	0	0	0	0	0	0
502	a	sp|Q9CQU3|RER1_MOUSE	Q9CQU3	RER1_MOUSE	Rer1	196	24.5	Mus musculus OX=10090	1:Experimental evidence at protein level	Protein RER1	0	1.826e+07	1	0.999	3	15	15	15	7	7	7	3	3	3	14732585	14732585	14732585	6	6	6	2	2	2	21787374	21787374	21787374	2	2	2	0	0	0	0	0	0	0	0	0	0
601	a	sp|A2AGT5-3|CKAP5_MOUSE	A2AGT5-3	CKAP5_MOUSE	Ckap5	2011	15.8	Mus musculus OX=10090		Isoform 3 of Cytoskeleton-associated protein 5	0	17773916	1	0.999	18	32	32	32	20	20	20	13	0	13	18641802	0	18641802	11	11	11	8	0	8	16906030	0	16906030	0	0	0	0	0	0	0	0	0	1	1	1	0
400	a	sp|Q8C796|RCOR2_MOUSE	Q8C796	RCOR2_MOUSE	Rcor2	523	47.4	Mus musculus OX=10090	1:Experimental evidence at protein level	REST corepressor 2	0	1.76413e+07	1	0.999	15	57	57	57	35	35	35	18	18	18	19291988	19291988	19291988	22	22	22	15	15	15	15990687	15990687	15990687	0	0	0	0	0	0	0	0	0	0	0	0	0
568	a	sp|Q9JKS5|HABP4_MOUSE	Q9JKS5	HABP4_MOUSE	Habp4	411	37	Mus musculus OX=10090	1:Experimental evidence at protein level	Intracellular hyaluronan-binding protein 4	0	17584817	1	0.999	9	29	26	26	16	16	16	10	10	10	21330986	18338518	18338518	11	10	10	7	6	6	19577904	16831116	16831116	0	0	0	0	0	0	0	0	0	2	0	0	0
476	a	sp|Q99L45|IF2B_MOUSE	Q99L45	IF2B_MOUSE	Eif2s2	331	42	Mus musculus OX=10090	1:Experimental evidence at protein level	Eukaryotic translation initiation factor 2 subunit 2	0	1.75835e+07	1	0.999	9	39	39	39	19	19	19	9	9	9	18792704	18792704	18792704	18	18	18	7	7	7	16374351	16374351	16374351	1	1	1	0	0	0	0	0	0	1	1	1	0
251	a	sp|P84228|H32_MOUSE	P84228	H32_MOUSE	H3c2	136	23.5	Mus musculus OX=10090	1:Experimental evidence at protein level	Histone H3.2	0	1.75669e+07	1	0.999	1	6	6	6	2	2	2	2	2	2	15955657	15955657	15955657	4	4	4	2	2	2	19178222	19178222	19178222	0	0	0	0	0	0	0	0	0	0	0	0	0
610	a	sp|O08791-2|COE3_MOUSE	O08791-2	COE3_MOUSE	Ebf3	551	27.6	Mus musculus OX=10090		Isoform Short of Transcription factor COE3	0	1.74188e+07	1	0.999	10	28	18	28	15	9	15	9	0	9	19029080	0	19029080	13	9	13	6	0	6	15808473	0	15808473	0	0	0	0	0	0	0	0	0	0	0	0	0
599	a	sp|Q9Z1Z2|STRAP_MOUSE	Q9Z1Z2	STRAP_MOUSE	Strap	350	60.3	Mus musculus OX=10090	1:Experimental evidence at protein level	Serine-threonine kinase receptor-associated protein	0	17299893	1	0.999	13	35	35	35	21	21	21	12	12	12	16552240	16552240	16552240	12	12	12	7	7	7	18047546	18047546	18047546	1	1	1	0	0	0	0	0	0	1	1	1	0
498	a	sp|Q9CQE8|RTRAF_MOUSE	Q9CQE8	RTRAF_MOUSE	RTRAF	244	48.8	Mus musculus OX=10090	1:Experimental evidence at protein level	RNA transcription, translation and transport factor protein	0	1.7216e+07	1	0.999	9	40	40	40	24	24	24	13	13	13	15206809	15206809	15206809	15	15	15	6	6	6	19225132	19225132	19225132	1	1	1	0	0	0	0	0	0	0	0	0	0
802	a	sp|Q91Z31-2|PTBP2_MOUSE	Q91Z31-2	PTBP2_MOUSE	Ptbp2	532	44.4	Mus musculus OX=10090		Isoform 2 of Polypyrimidine tract-binding protein 2	0	16947566	1	0.999	11	21	20	21	14	13	14	10	0	10	16337414	0	16337414	7	7	7	5	0	5	17557718	0	17557718	0	0	0	0	0	0	0	0	0	0	0	0	0
590	a	sp|Q9Z0N1|IF2G_MOUSE	Q9Z0N1	IF2G_MOUSE	Eif2s3x	472	29.9	Mus musculus OX=10090	1:Experimental evidence at protein level	Eukaryotic translation initiation factor 2 subunit 3, X-linked	0	16491267	1	0.999	8	42	15	42	24	8	24	12	4	12	16222424	17005780	16222424	18	7	18	6	4	6	16760110	15988071	16760110	0	0	0	0	0	0	0	0	0	0	0	0	0
511	a	sp|Q9CX86|ROA0_MOUSE	Q9CX86	ROA0_MOUSE	Hnrnpa0	305	27.2	Mus musculus OX=10090	1:Experimental evidence at protein level	Heterogeneous nuclear ribonucleoprotein A0	0	16259497	1	0.999	4	16	16	16	10	10	10	5	5	5	22742590	22742590	22742590	3	3	3	2	2	2	9776404	9776404	9776404	0	0	0	0	0	0	0	0	0	3	3	3	0
450	a	sp|Q91W50|CSDE1_MOUSE	Q91W50	CSDE1_MOUSE	Csde1	798	17.5	Mus musculus OX=10090	1:Experimental evidence at protein level	Cold shock domain-containing protein E1	0	16254035	1	0.999	10	41	41	41	25	25	25	12	12	12	16224019	16224019	16224019	12	12	12	7	7	7	16284051	16284051	16284051	2	2	2	0	0	0	0	0	0	2	2	2	0
337	a	sp|Q6PGA0|RCOR3_MOUSE	Q6PGA0	RCOR3_MOUSE	Rcor3	451	37.5	Mus musculus OX=10090	1:Experimental evidence at protein level	REST corepressor 3	0	1.60866e+07	1	0.999	10	36	6	20	22	4	13	11	2	7	25798534	0	15925876	14	2	7	7	0	4	25770408	0	16247361	0	0	0	0	0	0	0	0	0	0	0	0	0
242	a	sp|P70372|ELAV1_MOUSE	P70372	ELAV1_MOUSE	Elavl1	326	29.1	Mus musculus OX=10090	1:Experimental evidence at protein level	ELAV-like protein 1	0	15981745	1	0.999	7	23	23	23	15	15	15	8	8	8	18721158	18721158	18721158	6	6	6	4	4	4	13242332	13242332	13242332	2	2	2	0	0	0	0	0	0	0	0	0	0
156	a	sp|P51954|NEK1_MOUSE	P51954	NEK1_MOUSE	Nek1	1203	27.1	Mus musculus OX=10090	1:Experimental evidence at protein level	Serine/threonine-protein kinase Nek1	0	1.58834e+07	1	0.999	21	63	63	63	38	38	38	21	21	21	16607076	16607076	16607076	25	25	25	15	15	15	15159699	15159699	15159699	0	0	0	0	0	0	0	0	0	0	0	0	0
578	a	sp|Q9QZD9|EIF3I_MOUSE	Q9QZD9	EIF3I_MOUSE	Eif3i	325	34.2	Mus musculus OX=10090	1:Experimental evidence at protein level	Eukaryotic translation initiation factor 3 subunit I	0	15794347	1	0.999	8	28	28	28	15	15	15	8	8	8	17214970	17214970	17214970	12	12	12	6	6	6	14373724	14373724	14373724	0	0	0	0	0	0	0	0	0	1	1	1	0
114	a	sp|P27773|PDIA3_MOUSE	P27773	PDIA3_MOUSE	Pdia3	505	30.3	Mus musculus OX=10090	1:Experimental evidence at protein level	Protein disulfide-isomerase A3	0	15417292	1	0.999	11	31	31	31	16	16	16	9	9	9	12182788	12182788	12182788	15	15	15	7	7	7	18651796	18651796	18651796	0	0	0	0	0	0	0	0	0	0	0	0	0
726	a	sp|Q6NZJ6|IF4G1_MOUSE	Q6NZJ6	IF4G1_MOUSE	Eif4g1	1600	25	Mus musculus OX=10090	1:Experimental evidence at protein level	Eukaryotic translation initiation factor 4 gamma 1	0	15116243	1	0.999	24	81	78	81	48	45	48	24	0	24	15868926	0	15868926	28	28	28	16	0	16	14363560	0	14363560	2	2	2	0	0	0	0	0	0	3	3	3	0
690	a	sp|Q01405|SC23A_MOUSE	Q01405	SC23A_MOUSE	Sec23a	765	45.4	Mus musculus OX=10090	1:Experimental evidence at protein level	Protein transport protein Sec23A	0	1.48678e+07	1	0.999	19	55	55	55	32	32	32	17	15	17	14380753	9577551	14380753	22	22	22	13	12	13	15354918	10226220	15354918	1	1	1	0	0	0	0	0	0	0	0	0	0
595	a	sp|Q9Z1D1|EIF3G_MOUSE	Q9Z1D1	EIF3G_MOUSE	Eif3g	320	44.7	Mus musculus OX=10090	1:Experimental evidence at protein level	Eukaryotic translation initiation factor 3 subunit G	0	14531808	1	0.999	8	29	29	29	18	18	18	9	9	9	15371157	15371157	15371157	11	11	11	5	5	5	13692459	13692459	13692459	0	0	0	0	0	0	0	0	0	0	0	0	0
722	a	sp|Q6A065|CE170_MOUSE	Q6A065	CE170_MOUSE	Cep170	1588	18.6	Mus musculus OX=10090	1:Experimental evidence at protein level	Centrosomal protein of 170 kDa	0	1.44894e+07	1	0.999	18	64	61	64	32	32	32	15	5	15	12443564	12992869	12443564	32	29	32	16	6	16	16535163	15836098	16535163	0	0	0	0	0	0	0	0	0	0	0	0	0
782	a	sp|Q8CC12-2|CDAN1_MOUSE	Q8CC12-2	CDAN1_MOUSE	Cdan1	1232	38.8	Mus musculus OX=10090		Isoform 2 of Codanin-1	0	1.43357e+07	1	0.999	26	79	79	79	45	45	45	27	0	27	15176989	0	15176989	34	34	34	18	0	18	13494378	0	13494378	0	0	0	0	0	0	0	0	0	0	0	0	0
148	a	sp|P48024|EIF1_MOUSE	P48024	EIF1_MOUSE	Eif1	113	41.6	Mus musculus OX=10090	1:Experimental evidence at protein level	Eukaryotic translation initiation factor 1	0	1.43238e+07	1	0.999	4	12	6	12	6	2	6	3	0	3	14997022	0	14997022	6	4	6	2	0	2	13650511	0	13650511	0	0	0	0	0	0	0	0	0	0	0	0	0
693	a	sp|Q3TJZ6|FA98A_MOUSE	Q3TJZ6	FA98A_MOUSE	Fam98a	515	33.6	Mus musculus OX=10090	1:Experimental evidence at protein level	Protein FAM98A	0	1.42916e+07	1	0.999	9	42	42	42	24	24	24	12	10	12	16579568	16579568	16579568	14	14	14	7	7	7	12003555	12003555	12003555	2	2	2	0	0	0	0	0	0	2	2	2	0
662	a	sp|P52479-2|UBP10_MOUSE	P52479-2	UBP10_MOUSE	Usp10	793	45.9	Mus musculus OX=10090		Isoform 2 of Ubiquitin carboxyl-terminal hydrolase 10	0	1.40655e+07	1	0.999	19	60	60	60	36	36	36	19	0	19	13351239	0	13351239	20	20	20	11	0	11	14779820	0	14779820	2	2	2	0	0	0	0	0	0	2	2	2	0
557	a	sp|Q9JHZ2|ANKH_MOUSE	Q9JHZ2	ANKH_MOUSE	Ankh	492	22.4	Mus musculus OX=10090	2:Experimental evidence at transcript level	Progressive ankylosis protein	0	1.39822e+07	1	0.999	6	19	19	19	12	12	12	7	7	7	11667835	11667835	11667835	7	7	7	4	4	4	16296600	16296600	16296600	0	0	0	0	0	0	0	0	0	0	0	0	0
8	a	sp|O08547|SC22B_MOUSE	O08547	SC22B_MOUSE	Sec22b	215	43.7	Mus musculus OX=10090	1:Experimental evidence at protein level	Vesicle-trafficking protein SEC22b	0	1.37444e+07	1	0.999	6	12	12	12	9	9	9	6	6	6	12102407	12102407	12102407	3	3	3	2	2	2	15386374	15386374	15386374	0	0	0	0	0	0	0	0	0	0	0	0	0
826	a	sp|Q9DBZ5|EIF3K_MOUSE	Q9DBZ5	EIF3K_MOUSE	Eif3k	218	28.4	Mus musculus OX=10090	1:Experimental evidence at protein level	Eukaryotic translation initiation factor 3 subunit K	0	1.3646e+07	1	0.999	5	23	23	23	12	12	12	6	3	6	12585173	12585173	12585173	11	11	11	6	3	6	14706808	14706808	14706808	0	0	0	0	0	0	0	0	0	0	0	0	0
226	a	sp|P63139|NFYB_MOUSE	P63139	NFYB_MOUSE	Nfyb	207	28	Mus musculus OX=10090	1:Experimental evidence at protein level	Nuclear transcription factor Y subunit beta	0	13617716	1	0.999	3	19	19	19	12	12	12	5	5	5	10588938	10588938	10588938	7	7	7	4	4	4	16646494	16646494	16646494	0	0	0	0	0	0	0	0	0	0	0	0	0
265	a	sp|Q00PI9|HNRL2_MOUSE	Q00PI9	HNRL2_MOUSE	Hnrnpul2	745	14.2	Mus musculus OX=10090	1:Experimental evidence at protein level	Heterogeneous nuclear ribonucleoprotein U-like protein 2	0	13447470	1	0.999	7	28	28	28	17	17	17	7	7	7	11565833	11565833	11565833	11	11	11	5	5	5	15329107	15329107	15329107	0	0	0	0	0	0	0	0	0	0	0	0	0
719	a	sp|Q62448|IF4G2_MOUSE	Q62448	IF4G2_MOUSE	Eif4g2	906	34.5	Mus musculus OX=10090	1:Experimental evidence at protein level	Eukaryotic translation initiation factor 4 gamma 2	0	13292451	1	0.999	22	61	61	61	39	39	39	22	3	22	12738712	0	12738712	20	20	20	11	0	11	13846190	0	13846190	0	0	0	0	0	0	0	0	0	2	2	2	0
814	a	sp|Q99P72|RTN4_MOUSE	Q99P72	RTN4_MOUSE	Rtn4	1162	46	Mus musculus OX=10090	1:Experimental evidence at protein level	Reticulon-4	0	1.30982e+07	1	0.999	24	65	65	65	37	37	37	19	0	19	12558387	0	12558387	26	26	26	13	0	13	13637994	0	13637994	1	1	1	0	0	0	0	0	0	1	1	1	0
442	a	sp|Q8VIJ6|SFPQ_MOUSE	Q8VIJ6	SFPQ_MOUSE	Sfpq	699	10.4	Mus musculus OX=10090	1:Experimental evidence at protein level	Splicing factor, proline- and glutamine-rich	0	12728466	1	0.999	5	15	15	15	7	7	7	4	4	4	7978004	7978004	7978004	6	6	6	3	3	3	17478928	17478928	17478928	0	0	0	0	0	0	0	0	0	2	2	2	0
799	a	sp|Q91V14-2|S12A5_MOUSE	Q91V14-2	S12A5_MOUSE	Slc12a5	1115	17.8	Mus musculus OX=10090		Isoform 2 of Solute carrier family 12 member 5	0	12578937	1	0.999	11	41	36	41	24	21	24	13	0	13	11500755	0	11500755	14	12	14	7	0	7	13657119	0	13657119	2	2	2	0	0	0	0	0	0	1	1	1	0
115	a	sp|P28659-2|CELF1_MOUSE	P28659-2	CELF1_MOUSE	Celf1	482	25.5	Mus musculus OX=10090		Isoform 2 of CUGBP Elav-like family member 1	0	12577597	1	0.999	8	20	16	16	13	11	11	9	0	8	29158986	0	15258032	6	4	4	3	0	2	23626570	0	9897162	1	1	1	0	0	0	0	0	0	0	0	0	0
752	a	sp|Q80U78-3|PUM1_MOUSE	Q80U78-3	PUM1_MOUSE	Pum1	1188	11.4	Mus musculus OX=10090		Isoform 3 of Pumilio homolog 1	0	1.25545e+07	1	0.999	9	22	14	22	16	10	16	9	0	9	11152582	0	11152582	6	4	6	3	0	3	13956477	0	13956477	0	0	0	0	0	0	0	0	0	0	0	0	0
343	a	sp|Q6ZWX6|IF2A_MOUSE	Q6ZWX6	IF2A_MOUSE	Eif2s1	315	56.8	Mus musculus OX=10090	1:Experimental evidence at protein level	Eukaryotic translation initiation factor 2 subunit 1	0	1.25344e+07	1	0.999	14	42	42	42	22	22	22	12	12	12	12302635	12302635	12302635	19	19	19	10	10	10	12766128	12766128	12766128	1	1	1	0	0	0	0	0	0	0	0	0	0
336	a	sp|Q6PDM2-2|SRSF1_MOUSE	Q6PDM2-2	SRSF1_MOUSE	Srsf1	201	45.4	Mus musculus OX=10090		Isoform 2 of Serine/arginine-rich splicing factor 1	0	12407172	1	0.999	8	26	26	26	14	14	14	7	0	7	12923006	0	12923006	11	11	11	4	0	4	11891338	0	11891338	0	0	0	0	0	0	0	0	0	1	1	1	0
31	a	sp|O55022|PGRC1_MOUSE	O55022	PGRC1_MOUSE	Pgrmc1	195	47.7	Mus musculus OX=10090	1:Experimental evidence at protein level	Membrane-associated progesterone receptor component 1	0	1.23449e+07	1	0.999	5	15	15	15	8	8	8	4	4	4	12099523	12099523	12099523	7	7	7	4	4	4	12590244	12590244	12590244	0	0	0	0	0	0	0	0	0	0	0	0	0
308	a	sp|Q61315-2|APC_MOUSE	Q61315-2	APC_MOUSE	Apc	2811	21.6	Mus musculus OX=10090		Isoform 2 of Adenomatous polyposis coli protein	0	1.20069e+07	1	0.999	31	82	82	82	55	55	55	29	0	29	12527211	0	12527211	27	27	27	16	0	16	11486664	0	11486664	0	0	0	0	0	0	0	0	0	0	0	0	0
646	a	sp|P27048|RSMB_MOUSE	P27048	RSMB_MOUSE	Snrpb	231	13	Mus musculus OX=10090	1:Experimental evidence at protein level	Small nuclear ribonucleoprotein-associated protein B	0	1.17237e+07	1	0.999	3	6	6	6	3	3	3	2	0	2	19916996	0	19916996	3	3	3	3	0	3	3.5304e+06	0	3.5304e+06	0	0	0	0	0	0	0	0	0	0	0	0	0
295	a	sp|Q5F2E7-2|NUFP2_MOUSE	Q5F2E7-2	NUFP2_MOUSE	Nufip2	710	22.8	Mus musculus OX=10090		Isoform 2 of Nuclear fragile X mental retardation-interacting protein 2	0	1.15126e+07	1	0.999	10	29	29	29	14	14	14	7	0	7	12079379	0	12079379	15	15	15	7	0	7	10945774	0	10945774	0	0	0	0	0	0	0	0	0	0	0	0	0
97	a	sp|P20029|BIP_MOUSE	P20029	BIP_MOUSE	Hspa5	655	48.1	Mus musculus OX=10090	1:Experimental evidence at protein level	Endoplasmic reticulum chaperone BiP	0	1.14683e+07	1	0.999	21	75	51	51	34	30	30	19	17	17	57282272	11059390	11059390	27	21	21	10	8	8	46549512	11877239	11877239	11	0	0	3	0	0	29188574	0	0	3	0	0	0
709	a	sp|Q61656|DDX5_MOUSE	Q61656	DDX5_MOUSE	Ddx5	614	25.2	Mus musculus OX=10090	1:Experimental evidence at protein level	Probable ATP-dependent RNA helicase DDX5	0	1.1425e+07	1	0.999	12	39	24	36	25	16	24	12	8	11	13025157	9169279	13025157	14	8	12	5	3	5	9824864	6916375	9824864	0	0	0	0	0	0	0	0	0	0	0	0	0
325	a	sp|Q64310|SURF4_MOUSE	Q64310	SURF4_MOUSE	Surf4	269	20.8	Mus musculus OX=10090	1:Experimental evidence at protein level	Surfeit locus protein 4	0	11319163	1	0.999	4	15	15	15	11	11	11	5	5	5	11332419	11332419	11332419	4	4	4	2	2	2	11305907	11305907	11305907	0	0	0	0	0	0	0	0	0	0	0	0	0
387	a	sp|Q8BVI5|STX16_MOUSE	Q8BVI5	STX16_MOUSE	Stx16	326	47.9	Mus musculus OX=10090	1:Experimental evidence at protein level	Syntaxin-16	0	1.12145e+07	1	0.999	9	24	24	24	15	15	15	9	9	9	11840719	11840719	11840719	7	7	7	3	3	3	10588332	10588332	10588332	1	1	1	0	0	0	0	0	0	1	1	1	0
69	a	sp|P08113|ENPL_MOUSE	P08113	ENPL_MOUSE	Hsp90b1	802	17.7	Mus musculus OX=10090	1:Experimental evidence at protein level	Endoplasmin	0	1.12009e+07	1	0.999	10	35	27	27	18	16	16	9	8	8	13738959	11050166	11050166	13	11	11	8	7	7	11905138	11351545	11351545	2	0	0	0	0	0	0	0	0	2	0	0	0
487	a	sp|Q99MS8|TPGS1_MOUSE	Q99MS8	TPGS1_MOUSE	Tpgs1	303	49.2	Mus musculus OX=10090	1:Experimental evidence at protein level	Tubulin polyglutamylase complex subunit 1	0	11022552	1	0.999	8	25	25	25	17	17	17	10	10	10	9253729	9253729	9253729	8	8	8	4	4	4	12791375	12791375	12791375	0	0	0	0	0	0	0	0	0	0	0	0	0
526	a	sp|Q9D0R8|LSM12_MOUSE	Q9D0R8	LSM12_MOUSE	Lsm12	195	34.9	Mus musculus OX=10090	1:Experimental evidence at protein level	Protein LSM12 homolog	0	1.09982e+07	1	0.999	4	17	17	17	8	8	8	4	4	4	10388325	10388325	10388325	9	9	9	2	2	2	11608132	11608132	11608132	0	0	0	0	0	0	0	0	0	0	0	0	0
405	a	sp|Q8CGC4|LS14B_MOUSE	Q8CGC4	LS14B_MOUSE	Lsm14b	385	22.9	Mus musculus OX=10090	1:Experimental evidence at protein level	Protein LSM14 homolog B	0	1.09805e+07	1	0.999	5	14	14	14	8	8	8	5	5	5	14904032	14904032	14904032	6	6	6	2	2	2	7.05702e+06	7.05702e+06	7.05702e+06	0	0	0	0	0	0	0	0	0	0	0	0	0
441	a	sp|Q8VHK9|DHX36_MOUSE	Q8VHK9	DHX36_MOUSE	Dhx36	1001	28.7	Mus musculus OX=10090	1:Experimental evidence at protein level	ATP-dependent DNA/RNA helicase DHX36	0	1.09519e+07	1	0.999	16	38	38	38	24	24	24	16	16	16	9686906	9686906	9686906	12	12	12	6	6	6	12216943	12216943	12216943	1	1	1	0	0	0	0	0	0	1	1	1	0
419	a	sp|Q8K310|MATR3_MOUSE	Q8K310	MATR3_MOUSE	Matr3	846	19	Mus musculus OX=10090	1:Experimental evidence at protein level	Matrin-3	0	10810159	1	0.999	9	28	28	28	19	19	19	11	11	11	11357048	11357048	11357048	6	6	6	3	3	3	10263270	10263270	10263270	1	1	1	0	0	0	0	0	0	2	2	2	0
403	a	sp|Q8CCS6-2|PABP2_MOUSE	Q8CCS6-2	PABP2_MOUSE	Pabpn1	292	61.6	Mus musculus OX=10090		Isoform 2 of Polyadenylate-binding protein 2	0	10757162	1	0.999	7	22	22	22	14	14	14	7	0	7	8710770	0	8710770	8	8	8	4	0	4	12803554	0	12803554	0	0	0	0	0	0	0	0	0	0	0	0	0
732	b	sp|Q8VDN2|AT1A1_MOUSE	Q8VDN2	AT1A1_MOUSE	Atp1a1	1023	21.9	Mus musculus OX=10090	1:Experimental evidence at protein level	Sodium/potassium-transporting ATPase subunit alpha-1	0	1.07002e+07	1	0.999	15	85	21	21	28	10	10	15	6	6	17352204	10893410	10893410	28	10	10	12	3	3	17741058	10506913	10506913	18	1	1	10	0	0	12335310	0	0	11	0	0	3
788	a	sp|Q8K0U4|HS12A_MOUSE	Q8K0U4	HS12A_MOUSE	Hspa12a	675	40.7	Mus musculus OX=10090	1:Experimental evidence at protein level	Heat shock 70 kDa protein 12A	0	10599161	1	0.999	17	61	61	61	40	40	40	22	21	22	11722107	11722107	11722107	21	21	21	10	10	10	9476215	9476215	9476215	0	0	0	0	0	0	0	0	0	0	0	0	0
849	a	sp|Q9Z0S2|LHX2_MOUSE	Q9Z0S2	LHX2_MOUSE	Lhx2	406	17.5	Mus musculus OX=10090	1:Experimental evidence at protein level	LIM/homeobox protein Lhx2	0	1.04383e+07	1	0.999	6	15	15	15	10	10	10	5	4	5	14578058	14578058	14578058	5	5	5	3	3	3	6.29862e+06	6.29862e+06	6.29862e+06	0	0	0	0	0	0	0	0	0	0	0	0	0
670	e	sp|Q9CQV8-2|1433B_MOUSE	Q9CQV8-2	1433B_MOUSE	Ywhab	244	36.1	Mus musculus OX=10090		Isoform Short of 14-3-3 protein beta/alpha	0	1.03572e+07	1	0.999	7	31	12	12	11	7	7	6	0	4	40636684	0	11275022	14	5	5	5	0	3	40594808	0	9439443	4	0	0	2	0	0	5648326	0	0	2	0	0	0
289	a	sp|Q3UPH1|PRRC1_MOUSE	Q3UPH1	PRRC1_MOUSE	Prrc1	443	30.9	Mus musculus OX=10090	1:Experimental evidence at protein level	Protein PRRC1	0	9938160	1	0.999	8	22	22	22	19	19	19	10	10	10	8924952	8924952	8924952	3	3	3	2	2	2	10951368	10951368	10951368	0	0	0	0	0	0	0	0	0	0	0	0	0
492	a	sp|Q99PV0|PRP8_MOUSE	Q99PV0	PRP8_MOUSE	Prpf8	2335	10.4	Mus musculus OX=10090	1:Experimental evidence at protein level	Pre-mRNA-processing-splicing factor 8	0	9593580	1	0.999	12	21	21	21	16	16	16	11	11	11	9158472	9158472	9158472	5	5	5	4	4	4	10028688	10028688	10028688	0	0	0	0	0	0	0	0	0	0	0	0	0
691	b	sp|Q05512-2|MARK2_MOUSE	Q05512-2	MARK2_MOUSE	Mark2	774	18.4	Mus musculus OX=10090		Isoform 2 of Serine/threonine-protein kinase MARK2	0	9.47158e+06	1	0.999	8	20	14	20	10	7	10	6	0	6	11334043	0	11334043	9	7	9	5	0	5	7.60912e+06	0	7.60912e+06	0	0	0	0	0	0	0	0	0	1	0	1	0
288	a	sp|Q3UJB9-2|EDC4_MOUSE	Q3UJB9-2	EDC4_MOUSE	Edc4	1390	12.8	Mus musculus OX=10090		Isoform 2 of Enhancer of mRNA-decapping protein 4	0	9.42044e+06	1	0.999	9	15	15	15	11	11	11	8	0	8	9570876	0	9570876	3	3	3	2	0	2	9269995	0	9269995	1	1	1	0	0	0	0	0	0	0	0	0	0
369	a	sp|Q8BH66|ATLA1_MOUSE	Q8BH66	ATLA1_MOUSE	Atl1	558	16.8	Mus musculus OX=10090	1:Experimental evidence at protein level	Atlastin-1	0	9.41888e+06	1	0.999	5	13	13	13	10	10	10	5	5	5	7.25458e+06	7.25458e+06	7.25458e+06	3	3	3	2	2	2	11583188	11583188	11583188	0	0	0	0	0	0	0	0	0	0	0	0	0
435	a	sp|Q8VC66|ADIP_MOUSE	Q8VC66	ADIP_MOUSE	Ssx2ip	615	27.2	Mus musculus OX=10090	1:Experimental evidence at protein level	Afadin- and alpha-actinin-binding protein	0	9.34637e+06	1	0.999	10	21	21	21	14	14	14	8	8	8	11213767	11213767	11213767	7	7	7	6	6	6	7.47898e+06	7.47898e+06	7.47898e+06	0	0	0	0	0	0	0	0	0	0	0	0	0
723	a	sp|Q6A0A2|LAR4B_MOUSE	Q6A0A2	LAR4B_MOUSE	Larp4b	741	21.3	Mus musculus OX=10090	1:Experimental evidence at protein level	La-related protein 4B	0	9305039	1	0.999	10	35	14	35	23	9	23	10	0	10	9401817	0	9401817	12	5	12	7	0	7	9208261	0	9208261	0	0	0	0	0	0	0	0	0	0	0	0	0
362	a	sp|Q8BFY9-2|TNPO1_MOUSE	Q8BFY9-2	TNPO1_MOUSE	Tnpo1	890	22.6	Mus musculus OX=10090		Isoform 2 of Transportin-1	0	9.24059e+06	1	0.999	12	35	31	35	22	18	22	13	0	13	8844654	0	8844654	13	13	13	6	0	6	9636529	0	9636529	0	0	0	0	0	0	0	0	0	0	0	0	0
393	a	sp|Q8BYI8-2|F234B_MOUSE	Q8BYI8-2	F234B_MOUSE	Fam234b	658	28.7	Mus musculus OX=10090		Isoform 2 of Protein FAM234B	0	9.2248e+06	1	0.999	11	25	25	25	14	14	14	8	0	8	8858749	0	8858749	11	11	11	6	0	6	9590852	0	9590852	0	0	0	0	0	0	0	0	0	0	0	0	0
305	a	sp|Q60932-2|VDAC1_MOUSE	Q60932-2	VDAC1_MOUSE	Vdac1	283	26.1	Mus musculus OX=10090		Isoform Mt-VDAC1 of Voltage-dependent anion-selective channel protein 1	0	9.1904e+06	1	0.999	7	21	19	21	13	11	13	7	0	7	10408176	0	10408176	8	8	8	5	0	5	7.97262e+06	0	7.97262e+06	0	0	0	0	0	0	0	0	0	0	0	0	0
746	a	sp|Q7TQH0-2|ATX2L_MOUSE	Q7TQH0-2	ATX2L_MOUSE	Atxn2l	1074	23.8	Mus musculus OX=10090		Isoform 2 of Ataxin-2-like protein	0	8991170	1	0.999	13	37	37	37	19	19	19	12	0	12	9588676	0	9588676	18	18	18	9	0	9	8393664	0	8393664	0	0	0	0	0	0	0	0	0	0	0	0	0
837	a	sp|Q9QX47-3|SON_MOUSE	Q9QX47-3	SON_MOUSE	Son	2404	15	Mus musculus OX=10090		Isoform 3 of Protein SON	0	8.65244e+06	1	0.999	20	52	2	52	38	2	38	17	0	17	10390119	0	10390119	14	0	14	7	0	7	6.91477e+06	0	6.91477e+06	0	0	0	0	0	0	0	0	0	0	0	0	0
466	a	sp|Q922H4|GMPPA_MOUSE	Q922H4	GMPPA_MOUSE	Gmppa	420	25	Mus musculus OX=10090	1:Experimental evidence at protein level	Mannose-1-phosphate guanyltransferase alpha	0	8.49883e+06	1	0.999	5	14	14	14	9	9	9	5	5	5	6.63627e+06	6.63627e+06	6.63627e+06	5	5	5	3	3	3	10361393	10361393	10361393	0	0	0	0	0	0	0	0	0	0	0	0	0
709	b	sp|Q501J6|DDX17_MOUSE	Q501J6	DDX17_MOUSE	Ddx17	650	18.3	Mus musculus OX=10090	1:Experimental evidence at protein level	Probable ATP-dependent RNA helicase DDX17	0	8.48938e+06	1	0.999	11	31	16	16	19	10	10	10	2	6	12461474	0	9308042	12	6	6	5	0	3	10269282	0	7670715	0	0	0	0	0	0	0	0	0	0	0	0	0
751	a	sp|Q80U58-2|PUM2_MOUSE	Q80U58-2	PUM2_MOUSE	Pum2	985	14.3	Mus musculus OX=10090		Isoform 2 of Pumilio homolog 2	0	8.42658e+06	1	0.999	9	17	14	14	13	10	10	7	0	6	7542925	0	7542925	4	4	4	3	0	3	9310244	0	9310244	0	0	0	0	0	0	0	0	0	0	0	0	0
698	a	sp|Q497V5|SRBD1_MOUSE	Q497V5	SRBD1_MOUSE	Srbd1	982	27.6	Mus musculus OX=10090	2:Experimental evidence at transcript level	S1 RNA-binding domain-containing protein 1	0	8.4192e+06	1	0.999	15	32	16	32	25	15	25	15	9	15	9352624	0	9352624	7	1	7	4	0	4	7.48578e+06	0	7.48578e+06	0	0	0	0	0	0	0	0	0	0	0	0	0
483	a	sp|Q99M28-2|RNPS1_MOUSE	Q99M28-2	RNPS1_MOUSE	Rnps1	282	22	Mus musculus OX=10090		Isoform 2 of RNA-binding protein with serine-rich domain 1	0	8.35928e+06	1	0.999	4	9	9	9	6	6	6	4	0	4	7.99009e+06	0	7.99009e+06	3	3	3	2	0	2	8728466	0	8728466	0	0	0	0	0	0	0	0	0	0	0	0	0
335	a	sp|Q6P4T2|U520_MOUSE	Q6P4T2	U520_MOUSE	Snrnp200	2136	9.9	Mus musculus OX=10090	1:Experimental evidence at protein level	U5 small nuclear ribonucleoprotein 200 kDa helicase	0	8.33862e+06	1	0.999	11	20	20	20	14	14	14	9	9	9	8.25207e+06	8.25207e+06	8.25207e+06	5	5	5	3	3	3	8425172	8425172	8425172	0	0	0	0	0	0	0	0	0	1	1	1	0
598	a	sp|Q9Z1X4-2|ILF3_MOUSE	Q9Z1X4-2	ILF3_MOUSE	Ilf3	716	15.8	Mus musculus OX=10090		Isoform 2 of Interleukin enhancer-binding factor 3	0	8.24105e+06	1	0.999	8	16	16	16	11	11	11	6	0	6	6555505	0	6555505	5	5	5	3	0	3	9926598	0	9926598	0	0	0	0	0	0	0	0	0	0	0	0	0
619	a	sp|O70133-2|DHX9_MOUSE	O70133-2	DHX9_MOUSE	Dhx9	1381	24.5	Mus musculus OX=10090		Isoform 2 of ATP-dependent RNA helicase A	0	8.23977e+06	1	0.999	18	40	3	40	32	3	32	20	0	20	7.85299e+06	0	7.85299e+06	6	0	6	3	0	3	8626547	0	8626547	0	0	0	0	0	0	0	0	0	2	0	2	0
28	a	sp|O54781|SRPK2_MOUSE	O54781	SRPK2_MOUSE	Srpk2	681	18.8	Mus musculus OX=10090	1:Experimental evidence at protein level	SRSF protein kinase 2	0	8122225	1	0.999	8	17	17	17	13	13	13	7	7	7	7296182	7296182	7296182	4	4	4	3	3	3	8948268	8948268	8948268	0	0	0	0	0	0	0	0	0	0	0	0	0
845	a	sp|Q9WV02-2|RBMX_MOUSE	Q9WV02-2	RBMX_MOUSE	Rbmx	289	16.6	Mus musculus OX=10090		Isoform 2 of RNA-binding motif protein, X chromosome	0	8024099	1	0.999	4	10	10	10	4	4	4	2	0	2	8381594	0	8381594	6	6	6	4	0	4	7666604	0	7666604	0	0	0	0	0	0	0	0	0	0	0	0	0
712	b	sp|P60335|PCBP1_MOUSE	P60335	PCBP1_MOUSE	Pcbp1	356	44.4	Mus musculus OX=10090	1:Experimental evidence at protein level	Poly(rC)-binding protein 1	0	8007643	1	0.999	9	34	14	14	16	9	9	7	4	4	21833078	6596474	6596474	16	5	5	7	3	3	20480198	9418812	9418812	1	0	0	0	0	0	0	0	0	1	0	0	0
855	a	sp|Q9Z321|TOP3B_MOUSE	Q9Z321	TOP3B_MOUSE	Top3b	862	19.3	Mus musculus OX=10090	1:Experimental evidence at protein level	DNA topoisomerase 3-beta-1	0	7.98146e+06	1	0.999	10	15	15	15	13	13	13	7	6	7	8.2629e+06	8.2629e+06	8.2629e+06	2	2	2	2	2	2	7700028	7700028	7700028	0	0	0	0	0	0	0	0	0	0	0	0	0
570	a	sp|Q9JKW0|AR6P1_MOUSE	Q9JKW0	AR6P1_MOUSE	Arl6ip1	203	13.8	Mus musculus OX=10090	1:Experimental evidence at protein level	ADP-ribosylation factor-like protein 6-interacting protein 1	0	7.91103e+06	1	0.999	1	11	11	11	3	3	3	2	2	2	6793232	6793232	6793232	4	4	4	3	3	3	9028837	9028837	9028837	2	2	2	0	0	0	0	0	0	2	2	2	0
389	a	sp|Q8BWW4|LARP4_MOUSE	Q8BWW4	LARP4_MOUSE	Larp4	719	21.4	Mus musculus OX=10090	1:Experimental evidence at protein level	La-related protein 4	0	7875779	1	0.999	8	21	21	21	12	12	12	6	6	6	9377338	9377338	9377338	9	9	9	5	5	5	6374220	6374220	6374220	0	0	0	0	0	0	0	0	0	0	0	0	0
787	a	sp|Q8CJG1|AGO1_MOUSE	Q8CJG1	AGO1_MOUSE	Ago1	857	31	Mus musculus OX=10090	1:Experimental evidence at protein level	Protein argonaute-1	0	7.81841e+06	1	0.999	16	33	25	25	24	19	19	14	9	11	9858322	6740061	7250125	9	6	6	5	2	3	11464944	7796735	8.3867e+06	0	0	0	0	0	0	0	0	0	0	0	0	0
338	a	sp|Q6PGC1|DHX29_MOUSE	Q6PGC1	DHX29_MOUSE	Dhx29	1365	25.3	Mus musculus OX=10090	1:Experimental evidence at protein level	ATP-dependent RNA helicase DHX29	0	7.80311e+06	1	0.999	21	45	44	45	30	29	30	19	18	19	7.92778e+06	7.92778e+06	7.92778e+06	14	14	14	8	8	8	7678449	7678449	7678449	0	0	0	0	0	0	0	0	0	1	1	1	0
106	a	sp|P24369|PPIB_MOUSE	P24369	PPIB_MOUSE	Ppib	216	27.3	Mus musculus OX=10090	1:Experimental evidence at protein level	Peptidyl-prolyl cis-trans isomerase B	0	7715983	1	0.999	5	10	10	10	5	5	5	3	3	3	10261226	10261226	10261226	5	5	5	2	2	2	5170740	5170740	5170740	0	0	0	0	0	0	0	0	0	0	0	0	0
739	a	sp|Q76MZ3|2AAA_MOUSE	Q76MZ3	2AAA_MOUSE	Ppp2r1a	589	20	Mus musculus OX=10090	1:Experimental evidence at protein level	Serine/threonine-protein phosphatase 2A 65 kDa regulatory subunit A alpha isoform	0	7.66642e+06	1	0.999	7	15	15	15	8	8	8	5	3	5	7.90633e+06	7.90633e+06	7.90633e+06	3	3	3	2	2	2	7.4265e+06	7.4265e+06	7.4265e+06	2	2	2	0	0	0	0	0	0	2	2	2	0
507	a	sp|Q9CWN7|CNO11_MOUSE	Q9CWN7	CNO11_MOUSE	Cnot11	505	19.4	Mus musculus OX=10090	1:Experimental evidence at protein level	CCR4-NOT transcription complex subunit 11	0	7.61316e+06	1	0.999	4	11	11	11	5	5	5	3	3	3	6.00737e+06	6.00737e+06	6.00737e+06	4	4	4	2	2	2	9218953	9218953	9218953	2	2	2	0	0	0	0	0	0	0	0	0	0
695	a	sp|Q3U4G0|CDIN1_MOUSE	Q3U4G0	CDIN1_MOUSE	Cdin1	281	28.5	Mus musculus OX=10090	2:Experimental evidence at transcript level	CDAN1-interacting nuclease 1	0	7.5128e+06	1	0.999	4	15	15	15	10	10	10	4	3	4	7.83866e+06	0	7.83866e+06	5	5	5	3	0	3	7186945	0	7186945	0	0	0	0	0	0	0	0	0	0	0	0	0
71	a	sp|P09103|PDIA1_MOUSE	P09103	PDIA1_MOUSE	P4hb	509	19.3	Mus musculus OX=10090	1:Experimental evidence at protein level	Protein disulfide-isomerase	0	7509632	1	0.999	6	13	13	13	7	7	7	4	4	4	8464339	8464339	8464339	6	6	6	3	3	3	6554925	6554925	6554925	0	0	0	0	0	0	0	0	0	0	0	0	0
169	a	sp|P59481|LMA2L_MOUSE	P59481	LMA2L_MOUSE	Lman2l	347	17.9	Mus musculus OX=10090	1:Experimental evidence at protein level	VIP36-like protein	0	7455244	1	0.999	4	13	13	13	8	8	8	4	4	4	8164846	8164846	8164846	5	5	5	2	2	2	6745642	6745642	6745642	0	0	0	0	0	0	0	0	0	0	0	0	0
117	a	sp|P28740-1|KIF2A_MOUSE	P28740-1	KIF2A_MOUSE	Kif2a	716	18.7	Mus musculus OX=10090		Isoform 1 of Kinesin-like protein KIF2A	0	7.44904e+06	1	0.999	5	22	22	22	12	12	12	6	0	6	5.62873e+06	0	5.62873e+06	10	10	10	5	0	5	9269355	0	9269355	0	0	0	0	0	0	0	0	0	0	0	0	0
313	a	sp|Q61937|NPM_MOUSE	Q61937	NPM_MOUSE	Npm1	292	29.8	Mus musculus OX=10090	1:Experimental evidence at protein level	Nucleophosmin	0	7421457	1	0.999	5	17	17	17	13	13	13	7	7	7	8554726	8554726	8554726	4	4	4	2	2	2	6288188	6288188	6288188	0	0	0	0	0	0	0	0	0	0	0	0	0
697	a	sp|Q3UZV7-2|ELAP2_MOUSE	Q3UZV7-2	ELAP2_MOUSE	Elapor2	1014	20.1	Mus musculus OX=10090		Isoform 2 of Endosome/lysosome-associated apoptosis and autophagy regulator family member 2	0	7.2655e+06	1	0.999	12	33	18	33	16	8	16	9	0	9	7910129	0	7910129	16	9	16	9	0	9	6.62088e+06	0	6.62088e+06	0	0	0	0	0	0	0	0	0	1	1	1	0
588	a	sp|Q9WV55|VAPA_MOUSE	Q9WV55	VAPA_MOUSE	Vapa	249	37.3	Mus musculus OX=10090	1:Experimental evidence at protein level	Vesicle-associated membrane protein-associated protein A	0	7.15932e+06	1	0.999	5	20	17	20	9	6	9	5	4	5	10380610	10380610	10380610	10	10	10	3	3	3	3.93804e+06	3.93804e+06	3.93804e+06	1	1	1	0	0	0	0	0	0	0	0	0	0
735	a	sp|Q6ZQ08-2|CNOT1_MOUSE	Q6ZQ08-2	CNOT1_MOUSE	Cnot1	2371	13.5	Mus musculus OX=10090		Isoform 2 of CCR4-NOT transcription complex subunit 1	0	7027993	1	0.999	20	38	38	38	30	30	30	18	0	18	8547733	0	8547733	8	8	8	6	0	6	5508253	0	5508253	0	0	0	0	0	0	0	0	0	0	0	0	0
165	a	sp|P57759|ERP29_MOUSE	P57759	ERP29_MOUSE	Erp29	262	27.1	Mus musculus OX=10090	1:Experimental evidence at protein level	Endoplasmic reticulum resident protein 29	0	7008430	1	0.999	5	11	11	11	7	7	7	4	4	4	7.18922e+06	7.18922e+06	7.18922e+06	4	4	4	2	2	2	6.82764e+06	6.82764e+06	6.82764e+06	0	0	0	0	0	0	0	0	0	0	0	0	0
384	a	sp|Q8BTI7|ANR52_MOUSE	Q8BTI7	ANR52_MOUSE	Ankrd52	1076	17.4	Mus musculus OX=10090	1:Experimental evidence at protein level	Serine/threonine-protein phosphatase 6 regulatory ankyrin repeat subunit C	0	7007292	1	0.999	12	29	29	29	18	18	18	9	9	9	7.68862e+06	7.68862e+06	7.68862e+06	11	11	11	5	5	5	6.32596e+06	6.32596e+06	6.32596e+06	0	0	0	0	0	0	0	0	0	0	0	0	0
593	a	sp|Q9Z108|STAU1_MOUSE	Q9Z108	STAU1_MOUSE	Stau1	487	14	Mus musculus OX=10090	1:Experimental evidence at protein level	Double-stranded RNA-binding protein Staufen homolog 1	0	6.97587e+06	1	0.999	5	16	16	16	8	8	8	4	4	4	7422510	7422510	7422510	8	8	8	3	3	3	6529233	6529233	6529233	0	0	0	0	0	0	0	0	0	0	0	0	0
196	a	sp|P62317|SMD2_MOUSE	P62317	SMD2_MOUSE	Snrpd2	118	23.7	Mus musculus OX=10090	1:Experimental evidence at protein level	Small nuclear ribonucleoprotein Sm D2	0	6.94659e+06	1	0.999	3	10	10	10	7	7	7	3	3	3	10518400	10518400	10518400	3	3	3	2	2	2	3374787	3374787	3374787	0	0	0	0	0	0	0	0	0	0	0	0	0
40	a	sp|O88307|SORL_MOUSE	O88307	SORL_MOUSE	Sorl1	2215	22.4	Mus musculus OX=10090	1:Experimental evidence at protein level	Sortilin-related receptor	0	6.90865e+06	1	0.999	31	72	72	72	47	47	47	26	26	26	7.33764e+06	7.33764e+06	7.33764e+06	25	25	25	15	15	15	6.47967e+06	6.47967e+06	6.47967e+06	0	0	0	0	0	0	0	0	0	0	0	0	0
161	a	sp|P56564|EAA1_MOUSE	P56564	EAA1_MOUSE	Slc1a3	543	6.8	Mus musculus OX=10090	1:Experimental evidence at protein level	Excitatory amino acid transporter 1	0	6.84598e+06	1	0.999	2	8	8	8	4	4	4	2	2	2	9236813	9236813	9236813	4	4	4	2	2	2	4.45515e+06	4.45515e+06	4.45515e+06	0	0	0	0	0	0	0	0	0	0	0	0	0
151	a	sp|P48377|RFX1_MOUSE	P48377	RFX1_MOUSE	Rfx1	963	13.2	Mus musculus OX=10090	1:Experimental evidence at protein level	MHC class II regulatory factor RFX1	0	6.78156e+06	1	0.999	8	19	11	11	10	7	7	6	4	4	36559208	5.31443e+06	5.31443e+06	9	4	4	5	3	3	130133440	8248683	8248683	0	0	0	0	0	0	0	0	0	0	0	0	0
670	d	sp|P68510|1433F_MOUSE	P68510	1433F_MOUSE	Ywhah	246	29.7	Mus musculus OX=10090	1:Experimental evidence at protein level	14-3-3 protein eta	0	6772639	1	0.999	7	39	20	20	12	8	8	6	4	4	38630692	6712581	6712581	17	8	8	5	3	3	36828324	6832697	6832697	5	1	1	3	0	0	6234685	0	0	5	3	3	2
30	a	sp|O54984|GET3_MOUSE	O54984	GET3_MOUSE	Get3	348	24.1	Mus musculus OX=10090	1:Experimental evidence at protein level	ATPase GET3	0	6.67773e+06	1	0.999	3	11	11	11	6	6	6	3	3	3	6098508	6098508	6098508	4	4	4	2	2	2	7.25696e+06	7.25696e+06	7.25696e+06	0	0	0	0	0	0	0	0	0	1	1	1	0
509	a	sp|Q9CWZ7|SNAG_MOUSE	Q9CWZ7	SNAG_MOUSE	Napg	312	19.9	Mus musculus OX=10090	1:Experimental evidence at protein level	Gamma-soluble NSF attachment protein	0	6.56279e+06	1	0.999	5	16	16	16	12	12	12	5	5	5	8768815	8768815	8768815	3	3	3	2	2	2	4356772	4356772	4356772	1	1	1	0	0	0	0	0	0	0	0	0	0
314	a	sp|Q62036|CP131_MOUSE	Q62036	CP131_MOUSE	Cep131	1060	13.9	Mus musculus OX=10090	1:Experimental evidence at protein level	Centrosomal protein of 131 kDa	0	6487794	1	0.999	10	22	22	22	16	16	16	9	9	9	7.2406e+06	7.2406e+06	7.2406e+06	6	6	6	4	4	4	5.73498e+06	5.73498e+06	5.73498e+06	0	0	0	0	0	0	0	0	0	0	0	0	0
10	a	sp|O08810|U5S1_MOUSE	O08810	U5S1_MOUSE	Eftud2	971	15.1	Mus musculus OX=10090	1:Experimental evidence at protein level	116 kDa U5 small nuclear ribonucleoprotein component	0	6486720	1	0.999	7	13	13	13	9	9	9	7	7	7	8709736	8709736	8709736	4	4	4	2	2	2	4263704	4263704	4263704	0	0	0	0	0	0	0	0	0	0	0	0	0
716	a	sp|Q62318|TIF1B_MOUSE	Q62318	TIF1B_MOUSE	Trim28	834	17.3	Mus musculus OX=10090	1:Experimental evidence at protein level	Transcription intermediary factor 1-beta	0	6.40539e+06	1	0.999	6	11	11	11	5	5	5	4	3	4	5.95283e+06	5.95283e+06	5.95283e+06	6	6	6	4	3	4	6857957	6857957	6857957	0	0	0	0	0	0	0	0	0	0	0	0	0
396	a	sp|Q8C129|LCAP_MOUSE	Q8C129	LCAP_MOUSE	Lnpep	1025	21.6	Mus musculus OX=10090	1:Experimental evidence at protein level	Leucyl-cystinyl aminopeptidase	0	6.2306e+06	1	0.999	14	32	32	32	25	25	25	13	13	13	6880491	6880491	6880491	7	7	7	4	4	4	5.58071e+06	5.58071e+06	5.58071e+06	0	0	0	0	0	0	0	0	0	0	0	0	0
376	a	sp|Q8BLF1|NCEH1_MOUSE	Q8BLF1	NCEH1_MOUSE	Nceh1	408	17.6	Mus musculus OX=10090	1:Experimental evidence at protein level	Neutral cholesterol ester hydrolase 1	0	6216130	1	0.999	4	12	12	12	6	6	6	4	4	4	5453106	5453106	5453106	5	5	5	2	2	2	6979154	6979154	6979154	1	1	1	0	0	0	0	0	0	0	0	0	0
495	a	sp|Q9CQ22|LTOR1_MOUSE	Q9CQ22	LTOR1_MOUSE	Lamtor1	161	37.3	Mus musculus OX=10090	1:Experimental evidence at protein level	Ragulator complex protein LAMTOR1	0	6.19604e+06	1	0.999	3	12	12	12	5	5	5	3	3	3	6816799	6816799	6816799	3	3	3	2	2	2	5.57529e+06	5.57529e+06	5.57529e+06	4	4	4	0	0	0	0	0	0	0	0	0	0
647	a	sp|P27546-2|MAP4_MOUSE	P27546-2	MAP4_MOUSE	Map4	1124	22.5	Mus musculus OX=10090		Isoform 2 of Microtubule-associated protein 4	0	6.12499e+06	1	0.999	11	26	26	26	14	14	14	9	0	9	5618763	0	5618763	12	12	12	7	0	7	6631224	0	6631224	0	0	0	0	0	0	0	0	0	0	0	0	0
48	a	sp|O89001|CBPD_MOUSE	O89001	CBPD_MOUSE	Cpd	1377	12.7	Mus musculus OX=10090	1:Experimental evidence at protein level	Carboxypeptidase D	0	6072393	1	0.999	12	25	25	25	12	12	12	9	9	9	4558739	4558739	4558739	11	11	11	7	7	7	7586047	7586047	7586047	2	2	2	0	0	0	0	0	0	0	0	0	0
539	a	sp|Q9DBC7|KAP0_MOUSE	Q9DBC7	KAP0_MOUSE	Prkar1a	381	12.3	Mus musculus OX=10090	1:Experimental evidence at protein level	cAMP-dependent protein kinase type I-alpha regulatory subunit	0	6048140	1	0.999	3	11	10	11	3	3	3	2	2	2	5.92466e+06	0	5.92466e+06	4	3	4	2	0	2	6.17162e+06	0	6.17162e+06	2	2	2	0	0	0	0	0	0	2	2	2	0
620	a	sp|O70305-2|ATX2_MOUSE	O70305-2	ATX2_MOUSE	Atxn2	1215	11.5	Mus musculus OX=10090		Isoform 2 of Ataxin-2	0	6036010	1	0.999	7	18	18	18	7	7	7	3	0	3	5198529	0	5198529	11	11	11	6	0	6	6873491	0	6873491	0	0	0	0	0	0	0	0	0	0	0	0	0
714	a	sp|Q62189|SNRPA_MOUSE	Q62189	SNRPA_MOUSE	Snrpa	287	16.7	Mus musculus OX=10090	1:Experimental evidence at protein level	U1 small nuclear ribonucleoprotein A	0	6033512	1	0.999	3	5	5	5	2	2	2	2	2	2	4.67508e+06	0	4.67508e+06	3	3	3	2	0	2	7.39194e+06	0	7.39194e+06	0	0	0	0	0	0	0	0	0	0	0	0	0
648	b	sp|P11798|KCC2A_MOUSE	P11798	KCC2A_MOUSE	Camk2a	478	23.2	Mus musculus OX=10090	1:Experimental evidence at protein level	Calcium/calmodulin-dependent protein kinase type II subunit alpha	0	6.02718e+06	1	0.999	7	30	15	15	17	10	10	7	0	4	27029232	0	6171791	10	5	5	4	0	2	30708594	0	5.88257e+06	3	0	0	0	0	0	0	0	0	0	0	0	0
345	a	sp|Q7TPH6-2|MYCB2_MOUSE	Q7TPH6-2	MYCB2_MOUSE	Mycbp2	4746	5.8	Mus musculus OX=10090		Isoform 2 of E3 ubiquitin-protein ligase MYCBP2	0	5.9397e+06	1	0.999	11	23	23	23	17	17	17	9	0	9	5137596	0	5137596	6	6	6	4	0	4	6.74181e+06	0	6.74181e+06	0	0	0	0	0	0	0	0	0	0	0	0	0
734	a	sp|Q6Y7W8|GGYF2_MOUSE	Q6Y7W8	GGYF2_MOUSE	Gigyf2	1291	9.3	Mus musculus OX=10090	1:Experimental evidence at protein level	GRB10-interacting GYF protein 2	0	5.93521e+06	1	0.999	8	23	23	23	13	13	13	8	6	8	5.18233e+06	5052014	5.18233e+06	10	10	10	5	5	5	6688081	6.51991e+06	6688081	0	0	0	0	0	0	0	0	0	0	0	0	0
766	a	sp|Q8BMJ3|IF1AX_MOUSE	Q8BMJ3	IF1AX_MOUSE	Eif1ax	144	24.3	Mus musculus OX=10090	2:Experimental evidence at transcript level	Eukaryotic translation initiation factor 1A, X-chromosomal	0	5820690	1	0.999	3	7	7	7	5	5	5	2	0	2	9197691	0	9197691	2	2	2	2	0	2	2443689	0	2443689	0	0	0	0	0	0	0	0	0	0	0	0	0
467	a	sp|Q922R8|PDIA6_MOUSE	Q922R8	PDIA6_MOUSE	Pdia6	440	17.5	Mus musculus OX=10090	1:Experimental evidence at protein level	Protein disulfide-isomerase A6	0	5.78783e+06	1	0.999	5	11	11	11	7	7	7	5	5	5	5.36486e+06	5.36486e+06	5.36486e+06	4	4	4	2	2	2	6.2108e+06	6.2108e+06	6.2108e+06	0	0	0	0	0	0	0	0	0	0	0	0	0
798	a	sp|Q8VH51-2|RBM39_MOUSE	Q8VH51-2	RBM39_MOUSE	Rbm39	524	17	Mus musculus OX=10090		Isoform 2 of RNA-binding protein 39	0	5733989	1	0.999	6	11	11	11	6	6	6	4	0	4	6.74776e+06	0	6.74776e+06	3	3	3	2	0	2	4.72022e+06	0	4.72022e+06	2	2	2	0	0	0	0	0	0	0	0	0	0
722	b	sp|Q80U49|C170B_MOUSE	Q80U49	C170B_MOUSE	Cep170b	1574	3.6	Mus musculus OX=10090	1:Experimental evidence at protein level	Centrosomal protein of 170 kDa protein B	0	5.54914e+06	1	0.9984	4	8	5	5	3	3	3	2	2	2	7098167	5565594	5565594	5	2	2	4	2	2	7.05637e+06	5.53269e+06	5.53269e+06	0	0	0	0	0	0	0	0	0	0	0	0	0
846	a	sp|Q9WV92-2|E41L3_MOUSE	Q9WV92-2	E41L3_MOUSE	Epb41l3	939	34	Mus musculus OX=10090		Isoform 2 of Band 4.1-like protein 3	0	5545679	1	0.999	16	45	6	45	28	4	28	15	0	15	5.36098e+06	0	5.36098e+06	17	2	17	9	0	9	5.73038e+06	0	5.73038e+06	0	0	0	0	0	0	0	0	0	0	0	0	0
218	a	sp|P62911|RL32_MOUSE	P62911	RL32_MOUSE	Rpl32	135	18.5	Mus musculus OX=10090	1:Experimental evidence at protein level	60S ribosomal protein L32	0	5.53729e+06	1	0.999	3	11	11	11	6	6	6	3	3	3	5991423	5991423	5991423	5	5	5	2	2	2	5083150	5083150	5083150	0	0	0	0	0	0	0	0	0	0	0	0	0
429	a	sp|Q8R361|RFIP5_MOUSE	Q8R361	RFIP5_MOUSE	Rab11fip5	645	20.6	Mus musculus OX=10090	1:Experimental evidence at protein level	Rab11 family-interacting protein 5	0	5534509	1	0.999	7	14	14	14	10	10	10	6	6	6	5.74608e+06	5.74608e+06	5.74608e+06	4	4	4	3	3	3	5.32294e+06	5.32294e+06	5.32294e+06	0	0	0	0	0	0	0	0	0	0	0	0	0
60	a	sp|P02301|H3C_MOUSE	P02301	H3C_MOUSE	H3-5	136	23.5	Mus musculus OX=10090	3:Protein inferred from homology	Histone H3.3C	0	5.50617e+06	1	0.999	1	8	8	8	4	4	4	2	0	2	4101746	0	4101746	4	4	4	2	0	2	6.91058e+06	0	6.91058e+06	0	0	0	0	0	0	0	0	0	0	0	0	0
717	a	sp|Q62376|RU17_MOUSE	Q62376	RU17_MOUSE	Snrnp70	448	20.1	Mus musculus OX=10090	1:Experimental evidence at protein level	U1 small nuclear ribonucleoprotein 70 kDa	0	5415589	1	0.999	4	10	10	10	5	5	5	3	0	3	5130083	0	5130083	5	5	5	3	2	3	5701095	0	5701095	0	0	0	0	0	0	0	0	0	0	0	0	0
689	a	sp|Q01147-1|CREB1_MOUSE	Q01147-1	CREB1_MOUSE	Creb1	341	15.3	Mus musculus OX=10090		Isoform 2 of Cyclic AMP-responsive element-binding protein 1	0	5.39003e+06	1	0.999	3	9	8	9	3	2	3	2	0	2	5592623	0	5592623	6	6	6	2	0	2	5.18744e+06	0	5.18744e+06	0	0	0	0	0	0	0	0	0	0	0	0	0
438	a	sp|Q8VE62|PAIP1_MOUSE	Q8VE62	PAIP1_MOUSE	Paip1	400	24.5	Mus musculus OX=10090	1:Experimental evidence at protein level	Polyadenylate-binding protein-interacting protein 1	0	5.28395e+06	1	0.999	6	16	16	16	7	7	7	4	4	4	5.41376e+06	5.41376e+06	5.41376e+06	9	9	9	5	5	5	5.15414e+06	5.15414e+06	5.15414e+06	0	0	0	0	0	0	0	0	0	0	0	0	0
349	a	sp|Q7TSI3|PP6R1_MOUSE	Q7TSI3	PP6R1_MOUSE	Ppp6r1	856	12.9	Mus musculus OX=10090	1:Experimental evidence at protein level	Serine/threonine-protein phosphatase 6 regulatory subunit 1	0	5.12253e+06	1	0.999	6	18	14	14	11	9	9	6	5	5	9533691	5524068	5524068	7	5	5	3	2	2	8738100	4.721e+06	4.721e+06	0	0	0	0	0	0	0	0	0	0	0	0	0
285	a	sp|Q3UHD9-2|AGAP2_MOUSE	Q3UHD9-2	AGAP2_MOUSE	Agap2	1166	14.9	Mus musculus OX=10090		Isoform 2 of Arf-GAP with GTPase, ANK repeat and PH domain-containing protein 2	0	4914656	1	0.999	9	15	15	15	8	8	8	4	0	4	5353948	0	5353948	7	7	7	5	0	5	4475364	0	4475364	0	0	0	0	0	0	0	0	0	0	0	0	0
822	a	sp|Q9CYH5|GFOD2_MOUSE	Q9CYH5	GFOD2_MOUSE	Gfod2	385	27	Mus musculus OX=10090	2:Experimental evidence at transcript level	Glucose-fructose oxidoreductase domain-containing protein 2	0	4815915	1	0.999	7	17	17	17	11	11	11	5	4	5	4.39157e+06	0	4.39157e+06	6	6	6	2	0	2	5.24026e+06	0	5.24026e+06	0	0	0	0	0	0	0	0	0	0	0	0	0
420	a	sp|Q8K3E5-2|AHI1_MOUSE	Q8K3E5-2	AHI1_MOUSE	Ahi1	1005	10.3	Mus musculus OX=10090		Isoform 2 of Jouberin	0	4.80764e+06	1	0.999	6	14	14	14	8	8	8	5	0	5	4.71565e+06	0	4.71565e+06	5	5	5	3	0	3	4899627	0	4899627	0	0	0	0	0	0	0	0	0	1	1	1	0
317	a	sp|Q62191|RO52_MOUSE	Q62191	RO52_MOUSE	Trim21	470	14.9	Mus musculus OX=10090	1:Experimental evidence at protein level	E3 ubiquitin-protein ligase TRIM21	0	4765548	1	0.999	5	8	8	8	5	5	5	3	3	3	4609070	4609070	4609070	3	3	3	3	3	3	4922026	4922026	4922026	0	0	0	0	0	0	0	0	0	0	0	0	0
680	a	sp|P70399-5|TP53B_MOUSE	P70399-5	TP53B_MOUSE	Tp53bp1	1963	18.2	Mus musculus OX=10090		Isoform 2 of TP53-binding protein 1	0	4.71535e+06	1	0.999	18	44	44	44	28	28	28	16	0	16	4991588	0	4991588	16	16	16	8	0	8	4.43912e+06	0	4.43912e+06	0	0	0	0	0	0	0	0	0	0	0	0	0
297	a	sp|Q5SV85-2|SYNRG_MOUSE	Q5SV85-2	SYNRG_MOUSE	Synrg	1138	10.4	Mus musculus OX=10090		Isoform 2 of Synergin gamma	0	4.70264e+06	1	0.999	6	10	10	10	8	8	8	5	0	5	6355784	0	6355784	2	2	2	2	0	2	3.0495e+06	0	3.0495e+06	0	0	0	0	0	0	0	0	0	0	0	0	0
39	a	sp|O70551|SRPK1_MOUSE	O70551	SRPK1_MOUSE	Srpk1	648	22.2	Mus musculus OX=10090	1:Experimental evidence at protein level	SRSF protein kinase 1	0	4.68493e+06	1	0.999	9	25	25	25	15	15	15	8	8	8	4528402	4528402	4528402	10	10	10	6	6	6	4.84145e+06	4.84145e+06	4.84145e+06	0	0	0	0	0	0	0	0	0	0	0	0	0
408	a	sp|Q8CHP5-2|PYM1_MOUSE	Q8CHP5-2	PYM1_MOUSE	Pym1	202	32.7	Mus musculus OX=10090		Isoform 2 of Partner of Y14 and mago	0	4.51434e+06	1	0.999	2	8	8	8	4	4	4	2	0	2	2651902	0	2651902	4	4	4	2	0	2	6.37678e+06	0	6.37678e+06	0	0	0	0	0	0	0	0	0	0	0	0	0
691	a	sp|Q03141-2|MARK3_MOUSE	Q03141-2	MARK3_MOUSE	Mark3	729	21	Mus musculus OX=10090		Isoform 2 of MAP/microtubule affinity-regulating kinase 3	0	4.4927e+06	1	0.999	9	19	16	16	12	9	9	8	0	6	5097336	0	4933708	7	7	7	5	0	5	4.18605e+06	0	4.05169e+06	0	0	0	0	0	0	0	0	0	0	0	0	0
770	a	sp|Q8BRH4|KMT2C_MOUSE	Q8BRH4	KMT2C_MOUSE	Kmt2c	4903	2	Mus musculus OX=10090	1:Experimental evidence at protein level	Histone-lysine N-methyltransferase 2C	0	4.45293e+06	1	0.999	6	10	10	10	7	7	7	5	4	5	6.08926e+06	6.08926e+06	6.08926e+06	2	2	2	2	2	2	2.81661e+06	2.81661e+06	2.81661e+06	1	1	1	0	0	0	0	0	0	0	0	0	0
449	a	sp|Q91W18-2|TDRD3_MOUSE	Q91W18-2	TDRD3_MOUSE	Tdrd3	716	17	Mus musculus OX=10090		Isoform 2 of Tudor domain-containing protein 3	0	4.24958e+06	1	0.999	7	16	16	16	10	10	10	3	0	3	4.23173e+06	0	4.23173e+06	5	5	5	2	0	2	4.26742e+06	0	4.26742e+06	0	0	0	0	0	0	0	0	0	1	1	1	0
436	a	sp|Q8VCD6|REEP2_MOUSE	Q8VCD6	REEP2_MOUSE	Reep2	254	22.8	Mus musculus OX=10090	1:Experimental evidence at protein level	Receptor expression-enhancing protein 2	0	4.24756e+06	1	0.999	3	11	11	11	7	7	7	3	3	3	3.62481e+06	3.62481e+06	3.62481e+06	4	4	4	3	3	3	4.8703e+06	4.8703e+06	4.8703e+06	0	0	0	0	0	0	0	0	0	0	0	0	0
742	a	sp|Q7TN33|CELF6_MOUSE	Q7TN33	CELF6_MOUSE	Celf6	460	18	Mus musculus OX=10090	2:Experimental evidence at transcript level	CUGBP Elav-like family member 6	0	4.19333e+06	1	0.999	6	11	4	6	6	3	4	3	0	2	10756905	0	4.25576e+06	4	1	2	3	0	2	12288497	0	4.1309e+06	1	0	0	0	0	0	0	0	0	0	0	0	0
135	a	sp|P41234|ABCA2_MOUSE	P41234	ABCA2_MOUSE	Abca2	2434	10.2	Mus musculus OX=10090	1:Experimental evidence at protein level	ATP-binding cassette sub-family A member 2	0	4.15398e+06	1	0.999	11	25	25	25	16	16	16	10	10	10	4541253	4541253	4541253	9	9	9	5	5	5	3.76671e+06	3.76671e+06	3.76671e+06	0	0	0	0	0	0	0	0	0	0	0	0	0
614	a	sp|O35927-2|CTND2_MOUSE	O35927-2	CTND2_MOUSE	Ctnnd2	1222	12	Mus musculus OX=10090		Isoform 2 of Catenin delta-2	0	4.09875e+06	1	0.999	7	22	22	22	13	13	13	7	0	7	3.96914e+06	0	3.96914e+06	9	9	9	5	0	5	4.22837e+06	0	4.22837e+06	0	0	0	0	0	0	0	0	0	0	0	0	0
415	a	sp|Q8K0V4|CNOT3_MOUSE	Q8K0V4	CNOT3_MOUSE	Cnot3	751	18	Mus musculus OX=10090	1:Experimental evidence at protein level	CCR4-NOT transcription complex subunit 3	0	4.07276e+06	1	0.999	5	13	13	13	6	6	6	3	3	3	5.63868e+06	5.63868e+06	5.63868e+06	7	7	7	3	3	3	2.50684e+06	2.50684e+06	2.50684e+06	0	0	0	0	0	0	0	0	0	0	0	0	0
905	a	sp|P43277|H13_MOUSE	P43277	H13_MOUSE	H1-3	221	16.7	Mus musculus OX=10090	1:Experimental evidence at protein level	Histone H1.3	0	4.01602e+06	0.9993	0.999	3	8	5	8	3	2	3	2	0	2	4.43843e+06	0	4.43843e+06	4	2	4	2	0	2	3.5936e+06	0	3.5936e+06	0	0	0	0	0	0	0	0	0	1	1	1	0
329	a	sp|Q68FF0-2|K1841_MOUSE	Q68FF0-2	K1841_MOUSE	Kiaa1841	572	9.1	Mus musculus OX=10090		Isoform 2 of Uncharacterized protein KIAA1841	0	3.97947e+06	1	0.999	3	12	12	12	7	7	7	3	0	3	4.14244e+06	0	4.14244e+06	5	5	5	2	0	2	3.81651e+06	0	3.81651e+06	0	0	0	0	0	0	0	0	0	0	0	0	0
110	a	sp|P26369|U2AF2_MOUSE	P26369	U2AF2_MOUSE	U2af2	475	17.5	Mus musculus OX=10090	1:Experimental evidence at protein level	Splicing factor U2AF 65 kDa subunit	0	3963340	1	0.999	3	8	8	8	3	3	3	3	3	3	4200792	4200792	4200792	3	3	3	2	2	2	3725888	3725888	3725888	1	1	1	0	0	0	0	0	0	1	1	1	0
818	a	sp|Q9CRA5|GOLP3_MOUSE	Q9CRA5	GOLP3_MOUSE	Golph3	298	33.2	Mus musculus OX=10090	1:Experimental evidence at protein level	Golgi phosphoprotein 3	0	3.94473e+06	1	0.999	5	19	19	19	12	12	12	6	4	6	4129484	4087713	4129484	7	7	7	3	2	3	3.75997e+06	3.79158e+06	3.75997e+06	0	0	0	0	0	0	0	0	0	0	0	0	0
480	a	sp|Q99LG2|TNPO2_MOUSE	Q99LG2	TNPO2_MOUSE	Tnpo2	887	10.9	Mus musculus OX=10090	1:Experimental evidence at protein level	Transportin-2	0	3.85198e+06	1	0.999	6	19	15	15	10	6	6	6	3	3	4.59057e+06	4.12435e+06	4.12435e+06	9	9	9	4	4	4	3.98421e+06	3.57961e+06	3.57961e+06	0	0	0	0	0	0	0	0	0	0	0	0	0
432	a	sp|Q8R3Q2|PP6R2_MOUSE	Q8R3Q2	PP6R2_MOUSE	Ppp6r2	923	13.9	Mus musculus OX=10090	1:Experimental evidence at protein level	Serine/threonine-protein phosphatase 6 regulatory subunit 2	0	3.83071e+06	1	0.999	6	15	11	11	8	6	6	4	3	3	8868377	3.57782e+06	3.57782e+06	7	5	5	4	3	3	9393640	4.0836e+06	4.0836e+06	0	0	0	0	0	0	0	0	0	0	0	0	0
548	a	sp|Q9EPL8|IPO7_MOUSE	Q9EPL8	IPO7_MOUSE	Ipo7	1038	18.5	Mus musculus OX=10090	1:Experimental evidence at protein level	Importin-7	0	3766540	1	0.999	11	24	24	24	13	13	13	8	8	8	3461001	3461001	3461001	11	11	11	6	6	6	4072079	4072079	4072079	0	0	0	0	0	0	0	0	0	0	0	0	0
299	a	sp|Q5XJV6|LMTK3_MOUSE	Q5XJV6	LMTK3_MOUSE	Lmtk3	1424	13.1	Mus musculus OX=10090	1:Experimental evidence at protein level	Serine/threonine-protein kinase LMTK3	0	3.65978e+06	1	0.999	9	20	20	20	9	9	9	7	7	7	3.59194e+06	3.59194e+06	3.59194e+06	8	8	8	5	5	5	3.72763e+06	3.72763e+06	3.72763e+06	2	2	2	0	0	0	0	0	0	1	1	1	0
823	a	sp|Q9CZX0-2|ELP3_MOUSE	Q9CZX0-2	ELP3_MOUSE	Elp3	566	13.3	Mus musculus OX=10090		Isoform 2 of Elongator complex protein 3	0	3.61732e+06	1	0.999	4	9	9	9	5	5	5	3	2	3	1804962	0	1804962	4	4	4	2	0	2	5.42967e+06	0	5.42967e+06	0	0	0	0	0	0	0	0	0	0	0	0	0
42	a	sp|O88532|ZFR_MOUSE	O88532	ZFR_MOUSE	Zfr	1074	7.4	Mus musculus OX=10090	1:Experimental evidence at protein level	Zinc finger RNA-binding protein	0	3.56464e+06	1	0.999	4	11	11	11	8	8	8	5	5	5	3.71655e+06	3.71655e+06	3.71655e+06	3	3	3	2	2	2	3.41273e+06	3.41273e+06	3.41273e+06	0	0	0	0	0	0	0	0	0	0	0	0	0
385	a	sp|Q8BTI8-2|SRRM2_MOUSE	Q8BTI8-2	SRRM2_MOUSE	Srrm2	2607	7.1	Mus musculus OX=10090		Isoform 2 of Serine/arginine repetitive matrix protein 2	0	3.54014e+06	1	0.999	10	22	22	22	16	16	16	9	0	9	3.87107e+06	0	3.87107e+06	6	6	6	4	0	4	3.20921e+06	0	3.20921e+06	0	0	0	0	0	0	0	0	0	0	0	0	0
793	a	sp|Q8R5H1-5|UBP15_MOUSE	Q8R5H1-5	UBP15_MOUSE	Usp15	952	20.8	Mus musculus OX=10090		Isoform 5 of Ubiquitin carboxyl-terminal hydrolase 15	0	3474673	1	0.999	13	28	14	28	21	11	21	14	0	14	4.18673e+06	0	4.18673e+06	7	3	7	3	0	3	2.76261e+06	0	2.76261e+06	0	0	0	0	0	0	0	0	0	0	0	0	0
88	a	sp|P14733|LMNB1_MOUSE	P14733	LMNB1_MOUSE	Lmnb1	588	6	Mus musculus OX=10090	1:Experimental evidence at protein level	Lamin-B1	0	3.4304e+06	1	0.999	2	9	9	9	4	4	4	3	3	3	3.58177e+06	3.58177e+06	3.58177e+06	5	5	5	2	2	2	3.27903e+06	3.27903e+06	3.27903e+06	0	0	0	0	0	0	0	0	0	0	0	0	0
346	a	sp|Q7TQ95|LNP_MOUSE	Q7TQ95	LNP_MOUSE	Lnpk	425	21.2	Mus musculus OX=10090	1:Experimental evidence at protein level	Endoplasmic reticulum junction formation protein lunapark	0	3.41394e+06	1	0.999	4	10	10	10	6	6	6	3	3	3	3.15046e+06	3.15046e+06	3.15046e+06	4	4	4	4	4	4	3.67742e+06	3.67742e+06	3.67742e+06	0	0	0	0	0	0	0	0	0	0	0	0	0
838	a	sp|Q9QXS6-3|DREB_MOUSE	Q9QXS6-3	DREB_MOUSE	Dbn1	660	18.6	Mus musculus OX=10090		Isoform E2 of Drebrin	0	3.4093e+06	1	0.999	5	15	15	15	6	6	6	3	0	3	3.51074e+06	0	3.51074e+06	8	8	8	4	0	4	3.30787e+06	0	3.30787e+06	1	1	1	0	0	0	0	0	0	0	0	0	0
474	a	sp|Q99KV1|DJB11_MOUSE	Q99KV1	DJB11_MOUSE	Dnajb11	358	7	Mus musculus OX=10090	1:Experimental evidence at protein level	DnaJ homolog subfamily B member 11	0	3.3973e+06	1	0.999	1	6	6	6	3	3	3	2	2	2	3.32632e+06	3.32632e+06	3.32632e+06	3	3	3	2	2	2	3.46829e+06	3.46829e+06	3.46829e+06	0	0	0	0	0	0	0	0	0	0	0	0	0
763	a	sp|Q8BKI2|TNR6B_MOUSE	Q8BKI2	TNR6B_MOUSE	Tnrc6b	1810	12.2	Mus musculus OX=10090	1:Experimental evidence at protein level	Trinucleotide repeat-containing gene 6B protein	0	3.36436e+06	1	0.999	13	29	29	29	19	19	19	12	6	12	3.68828e+06	0	3.68828e+06	6	6	6	4	0	4	3.04044e+06	0	3.04044e+06	1	1	1	0	0	0	0	0	0	3	3	3	0
612	a	sp|O35668|HAP1_MOUSE	O35668	HAP1_MOUSE	Hap1	628	19.9	Mus musculus OX=10090	1:Experimental evidence at protein level	Huntingtin-associated protein 1	0	3301805	1	0.999	6	17	17	17	11	11	11	7	0	7	3.67125e+06	0	3.67125e+06	6	6	6	3	0	3	2.93236e+06	0	2.93236e+06	0	0	0	0	0	0	0	0	0	0	0	0	0
541	a	sp|Q9DBG6|RPN2_MOUSE	Q9DBG6	RPN2_MOUSE	Rpn2	631	17	Mus musculus OX=10090	1:Experimental evidence at protein level	Dolichyl-diphosphooligosaccharide--protein glycosyltransferase subunit 2	0	3287237	1	0.999	5	11	11	11	7	7	7	5	5	5	3.60176e+06	3.60176e+06	3.60176e+06	4	4	4	3	3	3	2.97271e+06	2.97271e+06	2.97271e+06	0	0	0	0	0	0	0	0	0	0	0	0	0
812	a	sp|Q99NE5-3|RIMS1_MOUSE	Q99NE5-3	RIMS1_MOUSE	Rims1	1435	10.1	Mus musculus OX=10090		Isoform 3 of Regulating synaptic membrane exocytosis protein 1	0	3.26209e+06	1	0.999	7	16	14	16	9	7	9	6	0	6	3.56884e+06	0	3.56884e+06	5	5	5	3	0	3	2.95534e+06	0	2.95534e+06	2	2	2	0	0	0	0	0	0	0	0	0	0
298	a	sp|Q5SWP3|NACAD_MOUSE	Q5SWP3	NACAD_MOUSE	Nacad	1504	4.2	Mus musculus OX=10090	1:Experimental evidence at protein level	NAC-alpha domain-containing protein 1	0	3.19743e+06	1	0.999	3	6	6	6	2	2	2	2	2	2	4636318	4636318	4636318	4	4	4	2	2	2	1.75855e+06	1.75855e+06	1.75855e+06	0	0	0	0	0	0	0	0	0	0	0	0	0
351	a	sp|Q80SY4|MIB1_MOUSE	Q80SY4	MIB1_MOUSE	Mib1	1006	4.5	Mus musculus OX=10090	1:Experimental evidence at protein level	E3 ubiquitin-protein ligase MIB1	0	3.11565e+06	1	0.999	3	6	6	6	3	3	3	2	2	2	2261903	2261903	2261903	3	3	3	2	2	2	3969388	3969388	3969388	0	0	0	0	0	0	0	0	0	0	0	0	0
744	a	sp|Q7TPM1|PRC2B_MOUSE	Q7TPM1	PRC2B_MOUSE	Prrc2b	1486	11.9	Mus musculus OX=10090	1:Experimental evidence at protein level	Protein PRRC2B	0	3.07284e+06	1	0.999	12	22	16	16	17	13	13	11	6	9	10418674	3.17402e+06	3.17402e+06	5	3	3	3	2	2	10459063	2.97166e+06	2.97166e+06	0	0	0	0	0	0	0	0	0	0	0	0	0
213	a	sp|P62869|ELOB_MOUSE	P62869	ELOB_MOUSE	Elob	118	24.6	Mus musculus OX=10090	1:Experimental evidence at protein level	Elongin-B	0	3036279	1	0.9987	3	9	9	9	4	4	4	2	2	2	2926910	2926910	2926910	3	3	3	2	2	2	3145648	3145648	3145648	2	2	2	0	0	0	0	0	0	0	0	0	0
666	a	sp|P61327|MGN_MOUSE	P61327	MGN_MOUSE	Magoh	146	19.9	Mus musculus OX=10090	2:Experimental evidence at transcript level	Protein mago nashi homolog	0	2.77896e+06	1	0.999	3	7	7	7	3	3	3	2	0	2	2.99036e+06	0	2.99036e+06	4	4	4	2	0	2	2.56757e+06	0	2.56757e+06	0	0	0	0	0	0	0	0	0	0	0	0	0
16	a	sp|O35286|DHX15_MOUSE	O35286	DHX15_MOUSE	Dhx15	795	9.8	Mus musculus OX=10090	1:Experimental evidence at protein level	Pre-mRNA-splicing factor ATP-dependent RNA helicase DHX15	0	2.70958e+06	1	0.999	4	12	12	12	8	8	8	4	4	4	2.7076e+06	2.7076e+06	2.7076e+06	4	4	4	2	2	2	2.71155e+06	2.71155e+06	2.71155e+06	0	0	0	0	0	0	0	0	0	0	0	0	0
430	a	sp|Q8R3H7|HS2ST_MOUSE	Q8R3H7	HS2ST_MOUSE	Hs2st1	356	17.7	Mus musculus OX=10090	1:Experimental evidence at protein level	Heparan sulfate 2-O-sulfotransferase 1	0	2.61127e+06	1	0.999	3	9	9	9	5	5	5	3	3	3	1.68633e+06	1.68633e+06	1.68633e+06	4	4	4	2	2	2	3.53621e+06	3.53621e+06	3.53621e+06	0	0	0	0	0	0	0	0	0	0	0	0	0
406	a	sp|Q8CGC7|SYEP_MOUSE	Q8CGC7	SYEP_MOUSE	Eprs1	1512	9.3	Mus musculus OX=10090	1:Experimental evidence at protein level	Bifunctional glutamate/proline--tRNA ligase	0	2.58225e+06	1	0.999	7	14	14	14	7	7	7	4	4	4	2.46921e+06	2.46921e+06	2.46921e+06	7	7	7	4	4	4	2.69529e+06	2.69529e+06	2.69529e+06	0	0	0	0	0	0	0	0	0	0	0	0	0
567	a	sp|Q9JKR6|HYOU1_MOUSE	Q9JKR6	HYOU1_MOUSE	Hyou1	999	5.1	Mus musculus OX=10090	1:Experimental evidence at protein level	Hypoxia up-regulated protein 1	0	2.4608e+06	1	0.999	2	9	9	9	5	5	5	3	3	3	2.20063e+06	2.20063e+06	2.20063e+06	4	4	4	2	2	2	2.72096e+06	2.72096e+06	2.72096e+06	0	0	0	0	0	0	0	0	0	0	0	0	0
356	a	sp|Q80XS6|SMAG2_MOUSE	Q80XS6	SMAG2_MOUSE	Samd4b	687	10.5	Mus musculus OX=10090	1:Experimental evidence at protein level	Protein Smaug homolog 2	0	2.45823e+06	1	0.999	4	6	6	6	3	3	3	3	3	3	2.30117e+06	2.30117e+06	2.30117e+06	3	3	3	2	2	2	2.61528e+06	2.61528e+06	2.61528e+06	0	0	0	0	0	0	0	0	0	0	0	0	0
649	a	sp|P35585|AP1M1_MOUSE	P35585	AP1M1_MOUSE	Ap1m1	423	19.4	Mus musculus OX=10090	1:Experimental evidence at protein level	AP-1 complex subunit mu-1	0	2.3936e+06	1	0.999	6	11	11	11	6	6	6	4	3	4	1.81371e+06	1.53937e+06	1.81371e+06	5	5	5	3	3	3	2973481	2.52375e+06	2973481	0	0	0	0	0	0	0	0	0	0	0	0	0
532	a	sp|Q9D554|SF3A3_MOUSE	Q9D554	SF3A3_MOUSE	Sf3a3	501	13.8	Mus musculus OX=10090	1:Experimental evidence at protein level	Splicing factor 3A subunit 3	0	2.28839e+06	1	0.999	3	8	8	8	4	4	4	2	2	2	2.33342e+06	2.33342e+06	2.33342e+06	4	4	4	2	2	2	2.24335e+06	2.24335e+06	2.24335e+06	0	0	0	0	0	0	0	0	0	0	0	0	0
484	a	sp|Q99ME2|WDR6_MOUSE	Q99ME2	WDR6_MOUSE	Wdr6	1125	8.9	Mus musculus OX=10090	1:Experimental evidence at protein level	WD repeat-containing protein 6	0	1.94789e+06	1	0.999	5	7	7	7	5	5	5	4	4	4	2215286	2215286	2215286	2	2	2	2	2	2	1.68049e+06	1.68049e+06	1.68049e+06	0	0	0	0	0	0	0	0	0	0	0	0	0
447	a	sp|Q91VU1|YIPF1_MOUSE	Q91VU1	YIPF1_MOUSE	Yipf1	306	18	Mus musculus OX=10090	2:Experimental evidence at transcript level	Protein YIPF1	0	1.84215e+06	1	0.999	3	7	7	7	3	3	3	2	2	2	2643735	2643735	2643735	3	3	3	2	2	2	1.04056e+06	1.04056e+06	1.04056e+06	0	0	0	0	0	0	0	0	0	1	1	1	0
749	a	sp|Q80TV8-2|CLAP1_MOUSE	Q80TV8-2	CLAP1_MOUSE	Clasp1	1525	5.2	Mus musculus OX=10090		Isoform 2 of CLIP-associating protein 1	0	1774267	1	0.999	4	7	7	7	4	4	4	3	0	3	2.33355e+06	0	2.33355e+06	3	3	3	2	0	2	1.21498e+06	0	1.21498e+06	0	0	0	0	0	0	0	0	0	0	0	0	0
434	a	sp|Q8VBZ3|CLPT1_MOUSE	Q8VBZ3	CLPT1_MOUSE	Clptm1	664	9.8	Mus musculus OX=10090	1:Experimental evidence at protein level	Cleft lip and palate transmembrane protein 1 homolog	0	1.74189e+06	1	0.999	3	8	8	8	3	3	3	2	2	2	1.89299e+06	1.89299e+06	1.89299e+06	5	5	5	3	3	3	1.59078e+06	1.59078e+06	1.59078e+06	0	0	0	0	0	0	0	0	0	0	0	0	0
622	a	sp|O88343-2|S4A4_MOUSE	O88343-2	S4A4_MOUSE	Slc4a4	1035	8.3	Mus musculus OX=10090		Isoform 2 of Electrogenic sodium bicarbonate cotransporter 1	0	1.73509e+06	1	0.999	4	10	10	10	5	5	5	3	0	3	1.96805e+06	0	1.96805e+06	5	5	5	3	0	3	1.50213e+06	0	1.50213e+06	0	0	0	0	0	0	0	0	0	0	0	0	0
715	a	sp|Q62261|SPTB2_MOUSE	Q62261	SPTB2_MOUSE	Sptbn1	2363	2.4	Mus musculus OX=10090	1:Experimental evidence at protein level	Spectrin beta chain, non-erythrocytic 1	0	1.70718e+06	1	0.999	3	11	11	11	6	6	6	4	0	4	1727728	0	1727728	5	5	5	3	0	3	1.68663e+06	0	1.68663e+06	0	0	0	0	0	0	0	0	0	0	0	0	0
330	a	sp|Q69ZF3|GBA2_MOUSE	Q69ZF3	GBA2_MOUSE	Gba2	918	8.7	Mus musculus OX=10090	1:Experimental evidence at protein level	Non-lysosomal glucosylceramidase	0	1.40554e+06	1	0.9978	3	6	6	6	2	2	2	2	2	2	1.26028e+06	1.26028e+06	1.26028e+06	3	3	3	2	2	2	1.55079e+06	1.55079e+06	1.55079e+06	0	0	0	0	0	0	0	0	0	1	1	1	0
675	v	sp|O35963|RB33B_MOUSE	O35963	RB33B_MOUSE	Rab33b	229	17.5	Mus musculus OX=10090	1:Experimental evidence at protein level	Ras-related protein Rab-33B	0	0	0.9962	0.999	3	52	2	7	11	0	2	3	0	0	311490656	0	0	8	0	2	3	0	0	264667920	0	0	13	0	0	2	0	0	139208080	0	0	20	2	3	4
675	r	sp|P35283|RAB12_MOUSE	P35283	RAB12_MOUSE	Rab12	243	22.6	Mus musculus OX=10090	1:Experimental evidence at protein level	Ras-related protein Rab-12	0	0	1	0.999	5	56	11	11	15	6	6	5	3	3	311490656	0	0	7	1	1	3	0	0	247274480	0	0	15	2	2	3	0	0	139208080	0	0	19	2	2	3
675	k	sp|P61294|RAB6B_MOUSE	P61294	RAB6B_MOUSE	Rab6b	208	47.6	Mus musculus OX=10090	1:Experimental evidence at protein level	Ras-related protein Rab-6B	0	0	1	0.999	8	71	9	9	17	1	1	8	0	0	278823104	0	0	12	3	3	5	0	0	272980736	0	0	17	2	2	4	0	0	198125040	0	0	25	3	3	7
675	s	sp|Q8BHH2|RAB9B_MOUSE	Q8BHH2	RAB9B_MOUSE	Rab9b	201	31.3	Mus musculus OX=10090	1:Experimental evidence at protein level	Ras-related protein Rab-9B	0	0	1	0.999	5	49	4	4	13	4	4	5	3	3	296774848	0	0	6	0	0	2	0	0	244865296	0	0	13	0	0	2	0	0	139208080	0	0	17	0	0	2
675	t	sp|Q8K386|RAB15_MOUSE	Q8K386	RAB15_MOUSE	Rab15	212	18.9	Mus musculus OX=10090	1:Experimental evidence at protein level	Ras-related protein Rab-15	0	0	1	0.999	4	71	5	5	15	3	3	5	2	2	278320544	0	0	9	0	0	3	0	0	231820048	0	0	21	2	2	4	0	0	222132896	0	0	26	0	0	3
675	l	sp|P55258|RAB8A_MOUSE	P55258	RAB8A_MOUSE	Rab8a	207	32.4	Mus musculus OX=10090	1:Experimental evidence at protein level	Ras-related protein Rab-8A	0	0	1	0.999	7	94	9	9	15	3	3	4	0	0	288467616	0	0	14	1	1	4	0	0	212160208	0	0	28	3	3	6	0	2	226766000	0	0	37	2	2	5
675	u	sp|Q9ERI2|RB27A_MOUSE	Q9ERI2	RB27A_MOUSE	Rab27a	221	18.6	Mus musculus OX=10090	1:Experimental evidence at protein level	Ras-related protein Rab-27A	0	0	0.9989	0.9952	4	53	6	6	12	1	1	4	0	0	244486016	0	0	6	0	0	2	0	0	244865296	0	0	15	2	2	3	0	0	191921680	0	0	20	3	3	4
675	g	sp|P35276|RAB3D_MOUSE	P35276	RAB3D_MOUSE	Rab3d	219	53	Mus musculus OX=10090	1:Experimental evidence at protein level	Ras-related protein Rab-3D	0	0	1	0.999	9	179	10	10	36	3	3	8	0	0	232184576	0	0	33	0	0	8	0	0	217927424	0	0	49	6	6	10	3	3	267232992	0	0	61	1	1	9
851	b	sp|Q9Z1G4|VPP1_MOUSE	Q9Z1G4	VPP1_MOUSE	Atp6v0a1	839	54.2	Mus musculus OX=10090	1:Experimental evidence at protein level	V-type proton ATPase 116 kDa subunit a1	0	0	1	0.999	34	458	4	4	73	2	2	34	0	0	144265392	0	0	80	0	0	26	0	0	137892096	0	0	141	0	0	33	0	0	140760144	0	0	164	2	2	34
896	a	sp|P17156|HSP72_MOUSE	P17156	HSP72_MOUSE	Hspa2	633	22.6	Mus musculus OX=10090	1:Experimental evidence at protein level	Heat shock-related 70 kDa protein 2	0	0	0.9995	0.999	11	156	4	4	39	2	2	9	0	0	112268160	0	0	42	2	2	9	0	0	107895560	0	0	36	0	0	8	0	0	48163716	0	0	39	0	0	7
95	a	sp|P17879|HS71B_MOUSE	P17879	HS71B_MOUSE	Hspa1b	642	13.6	Mus musculus OX=10090	1:Experimental evidence at protein level	Heat shock 70 kDa protein 1B	0	0	1	0.9989	6	61	6	6	10	1	1	4	0	0	80026832	0	0	15	2	2	5	0	0	85564976	0	0	16	0	0	5	0	0	42712176	0	0	20	3	3	4
821	b	sp|Q9CY58|PAIRB_MOUSE	Q9CY58	PAIRB_MOUSE	Serbp1	407	32.9	Mus musculus OX=10090	1:Experimental evidence at protein level	Plasminogen activator inhibitor 1 RNA-binding protein	0	0	1	0.999	9	42	3	3	15	1	1	7	0	0	67758608	0	0	22	2	2	9	0	0	90546800	0	0	1	0	0	0	0	0	0	0	0	4	0	0	2
820	a	sp|Q9CWF2|TBB2B_MOUSE	Q9CWF2	TBB2B_MOUSE	Tubb2b	445	75.5	Mus musculus OX=10090	1:Experimental evidence at protein level	Tubulin beta-2B chain	0	0	1	0.999	22	249	9	9	52	2	2	24	0	0	64664016	0	0	52	4	4	20	2	2	91765744	0	0	71	2	2	24	0	0	64229712	0	0	74	1	1	23
229	a	sp|P63260|ACTG_MOUSE	P63260	ACTG_MOUSE	Actg1	375	68.5	Mus musculus OX=10090	1:Experimental evidence at protein level	Actin, cytoplasmic 2	0	0	1	0.999	17	164	13	13	49	5	5	18	0	0	68107624	0	0	49	6	6	16	0	0	83188176	0	0	46	2	2	15	0	0	24366370	0	0	20	0	0	6
820	f	sp|Q9ERD7|TBB3_MOUSE	Q9ERD7	TBB3_MOUSE	Tubb3	450	41.6	Mus musculus OX=10090	1:Experimental evidence at protein level	Tubulin beta-3 chain	0	0	1	0.999	15	160	6	6	39	6	6	18	3	4	59474328	0	0	33	0	0	11	0	0	86484120	0	0	43	0	0	12	0	0	58672420	0	0	45	0	0	11
820	e	sp|Q9D6F9|TBB4A_MOUSE	Q9D6F9	TBB4A_MOUSE	Tubb4a	444	76.6	Mus musculus OX=10090	1:Experimental evidence at protein level	Tubulin beta-4A chain	0	0	1	0.999	21	168	6	6	38	1	1	19	0	0	62011356	0	0	37	2	2	13	0	0	74025256	0	0	42	2	2	17	2	2	59357148	0	0	51	1	1	16
936	a	sp|Q8BFZ3|ACTBL_MOUSE	Q8BFZ3	ACTBL_MOUSE	Actbl2	376	19.1	Mus musculus OX=10090	1:Experimental evidence at protein level	Beta-actin-like protein 2	0	0	0.997	0.9977	4	43	1	1	14	0	0	5	0	0	61276060	0	0	13	0	0	4	0	0	72034872	0	0	15	0	0	4	0	0	19974956	0	0	1	1	1	0
899	a	sp|P59279|RAB2B_MOUSE	P59279	RAB2B_MOUSE	Rab2b	216	41.7	Mus musculus OX=10090	1:Experimental evidence at protein level	Ras-related protein Rab-2B	0	0	0.9995	0.999	8	105	3	3	17	2	2	8	0	0	62866556	0	0	19	0	0	6	0	0	54532560	0	0	33	0	0	7	0	0	54328992	0	0	36	1	1	6
200	a	sp|P62737|ACTA_MOUSE	P62737	ACTA_MOUSE	Acta2	377	29.8	Mus musculus OX=10090	1:Experimental evidence at protein level	Actin, aortic smooth muscle	0	0	1	0.999	9	82	13	13	25	2	2	8	0	0	54423568	0	0	21	4	4	6	0	0	59462444	0	0	25	5	5	9	0	2	17264328	0	0	11	2	2	3
897	a	sp|P48381-2|RFX3_MOUSE	P48381-2	RFX3_MOUSE	Rfx3	388	30.9	Mus musculus OX=10090		Isoform 2 of Transcription factor RFX3	0	0	0.9995	0.999	7	30	1	1	13	1	1	8	0	0	47704448	0	0	17	0	0	7	0	0	48245236	0	0	0	0	0	0	0	0	0	0	0	0	0	0	0
521	a	sp|Q9D032-2|SSBP3_MOUSE	Q9D032-2	SSBP3_MOUSE	Ssbp3	361	30.2	Mus musculus OX=10090		Isoform 2 of Single-stranded DNA-binding protein 3	0	0	1	0.999	6	18	4	4	10	3	3	5	0	2	41332076	0	0	8	1	1	2	0	0	45307556	0	0	0	0	0	0	0	0	0	0	0	0	0	0	0
670	f	sp|P68254-2|1433T_MOUSE	P68254-2	1433T_MOUSE	Ywhaq	243	22.6	Mus musculus OX=10090		Isoform 2 of 14-3-3 protein theta	0	0	1	0.999	5	26	7	7	9	5	5	5	0	3	40424644	0	0	11	2	2	3	0	0	40807744	0	0	4	0	0	2	0	0	5648326	0	0	2	0	0	0
12	a	sp|O09106|HDAC1_MOUSE	O09106	HDAC1_MOUSE	Hdac1	482	35.9	Mus musculus OX=10090	1:Experimental evidence at protein level	Histone deacetylase 1	0	0	1	0.999	10	28	6	6	14	6	6	7	4	4	36073880	0	0	14	0	0	3	0	0	41152512	0	0	0	0	0	0	0	0	0	0	0	0	0	0	0
967	a	sp|Q924W9|RBTN1_MOUSE	Q924W9	RBTN1_MOUSE	Lmo1	156	29.5	Mus musculus OX=10090	2:Experimental evidence at transcript level	Rhombotin-1	0	0	0.9805	0.9851	4	20	1	1	9	1	1	3	0	0	39396960	0	0	11	0	0	3	0	0	36212332	0	0	0	0	0	0	0	0	0	0	0	0	0	0	0
720	b	sp|P0C0S6|H2AZ_MOUSE	P0C0S6	H2AZ_MOUSE	H2az1	128	29.7	Mus musculus OX=10090	1:Experimental evidence at protein level	Histone H2A.Z	0	0	0.9991	0.999	2	8	5	5	4	2	2	2	0	0	32982628	0	0	3	2	2	2	0	0	40745120	0	0	1	1	1	0	0	0	0	0	0	0	0	0	0
720	c	sp|C0HKE1|H2A1B_MOUSE	C0HKE1	H2A1B_MOUSE	H2ac4	130	43.8	Mus musculus OX=10090	1:Experimental evidence at protein level	Histone H2A type 1-B	0	0	0.999	0.999	3	14	0	4	6	0	2	3	0	0	35798076	0	0	8	0	2	4	0	0	37540596	0	0	0	0	0	0	0	0	0	0	0	0	0	0	0
679	b	sp|P68368|TBA4A_MOUSE	P68368	TBA4A_MOUSE	Tuba4a	448	44.2	Mus musculus OX=10090	1:Experimental evidence at protein level	Tubulin alpha-4A chain	0	0	1	0.9988	14	96	4	4	20	0	0	11	0	0	30820532	0	0	20	2	2	8	0	0	39243784	0	0	24	2	2	10	0	0	21914026	0	0	32	0	0	10
679	c	sp|Q9JJZ2|TBA8_MOUSE	Q9JJZ2	TBA8_MOUSE	Tuba8	449	34.5	Mus musculus OX=10090	1:Experimental evidence at protein level	Tubulin alpha-8 chain	0	0	1	0.9854	10	88	1	1	22	1	1	12	0	0	29001042	0	0	24	0	0	8	0	0	37125680	0	0	19	0	0	8	0	0	20130508	0	0	23	0	0	7
921	a	sp|Q8BL97-2|SRSF7_MOUSE	Q8BL97-2	SRSF7_MOUSE	Srsf7	238	14.6	Mus musculus OX=10090		Isoform 2 of Serine/arginine-rich splicing factor 7	0	0	0.9987	0.999	2	12	7	7	6	4	4	2	0	0	31542604	0	0	6	3	3	2	0	0	28947596	0	0	0	0	0	0	0	0	0	0	0	0	0	0	0
202	a	sp|P62746|RHOB_MOUSE	P62746	RHOB_MOUSE	Rhob	196	27	Mus musculus OX=10090	1:Experimental evidence at protein level	Rho-related GTP-binding protein RhoB	0	0	1	0.999	3	28	16	16	8	6	6	4	3	3	35150952	0	0	3	1	1	2	0	0	23400348	0	0	11	6	6	2	0	0	26451222	0	0	6	3	3	2
650	b	sp|P35922-3|FMR1_MOUSE	P35922-3	FMR1_MOUSE	Fmr1	589	47.4	Mus musculus OX=10090		Isoform 3 of Synaptic functional regulator FMR1	0	0	1	0.999	17	67	0	1	36	0	1	17	0	0	30218146	0	0	22	0	0	10	0	0	27745192	0	0	4	0	0	2	0	0	5.30551e+06	0	0	5	0	0	3
648	c	sp|Q923T9-2|KCC2G_MOUSE	Q923T9-2	KCC2G_MOUSE	Camk2g	518	19.4	Mus musculus OX=10090		Isoform 2 of Calcium/calmodulin-dependent protein kinase type II subunit gamma	0	0	1	0.999	6	23	3	3	11	3	3	6	0	2	23519500	0	0	7	0	0	3	0	0	29314362	0	0	4	0	0	2	0	0	6.52247e+06	0	0	1	0	0	0
927	a	sp|Q6PGA0-2|RCOR3_MOUSE	Q6PGA0-2	RCOR3_MOUSE	Rcor3	434	32	Mus musculus OX=10090		Isoform 2 of REST corepressor 3	0	0	0.9985	0.9972	9	32	2	2	20	2	2	10	0	0	26904618	0	0	12	0	0	6	0	0	24710952	0	0	0	0	0	0	0	0	0	0	0	0	0	0	0
902	a	sp|Q9JIW9|RALB_MOUSE	Q9JIW9	RALB_MOUSE	Ralb	206	37.9	Mus musculus OX=10090	1:Experimental evidence at protein level	Ras-related protein Ral-B	0	0	0.9995	0.999	6	57	2	2	16	2	2	8	0	0	25422182	0	0	7	0	0	3	0	0	24534276	0	0	14	0	0	6	0	0	27590256	0	0	20	0	0	6
682	b	sp|P70704-3|AT8A1_MOUSE	P70704-3	AT8A1_MOUSE	Atp8a1	1149	39.3	Mus musculus OX=10090		Isoform 3 of Phospholipid-transporting ATPase IA	0	0	1	0.9988	38	249	3	3	41	0	0	22	0	0	24701350	0	0	33	0	0	16	0	0	23609356	0	0	79	1	1	29	0	0	29434750	0	0	96	2	2	27
609	a	sp|O08599-2|STXB1_MOUSE	O08599-2	STXB1_MOUSE	Stxbp1	603	53.1	Mus musculus OX=10090		Isoform 2 of Syntaxin-binding protein 1	0	0	1	0.999	23	185	3	3	41	1	1	19	0	0	25027834	0	0	35	1	1	16	0	0	21577156	0	0	58	0	0	21	0	0	27255000	0	0	51	1	1	18
712	c	sp|P57722-2|PCBP3_MOUSE	P57722-2	PCBP3_MOUSE	Pcbp3	370	21.9	Mus musculus OX=10090		Isoform 2 of Poly(rC)-binding protein 3	0	0	1	0.999	5	26	5	5	10	3	3	5	0	2	20950744	0	0	12	2	2	5	0	0	20637286	0	0	3	0	0	2	0	0	4214837	0	0	1	0	0	0
829	b	sp|Q9ES97-3|RTN3_MOUSE	Q9ES97-3	RTN3_MOUSE	Rtn3	237	27.8	Mus musculus OX=10090		Isoform 3 of Reticulon-3	0	0	0.9999	0.999	3	20	1	1	9	1	1	4	0	0	20380260	0	0	7	0	0	3	0	0	21186924	0	0	2	0	0	0	0	0	0	0	0	2	0	0	2
628	b	sp|P01754|HVM10_MOUSE	P01754	HVM10_MOUSE	Ighv1-62-3	117	28.2	Mus musculus OX=10090	4:Protein predicted	Ig heavy chain V region 1-62-3	0	0	0.9995	0.999	3	68	23	23	4	0	0	2	0	0	22404880	0	0	6	1	1	2	0	0	17897846	0	0	20	10	10	3	0	0	85899664	0	0	38	12	12	3
628	c	sp|P01749|HVM05_MOUSE	P01749	HVM05_MOUSE	Ighv1-61	117	20.5	Mus musculus OX=10090	1:Experimental evidence at protein level	Ig heavy chain V region 3	0	0	0.9995	0.9989	2	50	5	5	4	0	0	2	0	0	22404880	0	0	5	0	0	2	0	0	17897846	0	0	10	0	0	2	0	0	106880280	0	0	31	5	5	2
800	b	sp|Q8BWL5-2|RBMS3_MOUSE	Q8BWL5-2	RBMS3_MOUSE	Rbms3	415	7.8	Mus musculus OX=10090		Isoform 2 of RNA-binding motif, single-stranded-interacting protein 3	0	0	0.9998	0.9989	2	11	1	1	4	0	0	2	0	0	20092738	0	0	7	1	1	3	0	0	19641052	0	0	0	0	0	0	0	0	0	0	0	0	0	0	0
761	d	sp|Q9JJ43-5|RFOX1_MOUSE	Q9JJ43-5	RFOX1_MOUSE	Rbfox1	373	11	Mus musculus OX=10090		Isoform 5 of RNA binding protein fox-1 homolog 1	0	0	0.9977	0.9983	3	23	0	4	8	0	2	4	0	0	15049199	0	0	6	0	2	2	0	0	23651724	0	0	3	0	0	0	0	0	0	0	0	6	0	0	2
924	a	sp|Q9CXU9|EIF1B_MOUSE	Q9CXU9	EIF1B_MOUSE	Eif1b	113	41.6	Mus musculus OX=10090	1:Experimental evidence at protein level	Eukaryotic translation initiation factor 1b	0	0	0.9987	0.999	3	10	4	4	6	2	2	3	0	0	16722278	0	0	4	2	2	2	0	0	19062290	0	0	0	0	0	0	0	0	0	0	0	0	0	0	0
743	c	sp|Q812E0|CPEB2_MOUSE	Q812E0	CPEB2_MOUSE	Cpeb2	521	19.8	Mus musculus OX=10090	1:Experimental evidence at protein level	Cytoplasmic polyadenylation element-binding protein 2	0	0	0.9999	0.9987	7	39	3	3	13	1	1	7	0	0	16783724	0	0	6	0	0	3	0	0	17494092	0	0	11	0	0	4	0	0	9701218	0	0	9	2	2	4
732	c	sp|Q6PIE5|AT1A2_MOUSE	Q6PIE5	AT1A2_MOUSE	Atp1a2	1020	18.2	Mus musculus OX=10090	1:Experimental evidence at protein level	Sodium/potassium-transporting ATPase subunit alpha-2	0	0	1	0.999	13	86	13	13	26	4	4	13	2	2	16911654	0	0	25	4	4	12	0	0	17021124	0	0	22	3	3	10	0	0	13191978	0	0	13	2	2	3
743	b	sp|Q7TN99-3|CPEB3_MOUSE	Q7TN99-3	CPEB3_MOUSE	Cpeb3	693	32.1	Mus musculus OX=10090		Isoform 3 of Cytoplasmic polyadenylation element-binding protein 3	0	0	1	0.9986	9	44	2	8	13	0	1	7	0	0	15244356	0	0	7	0	1	4	0	0	15849753	0	0	11	0	0	4	0	0	9701218	0	0	13	2	6	6
175	a	sp|P60843|IF4A1_MOUSE	P60843	IF4A1_MOUSE	Eif4a1	406	34.2	Mus musculus OX=10090	1:Experimental evidence at protein level	Eukaryotic initiation factor 4A-I	0	0	1	0.999	10	40	5	5	18	3	3	10	3	3	15810877	0	0	17	2	2	6	0	0	15041589	0	0	3	0	0	2	0	0	1988323	0	0	2	0	0	0
761	e	sp|Q8BIF2|RFOX3_MOUSE	Q8BIF2	RFOX3_MOUSE	Rbfox3	374	0	Mus musculus OX=10090	1:Experimental evidence at protein level	RNA binding protein fox-1 homolog 3	0	0	0.0314	0.999	6	34	0	5	14	0	4	7	0	2	14796649	0	0	12	0	0	5	0	0	14467358	0	0	7	0	0	2	0	0	11907989	0	0	1	0	1	0
626	b	sp|P03976|KV2A5_MOUSE	P03976	KV2A5_MOUSE		113	31	Mus musculus OX=10090	1:Experimental evidence at protein level	Ig kappa chain V-II region 17S29.1	0	0	1	0.9987	2	191	6	6	3	3	3	2	2	2	0	0	0	11	2	2	2	0	0	25865082	0	0	70	1	1	3	0	0	361013664	0	0	107	0	0	2
591	a	sp|Q9Z0N2|IF2H_MOUSE	Q9Z0N2	IF2H_MOUSE	Eif2s3y	472	28.8	Mus musculus OX=10090	1:Experimental evidence at protein level	Eukaryotic translation initiation factor 2 subunit 3, Y-linked	0	0	1	0.999	8	30	3	3	17	1	1	9	0	0	11276140	0	0	13	2	2	3	0	0	12606661	0	0	0	0	0	0	0	0	0	0	0	0	0	0	0
906	a	sp|P60766-1|CDC42_MOUSE	P60766-1	CDC42_MOUSE	Cdc42	191	37.2	Mus musculus OX=10090		Isoform 1 of Cell division control protein 42 homolog	0	0	0.9993	0.999	3	24	10	10	10	3	3	5	0	0	10096886	0	0	3	2	2	2	0	0	6033321	0	0	6	4	4	2	0	0	11723884	0	0	5	1	1	3
698	b	sp|Q497V5-2|SRBD1_MOUSE	Q497V5-2	SRBD1_MOUSE	Srbd1	611	20.8	Mus musculus OX=10090		Isoform 2 of S1 RNA-binding domain-containing protein 1	0	0	1	0.999	8	18	2	2	12	2	2	7	0	0	8118069	0	0	6	0	0	3	0	0	5569595	0	0	0	0	0	0	0	0	0	0	0	0	0	0	0
661	b	sp|P51791-3|CLCN3_MOUSE	P51791-3	CLCN3_MOUSE	Clcn3	866	20.3	Mus musculus OX=10090		Isoform 3 of H(+)/Cl(-) exchange transporter 3	0	0	1	0.9975	12	38	1	1	19	0	0	10	0	0	5838066	0	0	7	0	0	3	0	0	5931601	0	0	9	1	1	6	0	0	7032951	0	0	3	0	0	2
846	b	sp|Q9WV92-8|E41L3_MOUSE	Q9WV92-8	E41L3_MOUSE	Epb41l3	1052	27.6	Mus musculus OX=10090		Isoform 8 of Band 4.1-like protein 3	0	0	1	0.9977	15	42	3	3	25	1	1	14	0	0	5.36098e+06	0	0	17	2	2	9	0	0	5.73038e+06	0	0	0	0	0	0	0	0	0	0	0	0	0	0	0
683	b	sp|P61750|ARF4_MOUSE	P61750	ARF4_MOUSE	Arf4	180	27.8	Mus musculus OX=10090	1:Experimental evidence at protein level	ADP-ribosylation factor 4	0	0	0.9999	0.999	3	21	8	8	6	2	2	3	0	0	4.13732e+06	0	0	5	2	2	3	0	0	6.5141e+06	0	0	6	2	2	3	0	0	5.32786e+06	0	0	4	2	2	2
931	a	sp|Q8CIN6-2|CELF3_MOUSE	Q8CIN6-2	CELF3_MOUSE	Celf3	494	9.7	Mus musculus OX=10090		Isoform 2 of CUGBP Elav-like family member 3	0	0	0.998	0.9985	3	7	3	3	5	2	2	3	0	0	5.55123e+06	0	0	2	1	1	2	0	0	4.08634e+06	0	0	0	0	0	0	0	0	0	0	0	0	0	0	0
669	b	sp|P63087-2|PP1G_MOUSE	P63087-2	PP1G_MOUSE	Ppp1cc	337	9.6	Mus musculus OX=10090		Isoform 2 of Serine/threonine-protein phosphatase PP1-gamma catalytic subunit	0	0	0.9998	0.999	2	15	3	3	6	2	2	3	0	0	3739056	0	0	3	1	1	2	0	0	5808103	0	0	4	0	0	2	0	0	2.61559e+06	0	0	2	0	0	0
643	c	sp|B2RSH2|GNAI1_MOUSE	B2RSH2	GNAI1_MOUSE	Gnai1	354	13.3	Mus musculus OX=10090	1:Experimental evidence at protein level	Guanine nucleotide-binding protein G(i) subunit alpha-1	0	0	0.9997	0.9989	3	18	5	6	6	1	2	3	0	2	8496116	0	0	3	0	0	0	0	0	0	0	0	7	2	2	2	0	0	11975106	0	0	2	2	2	0
904	a	sp|P15864|H12_MOUSE	P15864	H12_MOUSE	H1-2	212	17.5	Mus musculus OX=10090	1:Experimental evidence at protein level	Histone H1.2	0	0	0.9993	0.999	3	8	5	5	3	2	2	2	0	0	4528873	0	0	4	2	2	2	0	0	3.52184e+06	0	0	1	1	1	0	0	0	0	0	0	0	0	0	0
260	a	sp|P98195-2|ATP9B_MOUSE	P98195-2	ATP9B_MOUSE	Atp9b	1135	9.5	Mus musculus OX=10090		Isoform 2 of Probable phospholipid-transporting ATPase IIB	0	0	1	0.9903	8	17	5	5	2	0	0	0	0	0	0	0	0	5	1	1	3	0	0	7.95594e+06	0	0	6	2	2	4	0	2	6896423	0	0	4	2	2	4
907	a	sp|P62631|EF1A2_MOUSE	P62631	EF1A2_MOUSE	Eef1a2	463	18.4	Mus musculus OX=10090	1:Experimental evidence at protein level	Elongation factor 1-alpha 2	0	0	0.9993	0.999	5	16	2	2	4	2	2	2	0	0	7246300	0	0	3	0	0	0	0	0	0	0	0	4	0	0	2	0	0	5.54862e+06	0	0	5	0	0	2
908	a	sp|P97427|DPYL1_MOUSE	P97427	DPYL1_MOUSE	Crmp1	572	6.6	Mus musculus OX=10090	1:Experimental evidence at protein level	Dihydropyrimidinase-related protein 1	0	0	0.9993	0.999	3	9	1	5	4	0	2	2	0	0	2.63704e+06	0	0	5	1	3	3	0	2	4320157	0	0	0	0	0	0	0	0	0	0	0	0	0	0	0
957	a	sp|Q62188|DPYL3_MOUSE	Q62188	DPYL3_MOUSE	Dpysl3	570	6.3	Mus musculus OX=10090	1:Experimental evidence at protein level	Dihydropyrimidinase-related protein 3	0	0	0.991	0.9931	3	9	1	1	4	0	0	2	0	0	2.63704e+06	0	0	5	1	1	3	0	0	4320157	0	0	0	0	0	0	0	0	0	0	0	0	0	0	0
841	b	sp|G5E829|AT2B1_MOUSE	G5E829	AT2B1_MOUSE	Atp2b1	1220	5.2	Mus musculus OX=10090	1:Experimental evidence at protein level	Plasma membrane calcium-transporting ATPase 1	0	0	1	0.999	4	15	8	8	7	4	4	5	0	2	2.42759e+06	0	0	5	2	2	3	0	0	1.62239e+06	0	0	0	0	0	0	0	0	0	0	0	3	2	2	2
627	b	sp|P01657|KV3A5_MOUSE	P01657	KV3A5_MOUSE		111	24.3	Mus musculus OX=10090	1:Experimental evidence at protein level	Ig kappa chain V-III region PC 2413	0	0	0.9989	0.999	2	15	0	6	0	0	0	0	0	0	0	0	0	0	0	0	0	0	0	0	0	0	5	0	3	3	0	2	15092346	0	0	10	0	3	2
1	a	sp|B2RRE7|OTUD4_MOUSE	B2RRE7	OTUD4_MOUSE	Otud4	1107	3.9	Mus musculus OX=10090	1:Experimental evidence at protein level	OTU domain-containing protein 4	0	0	1	0.999	3	4	4	4	2	2	2	0	0	0	0	0	0	2	2	2	2	2	2	0	0	0	0	0	0	0	0	0	0	0	0	0	0	0	0
3	a	sp|D3YVE8|S35G2_MOUSE	D3YVE8	S35G2_MOUSE	Slc35g2	412	10.2	Mus musculus OX=10090	1:Experimental evidence at protein level	Solute carrier family 35 member G2	0	0	1	0.999	3	3	3	3	3	3	3	3	3	3	0	0	0	0	0	0	0	0	0	0	0	0	0	0	0	0	0	0	0	0	0	0	0	0	0
7	a	sp|F8VPU2|FARP1_MOUSE	F8VPU2	FARP1_MOUSE	Farp1	1048	7.3	Mus musculus OX=10090	1:Experimental evidence at protein level	FERM, ARHGEF and pleckstrin domain-containing protein 1	0	0	1	0.9988	4	5	5	5	1	1	1	0	0	0	0	0	0	4	4	4	3	3	3	0	0	0	0	0	0	0	0	0	0	0	0	0	0	0	0
9	a	sp|O08553|DPYL2_MOUSE	O08553	DPYL2_MOUSE	Dpysl2	572	19.6	Mus musculus OX=10090	1:Experimental evidence at protein level	Dihydropyrimidinase-related protein 2	0	0	1	0.999	6	11	7	11	7	5	7	4	3	4	0	0	0	4	2	4	0	0	0	0	0	0	0	0	0	0	0	0	0	0	0	0	0	0	0
11	a	sp|O08989|RASM_MOUSE	O08989	RASM_MOUSE	Mras	208	19.2	Mus musculus OX=10090	1:Experimental evidence at protein level	Ras-related protein M-Ras	0	0	1	0.999	2	6	6	6	0	0	0	0	0	0	0	0	0	2	2	2	0	0	0	0	0	0	2	2	2	0	0	0	0	0	0	2	2	2	0
14	a	sp|O35083|PLCA_MOUSE	O35083	PLCA_MOUSE	Agpat1	285	15.4	Mus musculus OX=10090	1:Experimental evidence at protein level	1-acyl-sn-glycerol-3-phosphate acyltransferase alpha	0	0	1	0.999	2	4	4	4	1	1	1	0	0	0	0	0	0	3	3	3	2	2	2	0	0	0	0	0	0	0	0	0	0	0	0	0	0	0	0
18	a	sp|O35343|IMA3_MOUSE	O35343	IMA3_MOUSE	Kpna4	521	6	Mus musculus OX=10090	1:Experimental evidence at protein level	Importin subunit alpha-3	0	0	1	0.9976	2	5	5	5	3	3	3	2	2	2	0	0	0	2	2	2	0	0	0	0	0	0	0	0	0	0	0	0	0	0	0	0	0	0	0
19	a	sp|O35405|PLD3_MOUSE	O35405	PLD3_MOUSE	Pld3	488	4.3	Mus musculus OX=10090	1:Experimental evidence at protein level	5'-3' exonuclease PLD3	0	0	1	0.9988	2	7	7	7	4	4	4	2	2	2	0	0	0	2	2	2	0	0	0	0	0	0	0	0	0	0	0	0	0	0	0	1	1	1	0
20	a	sp|O35454|CLCN6_MOUSE	O35454	CLCN6_MOUSE	Clcn6	870	2.8	Mus musculus OX=10090	1:Experimental evidence at protein level	Chloride transport protein 6	0	0	1	0.9989	2	2	2	2	2	2	2	2	2	2	0	0	0	0	0	0	0	0	0	0	0	0	0	0	0	0	0	0	0	0	0	0	0	0	0
21	a	sp|O35465-2|FKBP8_MOUSE	O35465-2	FKBP8_MOUSE	Fkbp8	403	10.4	Mus musculus OX=10090		Isoform 2 of Peptidyl-prolyl cis-trans isomerase FKBP8	0	0	1	0.999	2	6	6	6	2	2	2	0	0	0	0	0	0	4	4	4	2	0	2	0	0	0	0	0	0	0	0	0	0	0	0	0	0	0	0
25	a	sp|O35684|NEUS_MOUSE	O35684	NEUS_MOUSE	Serpini1	410	13.2	Mus musculus OX=10090	1:Experimental evidence at protein level	Neuroserpin	0	0	1	0.999	2	10	10	10	4	4	4	2	2	2	0	0	0	2	2	2	0	0	0	0	0	0	2	2	2	0	0	0	0	0	0	2	2	2	0
27	a	sp|O35887|CALU_MOUSE	O35887	CALU_MOUSE	Calu	315	24.1	Mus musculus OX=10090	1:Experimental evidence at protein level	Calumenin	0	0	1	0.999	4	5	5	5	5	5	5	4	4	4	0	0	0	0	0	0	0	0	0	0	0	0	0	0	0	0	0	0	0	0	0	0	0	0	0
32	a	sp|O55128|SAP18_MOUSE	O55128	SAP18_MOUSE	Sap18	153	22.9	Mus musculus OX=10090	1:Experimental evidence at protein level	Histone deacetylase complex subunit SAP18	0	0	1	0.999	2	4	4	4	4	4	4	2	2	2	0	0	0	0	0	0	0	0	0	0	0	0	0	0	0	0	0	0	0	0	0	0	0	0	0
33	a	sp|O55142|RL35A_MOUSE	O55142	RL35A_MOUSE	Rpl35a	110	14.5	Mus musculus OX=10090	1:Experimental evidence at protein level	60S ribosomal protein L35a	0	0	1	0.999	2	12	12	12	2	2	2	0	0	0	0	0	0	3	3	3	0	0	0	0	0	0	4	4	4	0	0	0	0	0	0	3	3	3	0
38	a	sp|O70492|SNX3_MOUSE	O70492	SNX3_MOUSE	Snx3	162	19.1	Mus musculus OX=10090	1:Experimental evidence at protein level	Sorting nexin-3	0	0	1	0.999	3	9	9	9	2	2	2	0	0	0	0	0	0	2	2	2	0	0	0	0	0	0	5	5	5	2	2	2	0	0	0	0	0	0	0
43	a	sp|O88653|LTOR3_MOUSE	O88653	LTOR3_MOUSE	Lamtor3	124	31.5	Mus musculus OX=10090	1:Experimental evidence at protein level	Ragulator complex protein LAMTOR3	0	0	1	0.999	2	8	8	8	4	4	4	2	2	2	0	0	0	0	0	0	0	0	0	0	0	0	2	2	2	0	0	0	0	0	0	2	2	2	0
44	a	sp|O88693|CEGT_MOUSE	O88693	CEGT_MOUSE	Ugcg	394	14.5	Mus musculus OX=10090	1:Experimental evidence at protein level	Ceramide glucosyltransferase	0	0	1	0.999	3	5	5	5	5	5	5	4	4	4	0	0	0	0	0	0	0	0	0	0	0	0	0	0	0	0	0	0	0	0	0	0	0	0	0
45	a	sp|O88697|STK16_MOUSE	O88697	STK16_MOUSE	Stk16	305	7.2	Mus musculus OX=10090	1:Experimental evidence at protein level	Serine/threonine-protein kinase 16	0	0	1	0.9971	2	2	2	2	2	2	2	2	2	2	0	0	0	0	0	0	0	0	0	0	0	0	0	0	0	0	0	0	0	0	0	0	0	0	0
46	a	sp|O88737-2|BSN_MOUSE	O88737-2	BSN_MOUSE	Bsn	3883	4.8	Mus musculus OX=10090		Isoform 2 of Protein bassoon	0	0	1	0.999	7	11	11	11	7	7	7	5	0	5	0	0	0	1	1	1	0	0	0	0	0	0	3	3	3	2	0	2	0	0	0	0	0	0	0
47	a	sp|O88983|STX8_MOUSE	O88983	STX8_MOUSE	Stx8	236	26.7	Mus musculus OX=10090	1:Experimental evidence at protein level	Syntaxin-8	0	0	1	0.999	3	7	7	7	6	6	6	3	3	3	0	0	0	0	0	0	0	0	0	0	0	0	1	1	1	0	0	0	0	0	0	0	0	0	0
51	a	sp|P01029|CO4B_MOUSE	P01029	CO4B_MOUSE	C4b	1738	4.4	Mus musculus OX=10090	1:Experimental evidence at protein level	Complement C4-B	0	0	1	0.999	3	4	4	4	0	0	0	0	0	0	0	0	0	0	0	0	0	0	0	0	0	0	1	1	1	0	0	0	0	0	0	3	3	3	2
53	a	sp|P01636|KV5A4_MOUSE	P01636	KV5A4_MOUSE		108	25.9	Mus musculus OX=10090	1:Experimental evidence at protein level	Ig kappa chain V-V region MOPC 149	0	0	1	0.999	2	5	5	5	0	0	0	0	0	0	0	0	0	0	0	0	0	0	0	0	0	0	2	2	2	0	0	0	0	0	0	3	3	3	2
64	a	sp|P06728|APOA4_MOUSE	P06728	APOA4_MOUSE	Apoa4	395	11.4	Mus musculus OX=10090	1:Experimental evidence at protein level	Apolipoprotein A-IV	0	0	1	0.999	3	3	3	3	3	3	3	3	3	3	0	0	0	0	0	0	0	0	0	0	0	0	0	0	0	0	0	0	0	0	0	0	0	0	0
65	a	sp|P06837|NEUM_MOUSE	P06837	NEUM_MOUSE	Gap43	227	22.5	Mus musculus OX=10090	1:Experimental evidence at protein level	Neuromodulin	0	0	1	0.999	2	11	11	11	2	2	2	0	0	0	0	0	0	3	3	3	2	2	2	0	0	0	3	3	3	0	0	0	0	0	0	3	3	3	0
66	a	sp|P07309|TTHY_MOUSE	P07309	TTHY_MOUSE	Ttr	147	24.5	Mus musculus OX=10090	1:Experimental evidence at protein level	Transthyretin	0	0	1	0.9986	2	4	4	4	0	0	0	0	0	0	0	0	0	0	0	0	0	0	0	0	0	0	2	2	2	0	0	0	0	0	0	2	2	2	0
76	a	sp|P12023-2|A4_MOUSE	P12023-2	A4_MOUSE	App	695	4.6	Mus musculus OX=10090		Isoform APP695 of Amyloid-beta A4 protein	0	0	1	0.999	2	5	5	5	2	2	2	2	0	2	0	0	0	3	3	3	0	0	0	0	0	0	0	0	0	0	0	0	0	0	0	0	0	0	0
78	a	sp|P12849|KAP1_MOUSE	P12849	KAP1_MOUSE	Prkar1b	381	22.6	Mus musculus OX=10090	1:Experimental evidence at protein level	cAMP-dependent protein kinase type I-beta regulatory subunit	0	0	1	0.999	5	8	7	7	5	5	5	2	2	2	0	0	0	3	2	2	2	0	0	0	0	0	0	0	0	0	0	0	0	0	0	0	0	0	0
92	a	sp|P16546-2|SPTN1_MOUSE	P16546-2	SPTN1_MOUSE	Sptan1	2452	6.5	Mus musculus OX=10090		Isoform 2 of Spectrin alpha chain, non-erythrocytic 1	0	0	1	0.9969	9	12	12	12	7	7	7	6	0	6	0	0	0	5	5	5	3	0	3	0	0	0	0	0	0	0	0	0	0	0	0	0	0	0	0
93	a	sp|P17047-2|LAMP2_MOUSE	P17047-2	LAMP2_MOUSE	Lamp2	416	4.3	Mus musculus OX=10090		Isoform LAMP-2B of Lysosome-associated membrane glycoprotein 2	0	0	1	0.9988	2	4	4	4	2	2	2	0	0	0	0	0	0	1	1	1	0	0	0	0	0	0	0	0	0	0	0	0	0	0	0	1	1	1	0
99	a	sp|P21460|CYTC_MOUSE	P21460	CYTC_MOUSE	Cst3	140	25	Mus musculus OX=10090	1:Experimental evidence at protein level	Cystatin-C	0	0	1	0.999	3	11	11	11	5	5	5	3	3	3	0	0	0	2	2	2	0	0	0	0	0	0	2	2	2	0	0	0	0	0	0	2	2	2	0
101	a	sp|P22892|AP1G1_MOUSE	P22892	AP1G1_MOUSE	Ap1g1	822	13.6	Mus musculus OX=10090	1:Experimental evidence at protein level	AP-1 complex subunit gamma-1	0	0	1	0.999	6	8	8	8	5	5	5	3	3	3	0	0	0	3	3	3	2	2	2	0	0	0	0	0	0	0	0	0	0	0	0	0	0	0	0
103	a	sp|P23249|MOV10_MOUSE	P23249	MOV10_MOUSE	Mov10	1004	6.9	Mus musculus OX=10090	1:Experimental evidence at protein level	Putative helicase MOV-10	0	0	1	0.999	3	6	6	6	5	5	5	3	3	3	0	0	0	1	1	1	0	0	0	0	0	0	0	0	0	0	0	0	0	0	0	0	0	0	0
104	a	sp|P23506-2|PIMT_MOUSE	P23506-2	PIMT_MOUSE	Pcmt1	228	11.5	Mus musculus OX=10090		Isoform 2 of Protein-L-isoaspartate(D-aspartate) O-methyltransferase	0	0	1	0.999	2	6	6	6	1	1	1	0	0	0	0	0	0	0	0	0	0	0	0	0	0	0	2	2	2	0	0	0	0	0	0	3	3	3	0
109	a	sp|P26339|CMGA_MOUSE	P26339	CMGA_MOUSE	Chga	463	6.5	Mus musculus OX=10090	1:Experimental evidence at protein level	Chromogranin-A	0	0	1	0.999	3	6	6	6	2	2	2	2	2	2	0	0	0	1	1	1	0	0	0	0	0	0	1	1	1	0	0	0	0	0	0	2	2	2	0
111	a	sp|P26638|SYSC_MOUSE	P26638	SYSC_MOUSE	Sars1	512	15.4	Mus musculus OX=10090	1:Experimental evidence at protein level	Serine--tRNA ligase, cytoplasmic	0	0	1	0.999	3	5	5	5	3	3	3	2	2	2	0	0	0	2	2	2	0	0	0	0	0	0	0	0	0	0	0	0	0	0	0	0	0	0	0
120	a	sp|P31230|AIMP1_MOUSE	P31230	AIMP1_MOUSE	Aimp1	310	16.5	Mus musculus OX=10090	1:Experimental evidence at protein level	Aminoacyl tRNA synthase complex-interacting multifunctional protein 1	0	0	1	0.999	2	2	2	2	1	1	1	0	0	0	0	0	0	1	1	1	0	0	0	0	0	0	0	0	0	0	0	0	0	0	0	0	0	0	0
122	a	sp|P32067|LA_MOUSE	P32067	LA_MOUSE	Ssb	415	12	Mus musculus OX=10090	1:Experimental evidence at protein level	Lupus La protein homolog	0	0	1	0.999	4	6	6	6	6	6	6	4	4	4	0	0	0	0	0	0	0	0	0	0	0	0	0	0	0	0	0	0	0	0	0	0	0	0	0
123	a	sp|P33622|APOC3_MOUSE	P33622	APOC3_MOUSE	Apoc3	99	38.4	Mus musculus OX=10090	1:Experimental evidence at protein level	Apolipoprotein C-III	0	0	1	0.999	2	5	5	5	1	1	1	0	0	0	0	0	0	1	1	1	0	0	0	0	0	0	2	2	2	2	2	2	0	0	0	1	1	1	0
124	a	sp|P34928|APOC1_MOUSE	P34928	APOC1_MOUSE	Apoc1	88	20.5	Mus musculus OX=10090	1:Experimental evidence at protein level	Apolipoprotein C-I	0	0	1	0.999	2	20	20	20	2	2	2	0	0	0	0	0	0	1	1	1	0	0	0	0	0	0	10	10	10	2	2	2	0	0	0	7	7	7	0
131	a	sp|P36536|SAR1A_MOUSE	P36536	SAR1A_MOUSE	Sar1a	198	28.8	Mus musculus OX=10090	1:Experimental evidence at protein level	GTP-binding protein SAR1a	0	0	1	0.999	3	5	4	4	0	0	0	0	0	0	0	0	0	0	0	0	0	0	0	0	0	0	2	1	1	2	0	0	0	0	0	3	3	3	2
132	a	sp|P37040|NCPR_MOUSE	P37040	NCPR_MOUSE	Por	678	9.1	Mus musculus OX=10090	1:Experimental evidence at protein level	NADPH--cytochrome P450 reductase	0	0	1	0.999	3	8	8	8	6	6	6	4	4	4	0	0	0	2	2	2	0	0	0	0	0	0	0	0	0	0	0	0	0	0	0	0	0	0	0
133	a	sp|P40336-2|VP26A_MOUSE	P40336-2	VP26A_MOUSE	Vps26a	359	14.7	Mus musculus OX=10090		Isoform 2 of Vacuolar protein sorting-associated protein 26A	0	0	1	0.999	3	7	6	6	4	3	3	3	0	2	0	0	0	2	2	2	0	0	0	0	0	0	0	0	0	0	0	0	0	0	0	1	1	1	0
134	a	sp|P41105|RL28_MOUSE	P41105	RL28_MOUSE	Rpl28	137	7.3	Mus musculus OX=10090	1:Experimental evidence at protein level	60S ribosomal protein L28	0	0	1	0.999	1	3	3	3	3	3	3	2	2	2	0	0	0	0	0	0	0	0	0	0	0	0	0	0	0	0	0	0	0	0	0	0	0	0	0
140	a	sp|P47753|CAZA1_MOUSE	P47753	CAZA1_MOUSE	Capza1	286	17.1	Mus musculus OX=10090	1:Experimental evidence at protein level	F-actin-capping protein subunit alpha-1	0	0	1	0.999	3	10	10	10	4	4	4	2	2	2	0	0	0	3	3	3	0	0	0	0	0	0	2	2	2	0	0	0	0	0	0	1	1	1	0
147	a	sp|P47964|RL36_MOUSE	P47964	RL36_MOUSE	Rpl36	105	8.6	Mus musculus OX=10090	1:Experimental evidence at protein level	60S ribosomal protein L36	0	0	1	0.9989	1	3	3	3	3	3	3	0	0	0	0	0	0	0	0	0	0	0	0	0	0	0	0	0	0	0	0	0	0	0	0	0	0	0	0
162	a	sp|P56818|BACE1_MOUSE	P56818	BACE1_MOUSE	Bace1	501	12	Mus musculus OX=10090	1:Experimental evidence at protein level	Beta-secretase 1	0	0	1	0.999	3	8	8	8	3	3	3	2	2	2	0	0	0	2	2	2	0	0	0	0	0	0	1	1	1	0	0	0	0	0	0	2	2	2	0
166	a	sp|P58021|TM9S2_MOUSE	P58021	TM9S2_MOUSE	Tm9sf2	662	19.9	Mus musculus OX=10090	1:Experimental evidence at protein level	Transmembrane 9 superfamily member 2	0	0	1	0.999	8	21	21	21	19	19	19	9	9	9	0	0	0	2	2	2	0	0	0	0	0	0	0	0	0	0	0	0	0	0	0	0	0	0	0
167	a	sp|P58252|EF2_MOUSE	P58252	EF2_MOUSE	Eef2	858	10.3	Mus musculus OX=10090	1:Experimental evidence at protein level	Elongation factor 2	0	0	1	0.999	4	5	5	5	5	5	5	4	4	4	0	0	0	0	0	0	0	0	0	0	0	0	0	0	0	0	0	0	0	0	0	0	0	0	0
174	a	sp|P60824|CIRBP_MOUSE	P60824	CIRBP_MOUSE	Cirbp	172	26.7	Mus musculus OX=10090	1:Experimental evidence at protein level	Cold-inducible RNA-binding protein	0	0	1	0.999	3	6	6	6	6	6	6	3	3	3	0	0	0	0	0	0	0	0	0	0	0	0	0	0	0	0	0	0	0	0	0	0	0	0	0
182	a	sp|P61514|RL37A_MOUSE	P61514	RL37A_MOUSE	Rpl37a	92	19.6	Mus musculus OX=10090	1:Experimental evidence at protein level	60S ribosomal protein L37a	0	0	1	0.999	1	8	8	8	4	4	4	2	2	2	0	0	0	4	4	4	0	0	0	0	0	0	0	0	0	0	0	0	0	0	0	0	0	0	0
183	a	sp|P61963|DCAF7_MOUSE	P61963	DCAF7_MOUSE	Dcaf7	342	10.8	Mus musculus OX=10090	1:Experimental evidence at protein level	DDB1- and CUL4-associated factor 7	0	0	1	0.999	2	6	6	6	4	4	4	2	2	2	0	0	0	2	2	2	0	0	0	0	0	0	0	0	0	0	0	0	0	0	0	0	0	0	0
184	a	sp|P61967|AP1S1_MOUSE	P61967	AP1S1_MOUSE	Ap1s1	158	22.2	Mus musculus OX=10090	1:Experimental evidence at protein level	AP-1 complex subunit sigma-1A	0	0	1	0.999	2	4	4	4	3	3	3	2	2	2	0	0	0	1	1	1	0	0	0	0	0	0	0	0	0	0	0	0	0	0	0	0	0	0	0
194	a	sp|P62305|RUXE_MOUSE	P62305	RUXE_MOUSE	Snrpe	92	52.2	Mus musculus OX=10090	1:Experimental evidence at protein level	Small nuclear ribonucleoprotein E	0	0	1	0.999	3	8	8	8	6	6	6	3	3	3	0	0	0	2	2	2	0	0	0	0	0	0	0	0	0	0	0	0	0	0	0	0	0	0	0
197	a	sp|P62320|SMD3_MOUSE	P62320	SMD3_MOUSE	Snrpd3	126	30.2	Mus musculus OX=10090	1:Experimental evidence at protein level	Small nuclear ribonucleoprotein Sm D3	0	0	1	0.999	3	6	6	6	2	2	2	0	0	0	0	0	0	4	4	4	3	3	3	0	0	0	0	0	0	0	0	0	0	0	0	0	0	0	0
212	a	sp|P62858|RS28_MOUSE	P62858	RS28_MOUSE	Rps28	69	30.4	Mus musculus OX=10090	1:Experimental evidence at protein level	40S ribosomal protein S28	0	0	1	0.999	2	16	16	16	4	4	4	0	0	0	0	0	0	6	6	6	2	2	2	0	0	0	4	4	4	0	0	0	0	0	0	2	2	2	0
220	a	sp|P62996|TRA2B_MOUSE	P62996	TRA2B_MOUSE	Tra2b	288	10.4	Mus musculus OX=10090	1:Experimental evidence at protein level	Transformer-2 protein homolog beta	0	0	1	0.999	2	7	7	7	7	7	7	2	2	2	0	0	0	0	0	0	0	0	0	0	0	0	0	0	0	0	0	0	0	0	0	0	0	0	0
225	a	sp|P63089|PTN_MOUSE	P63089	PTN_MOUSE	Ptn	168	23.2	Mus musculus OX=10090	1:Experimental evidence at protein level	Pleiotrophin	0	0	1	0.999	2	15	15	15	4	4	4	2	2	2	0	0	0	4	4	4	0	0	0	0	0	0	3	3	3	0	0	0	0	0	0	4	4	4	0
234	a	sp|P67871|CSK2B_MOUSE	P67871	CSK2B_MOUSE	Csnk2b	215	28.8	Mus musculus OX=10090	1:Experimental evidence at protein level	Casein kinase II subunit beta	0	0	1	0.999	2	7	7	7	4	4	4	2	2	2	0	0	0	2	2	2	0	0	0	0	0	0	1	1	1	0	0	0	0	0	0	0	0	0	0
244	a	sp|P70663|SPRL1_MOUSE	P70663	SPRL1_MOUSE	Sparcl1	650	4.6	Mus musculus OX=10090	1:Experimental evidence at protein level	SPARC-like protein 1	0	0	1	0.9977	2	4	4	4	4	4	4	2	2	2	0	0	0	0	0	0	0	0	0	0	0	0	0	0	0	0	0	0	0	0	0	0	0	0	0
245	a	sp|P70699|LYAG_MOUSE	P70699	LYAG_MOUSE	Gaa	953	8.1	Mus musculus OX=10090	1:Experimental evidence at protein level	Lysosomal alpha-glucosidase	0	0	1	0.999	4	6	6	6	5	5	5	4	4	4	0	0	0	0	0	0	0	0	0	0	0	0	1	1	1	0	0	0	0	0	0	0	0	0	0
250	a	sp|P84104-2|SRSF3_MOUSE	P84104-2	SRSF3_MOUSE	Srsf3	124	24.2	Mus musculus OX=10090		Isoform Short of Serine/arginine-rich splicing factor 3	0	0	1	0.999	3	14	9	14	8	6	8	3	0	3	0	0	0	5	2	5	0	0	0	0	0	0	1	1	1	0	0	0	0	0	0	0	0	0	0
256	a	sp|P97467|AMD_MOUSE	P97467	AMD_MOUSE	Pam	979	9.9	Mus musculus OX=10090	1:Experimental evidence at protein level	Peptidyl-glycine alpha-amidating monooxygenase	0	0	1	0.993	4	6	6	6	0	0	0	0	0	0	0	0	0	0	0	0	0	0	0	0	0	0	2	2	2	0	0	0	0	0	0	4	4	4	3
267	a	sp|Q02248|CTNB1_MOUSE	Q02248	CTNB1_MOUSE	Ctnnb1	781	15.6	Mus musculus OX=10090	1:Experimental evidence at protein level	Catenin beta-1	0	0	1	0.999	6	11	9	11	11	9	11	6	5	6	0	0	0	0	0	0	0	0	0	0	0	0	0	0	0	0	0	0	0	0	0	0	0	0	0
268	a	sp|Q02819|NUCB1_MOUSE	Q02819	NUCB1_MOUSE	Nucb1	459	28.5	Mus musculus OX=10090	1:Experimental evidence at protein level	Nucleobindin-1	0	0	1	0.999	9	17	17	17	15	15	15	9	9	9	0	0	0	2	2	2	0	0	0	0	0	0	0	0	0	0	0	0	0	0	0	0	0	0	0
270	a	sp|Q04888|SOX10_MOUSE	Q04888	SOX10_MOUSE	Sox10	466	9.9	Mus musculus OX=10090	1:Experimental evidence at protein level	Transcription factor SOX-10	0	0	1	0.999	2	4	4	4	3	3	3	2	2	2	0	0	0	1	1	1	0	0	0	0	0	0	0	0	0	0	0	0	0	0	0	0	0	0	0
274	a	sp|Q07797|LG3BP_MOUSE	Q07797	LG3BP_MOUSE	Lgals3bp	577	9.4	Mus musculus OX=10090	1:Experimental evidence at protein level	Galectin-3-binding protein	0	0	1	0.999	3	6	6	6	5	5	5	3	3	3	0	0	0	1	1	1	0	0	0	0	0	0	0	0	0	0	0	0	0	0	0	0	0	0	0
277	a	sp|Q3TES0|IQEC3_MOUSE	Q3TES0	IQEC3_MOUSE	Iqsec3	1195	3.4	Mus musculus OX=10090	1:Experimental evidence at protein level	IQ motif and SEC7 domain-containing protein 3	0	0	1	0.999	2	4	4	4	4	4	4	2	2	2	0	0	0	0	0	0	0	0	0	0	0	0	0	0	0	0	0	0	0	0	0	0	0	0	0
278	a	sp|Q3TFQ1|SPRY7_MOUSE	Q3TFQ1	SPRY7_MOUSE	Spryd7	196	11.7	Mus musculus OX=10090	1:Experimental evidence at protein level	SPRY domain-containing protein 7	0	0	1	0.999	2	6	6	6	4	4	4	2	2	2	0	0	0	1	1	1	0	0	0	0	0	0	1	1	1	0	0	0	0	0	0	0	0	0	0
280	a	sp|Q3U0M1-2|TPPC9_MOUSE	Q3U0M1-2	TPPC9_MOUSE	Trappc9	1139	3.2	Mus musculus OX=10090		Isoform 2 of Trafficking protein particle complex subunit 9	0	0	1	0.9985	2	7	7	7	2	2	2	0	0	0	0	0	0	3	3	3	2	0	2	0	0	0	1	1	1	0	0	0	0	0	0	1	1	1	0
281	a	sp|Q3U0P5|ENTP6_MOUSE	Q3U0P5	ENTP6_MOUSE	Entpd6	455	18.7	Mus musculus OX=10090	1:Experimental evidence at protein level	Ectonucleoside triphosphate diphosphohydrolase 6	0	0	1	0.999	4	3	3	3	3	3	3	3	3	3	0	0	0	0	0	0	0	0	0	0	0	0	0	0	0	0	0	0	0	0	0	0	0	0	0
283	a	sp|Q3UGS4|MCRI1_MOUSE	Q3UGS4	MCRI1_MOUSE	Mcrip1	97	29.9	Mus musculus OX=10090	1:Experimental evidence at protein level	Mapk-regulated corepressor-interacting protein 1	0	0	1	0.999	2	5	5	5	3	3	3	2	2	2	0	0	0	2	2	2	0	0	0	0	0	0	0	0	0	0	0	0	0	0	0	0	0	0	0
284	a	sp|Q3UHB8|CC177_MOUSE	Q3UHB8	CC177_MOUSE	Ccdc177	706	14	Mus musculus OX=10090	1:Experimental evidence at protein level	Coiled-coil domain-containing protein 177	0	0	1	0.999	5	7	7	7	6	6	6	4	4	4	0	0	0	1	1	1	0	0	0	0	0	0	0	0	0	0	0	0	0	0	0	0	0	0	0
287	a	sp|Q3UHL1|CAMKV_MOUSE	Q3UHL1	CAMKV_MOUSE	Camkv	512	17.8	Mus musculus OX=10090	1:Experimental evidence at protein level	CaM kinase-like vesicle-associated protein	0	0	1	0.999	3	4	4	4	0	0	0	0	0	0	0	0	0	1	1	1	0	0	0	0	0	0	3	3	3	2	2	2	0	0	0	0	0	0	0
290	a	sp|Q4KUS2|UN13A_MOUSE	Q4KUS2	UN13A_MOUSE	Unc13a	1712	3.2	Mus musculus OX=10090	1:Experimental evidence at protein level	Protein unc-13 homolog A	0	0	1	0.9969	2	6	6	6	3	3	3	2	2	2	0	0	0	2	2	2	0	0	0	0	0	0	0	0	0	0	0	0	0	0	0	1	1	1	0
292	a	sp|Q52KI8-2|SRRM1_MOUSE	Q52KI8-2	SRRM1_MOUSE	Srrm1	897	9.5	Mus musculus OX=10090		Isoform 2 of Serine/arginine repetitive matrix protein 1	0	0	1	0.9981	3	8	8	8	2	2	2	0	0	0	0	0	0	2	2	2	0	0	0	0	0	0	2	2	2	0	0	0	0	0	0	2	2	2	0
293	a	sp|Q569Z6|TR150_MOUSE	Q569Z6	TR150_MOUSE	Thrap3	951	4.9	Mus musculus OX=10090	1:Experimental evidence at protein level	Thyroid hormone receptor-associated protein 3	0	0	1	0.999	3	3	3	3	3	3	3	3	3	3	0	0	0	0	0	0	0	0	0	0	0	0	0	0	0	0	0	0	0	0	0	0	0	0	0
294	a	sp|Q59J78|NDUF2_MOUSE	Q59J78	NDUF2_MOUSE	Ndufaf2	168	20.2	Mus musculus OX=10090	1:Experimental evidence at protein level	NADH dehydrogenase [ubiquinone] 1 alpha subcomplex assembly factor 2	0	0	1	0.999	3	11	11	11	7	7	7	3	3	3	0	0	0	1	1	1	0	0	0	0	0	0	1	1	1	0	0	0	0	0	0	2	2	2	0
301	a	sp|Q60737|CSK21_MOUSE	Q60737	CSK21_MOUSE	Csnk2a1	391	22	Mus musculus OX=10090	1:Experimental evidence at protein level	Casein kinase II subunit alpha	0	0	1	0.999	5	9	9	9	9	9	9	6	6	6	0	0	0	0	0	0	0	0	0	0	0	0	0	0	0	0	0	0	0	0	0	0	0	0	0
302	a	sp|Q60749|KHDR1_MOUSE	Q60749	KHDR1_MOUSE	Khdrbs1	443	9	Mus musculus OX=10090	1:Experimental evidence at protein level	KH domain-containing, RNA-binding, signal transduction-associated protein 1	0	0	1	0.999	1	5	5	5	2	2	2	0	0	0	0	0	0	3	3	3	2	2	2	0	0	0	0	0	0	0	0	0	0	0	0	0	0	0	0
303	a	sp|Q60764|MKRN3_MOUSE	Q60764	MKRN3_MOUSE	Mkrn3	544	16.2	Mus musculus OX=10090	2:Experimental evidence at transcript level	Probable E3 ubiquitin-protein ligase makorin-3	0	0	1	0.999	3	5	5	5	5	5	5	3	3	3	0	0	0	0	0	0	0	0	0	0	0	0	0	0	0	0	0	0	0	0	0	0	0	0	0
307	a	sp|Q61147|CERU_MOUSE	Q61147	CERU_MOUSE	Cp	1061	5.9	Mus musculus OX=10090	1:Experimental evidence at protein level	Ceruloplasmin	0	0	1	0.9988	3	5	5	5	0	0	0	0	0	0	0	0	0	0	0	0	0	0	0	0	0	0	3	3	3	3	3	3	0	0	0	2	2	2	0
310	a	sp|Q61543|GSLG1_MOUSE	Q61543	GSLG1_MOUSE	Glg1	1175	14.9	Mus musculus OX=10090	1:Experimental evidence at protein level	Golgi apparatus protein 1	0	0	1	0.999	11	24	24	24	21	21	21	11	11	11	0	0	0	3	3	3	0	0	0	0	0	0	0	0	0	0	0	0	0	0	0	0	0	0	0
315	a	sp|Q62093|SRSF2_MOUSE	Q62093	SRSF2_MOUSE	Srsf2	221	11.3	Mus musculus OX=10090	1:Experimental evidence at protein level	Serine/arginine-rich splicing factor 2	0	0	1	0.999	2	4	4	4	3	3	3	0	0	0	0	0	0	1	1	1	0	0	0	0	0	0	0	0	0	0	0	0	0	0	0	0	0	0	0
327	a	sp|Q66JT5|TPGS2_MOUSE	Q66JT5	TPGS2_MOUSE	Tpgs2	296	11.5	Mus musculus OX=10090	1:Experimental evidence at protein level	Tubulin polyglutamylase complex subunit 2	0	0	1	0.999	2	3	3	3	2	2	2	2	2	2	0	0	0	1	1	1	0	0	0	0	0	0	0	0	0	0	0	0	0	0	0	0	0	0	0
328	a	sp|Q68FE2|ATG9A_MOUSE	Q68FE2	ATG9A_MOUSE	Atg9a	551	7.4	Mus musculus OX=10090	1:Experimental evidence at protein level	Autophagy-related protein 9A	0	0	1	0.9987	3	3	3	3	2	2	2	2	2	2	0	0	0	0	0	0	0	0	0	0	0	0	0	0	0	0	0	0	0	0	0	1	1	1	0
332	a	sp|Q6A068|CDC5L_MOUSE	Q6A068	CDC5L_MOUSE	Cdc5l	802	3.9	Mus musculus OX=10090	1:Experimental evidence at protein level	Cell division cycle 5-like protein	0	0	1	0.999	2	4	4	4	2	2	2	0	0	0	0	0	0	2	2	2	2	2	2	0	0	0	0	0	0	0	0	0	0	0	0	0	0	0	0
333	a	sp|Q6A098|SBP2L_MOUSE	Q6A098	SBP2L_MOUSE	Secisbp2l	1086	3.9	Mus musculus OX=10090	1:Experimental evidence at protein level	Selenocysteine insertion sequence-binding protein 2-like	0	0	1	0.999	2	3	3	3	3	3	3	2	2	2	0	0	0	0	0	0	0	0	0	0	0	0	0	0	0	0	0	0	0	0	0	0	0	0	0
347	a	sp|Q7TS75|AMER1_MOUSE	Q7TS75	AMER1_MOUSE	Amer1	1132	6.1	Mus musculus OX=10090	2:Experimental evidence at transcript level	APC membrane recruitment protein 1	0	0	1	0.999	3	5	5	5	3	3	3	2	2	2	0	0	0	2	2	2	0	0	0	0	0	0	0	0	0	0	0	0	0	0	0	0	0	0	0
352	a	sp|Q80T69|RSBN1_MOUSE	Q80T69	RSBN1_MOUSE	Rsbn1	795	5.9	Mus musculus OX=10090	1:Experimental evidence at protein level	Lysine-specific demethylase 9	0	0	1	0.9989	2	5	5	5	4	4	4	2	2	2	0	0	0	1	1	1	0	0	0	0	0	0	0	0	0	0	0	0	0	0	0	0	0	0	0
354	a	sp|Q80V26|IMPA3_MOUSE	Q80V26	IMPA3_MOUSE	Bpnt2	356	14.6	Mus musculus OX=10090	1:Experimental evidence at protein level	Golgi-resident adenosine 3',5'-bisphosphate 3'-phosphatase	0	0	1	0.999	3	7	7	7	5	5	5	3	3	3	0	0	0	2	2	2	0	0	0	0	0	0	0	0	0	0	0	0	0	0	0	0	0	0	0
358	a	sp|Q80YA9-2|CNKR2_MOUSE	Q80YA9-2	CNKR2_MOUSE	Cnksr2	983	4	Mus musculus OX=10090		Isoform 2 of Connector enhancer of kinase suppressor of ras 2	0	0	1	0.9988	2	4	4	4	1	1	1	0	0	0	0	0	0	3	3	3	2	0	2	0	0	0	0	0	0	0	0	0	0	0	0	0	0	0	0
361	a	sp|Q8BFV2|PCID2_MOUSE	Q8BFV2	PCID2_MOUSE	Pcid2	399	15	Mus musculus OX=10090	1:Experimental evidence at protein level	PCI domain-containing protein 2	0	0	1	0.999	3	3	3	3	3	3	3	2	2	2	0	0	0	0	0	0	0	0	0	0	0	0	0	0	0	0	0	0	0	0	0	0	0	0	0
363	a	sp|Q8BG16|S6A15_MOUSE	Q8BG16	S6A15_MOUSE	Slc6a15	729	9.2	Mus musculus OX=10090	1:Experimental evidence at protein level	Sodium-dependent neutral amino acid transporter B(0)AT2	0	0	1	0.9983	4	6	5	5	4	4	4	3	3	3	0	0	0	1	1	1	0	0	0	0	0	0	1	0	0	0	0	0	0	0	0	0	0	0	0
365	a	sp|Q8BGD9|IF4B_MOUSE	Q8BGD9	IF4B_MOUSE	Eif4b	611	14.6	Mus musculus OX=10090	1:Experimental evidence at protein level	Eukaryotic translation initiation factor 4B	0	0	1	0.999	4	8	8	8	7	7	7	4	4	4	0	0	0	1	1	1	0	0	0	0	0	0	0	0	0	0	0	0	0	0	0	0	0	0	0
368	a	sp|Q8BH24|TM9S4_MOUSE	Q8BH24	TM9S4_MOUSE	Tm9sf4	643	7.6	Mus musculus OX=10090	1:Experimental evidence at protein level	Transmembrane 9 superfamily member 4	0	0	1	0.999	3	3	3	3	2	2	2	2	2	2	0	0	0	1	1	1	0	0	0	0	0	0	0	0	0	0	0	0	0	0	0	0	0	0	0
372	a	sp|Q8BJ05-2|ZC3HE_MOUSE	Q8BJ05-2	ZC3HE_MOUSE	Zc3h14	579	5.5	Mus musculus OX=10090		Isoform 2 of Zinc finger CCCH domain-containing protein 14	0	0	1	0.999	2	2	2	2	2	2	2	2	0	2	0	0	0	0	0	0	0	0	0	0	0	0	0	0	0	0	0	0	0	0	0	0	0	0	0
374	a	sp|Q8BJW6-2|EIF2A_MOUSE	Q8BJW6-2	EIF2A_MOUSE	Eif2a	487	6	Mus musculus OX=10090		Isoform 2 of Eukaryotic translation initiation factor 2A	0	0	1	0.999	2	3	3	3	2	2	2	0	0	0	0	0	0	1	1	1	0	0	0	0	0	0	0	0	0	0	0	0	0	0	0	0	0	0	0
380	a	sp|Q8BR63|F177A_MOUSE	Q8BR63	F177A_MOUSE	Fam177a1	207	30	Mus musculus OX=10090	1:Experimental evidence at protein level	Protein FAM177A1	0	0	1	0.999	5	11	11	11	4	4	4	2	2	2	0	0	0	6	6	6	2	2	2	0	0	0	0	0	0	0	0	0	0	0	0	1	1	1	0
381	a	sp|Q8BR70|YIPF6_MOUSE	Q8BR70	YIPF6_MOUSE	Yipf6	236	17.8	Mus musculus OX=10090	1:Experimental evidence at protein level	Protein YIPF6	0	0	1	0.999	2	5	5	5	5	5	5	3	3	3	0	0	0	0	0	0	0	0	0	0	0	0	0	0	0	0	0	0	0	0	0	0	0	0	0
388	a	sp|Q8BW86-2|ARG33_MOUSE	Q8BW86-2	ARG33_MOUSE	Arhgef33	764	10.2	Mus musculus OX=10090		Isoform 2 of Rho guanine nucleotide exchange factor 33	0	0	1	0.999	4	6	6	6	6	6	6	4	0	4	0	0	0	0	0	0	0	0	0	0	0	0	0	0	0	0	0	0	0	0	0	0	0	0	0
390	a	sp|Q8BX09-2|RBBP5_MOUSE	Q8BX09-2	RBBP5_MOUSE	Rbbp5	373	16.1	Mus musculus OX=10090		Isoform 2 of Retinoblastoma-binding protein 5	0	0	1	0.999	2	2	2	2	2	2	2	2	0	2	0	0	0	0	0	0	0	0	0	0	0	0	0	0	0	0	0	0	0	0	0	0	0	0	0
397	a	sp|Q8C1Z7|BBS4_MOUSE	Q8C1Z7	BBS4_MOUSE	Bbs4	520	9.4	Mus musculus OX=10090	1:Experimental evidence at protein level	Bardet-Biedl syndrome 4 protein homolog	0	0	1	0.999	2	6	6	6	4	4	4	2	2	2	0	0	0	2	2	2	0	0	0	0	0	0	0	0	0	0	0	0	0	0	0	0	0	0	0
407	a	sp|Q8CGY8-2|OGT1_MOUSE	Q8CGY8-2	OGT1_MOUSE	Ogt	1036	7.1	Mus musculus OX=10090		Isoform 2 of UDP-N-acetylglucosamine--peptide N-acetylglucosaminyltransferase 110 kDa subunit	0	0	1	0.999	3	3	3	3	2	2	2	2	0	2	0	0	0	1	1	1	0	0	0	0	0	0	0	0	0	0	0	0	0	0	0	0	0	0	0
409	a	sp|Q8CI61|BAG4_MOUSE	Q8CI61	BAG4_MOUSE	Bag4	457	9.4	Mus musculus OX=10090	1:Experimental evidence at protein level	BAG family molecular chaperone regulator 4	0	0	1	0.999	3	7	7	7	0	0	0	0	0	0	0	0	0	0	0	0	0	0	0	0	0	0	6	6	6	3	3	3	0	0	0	1	1	1	0
410	a	sp|Q8CI66|STML1_MOUSE	Q8CI66	STML1_MOUSE	Stoml1	399	11.5	Mus musculus OX=10090	2:Experimental evidence at transcript level	Stomatin-like protein 1	0	0	1	0.999	2	6	6	6	4	4	4	2	2	2	0	0	0	1	1	1	0	0	0	0	0	0	1	1	1	0	0	0	0	0	0	0	0	0	0
416	a	sp|Q8K135-2|K319L_MOUSE	Q8K135-2	K319L_MOUSE	Kiaa0319l	1085	10.2	Mus musculus OX=10090		Isoform 2 of Dyslexia-associated protein KIAA0319-like protein	0	0	1	0.999	5	9	9	9	6	6	6	4	0	4	0	0	0	3	3	3	0	0	0	0	0	0	0	0	0	0	0	0	0	0	0	0	0	0	0
417	a	sp|Q8K221|ARFP2_MOUSE	Q8K221	ARFP2_MOUSE	Arfip2	341	15.2	Mus musculus OX=10090	1:Experimental evidence at protein level	Arfaptin-2	0	0	1	0.999	4	8	8	8	7	7	7	3	3	3	0	0	0	1	1	1	0	0	0	0	0	0	0	0	0	0	0	0	0	0	0	0	0	0	0
418	a	sp|Q8K2C9|HACD3_MOUSE	Q8K2C9	HACD3_MOUSE	Hacd3	362	14.9	Mus musculus OX=10090	1:Experimental evidence at protein level	Very-long-chain (3R)-3-hydroxyacyl-CoA dehydratase 3	0	0	1	0.999	3	6	6	6	6	6	6	3	3	3	0	0	0	0	0	0	0	0	0	0	0	0	0	0	0	0	0	0	0	0	0	0	0	0	0
421	a	sp|Q8K3W3|CASC3_MOUSE	Q8K3W3	CASC3_MOUSE	Casc3	698	3.7	Mus musculus OX=10090	1:Experimental evidence at protein level	Protein CASC3	0	0	1	0.999	1	5	5	5	2	2	2	0	0	0	0	0	0	3	3	3	2	2	2	0	0	0	0	0	0	0	0	0	0	0	0	0	0	0	0
424	a	sp|Q8R010|AIMP2_MOUSE	Q8R010	AIMP2_MOUSE	Aimp2	320	19.1	Mus musculus OX=10090	1:Experimental evidence at protein level	Aminoacyl tRNA synthase complex-interacting multifunctional protein 2	0	0	1	0.999	2	6	6	6	3	3	3	2	2	2	0	0	0	2	2	2	0	0	0	0	0	0	0	0	0	0	0	0	0	0	0	1	1	1	0
433	a	sp|Q8R464|CADM4_MOUSE	Q8R464	CADM4_MOUSE	Cadm4	388	7	Mus musculus OX=10090	1:Experimental evidence at protein level	Cell adhesion molecule 4	0	0	1	0.9987	2	4	4	4	3	3	3	2	2	2	0	0	0	1	1	1	0	0	0	0	0	0	0	0	0	0	0	0	0	0	0	0	0	0	0
437	a	sp|Q8VD63|TSYL4_MOUSE	Q8VD63	TSYL4_MOUSE	Tspyl4	406	9.9	Mus musculus OX=10090	1:Experimental evidence at protein level	Testis-specific Y-encoded-like protein 4	0	0	1	0.999	2	4	4	4	4	4	4	2	2	2	0	0	0	0	0	0	0	0	0	0	0	0	0	0	0	0	0	0	0	0	0	0	0	0	0
446	a	sp|Q91VU0|FAM3C_MOUSE	Q91VU0	FAM3C_MOUSE	Fam3c	227	12.3	Mus musculus OX=10090	1:Experimental evidence at protein level	Protein FAM3C	0	0	1	0.999	2	9	9	9	6	6	6	3	3	3	0	0	0	3	3	3	0	0	0	0	0	0	0	0	0	0	0	0	0	0	0	0	0	0	0
448	a	sp|Q91VZ6|SMAP1_MOUSE	Q91VZ6	SMAP1_MOUSE	Smap1	440	10.7	Mus musculus OX=10090	1:Experimental evidence at protein level	Stromal membrane-associated protein 1	0	0	1	0.999	3	4	4	4	2	2	2	2	2	2	0	0	0	0	0	0	0	0	0	0	0	0	1	1	1	0	0	0	0	0	0	1	1	1	0
454	a	sp|Q91YJ2|SNX4_MOUSE	Q91YJ2	SNX4_MOUSE	Snx4	450	19.1	Mus musculus OX=10090	1:Experimental evidence at protein level	Sorting nexin-4	0	0	1	0.9989	7	10	10	10	6	6	6	4	4	4	0	0	0	1	1	1	0	0	0	0	0	0	1	1	1	0	0	0	0	0	0	2	2	2	0
455	a	sp|Q91YL2|RN126_MOUSE	Q91YL2	RN126_MOUSE	Rnf126	313	20.4	Mus musculus OX=10090	1:Experimental evidence at protein level	E3 ubiquitin-protein ligase RNF126	0	0	1	0.9988	3	5	5	5	0	0	0	0	0	0	0	0	0	0	0	0	0	0	0	0	0	0	3	3	3	2	2	2	0	0	0	2	2	2	0
456	a	sp|Q91YQ5|RPN1_MOUSE	Q91YQ5	RPN1_MOUSE	Rpn1	608	11.7	Mus musculus OX=10090	1:Experimental evidence at protein level	Dolichyl-diphosphooligosaccharide--protein glycosyltransferase subunit 1	0	0	1	0.999	4	6	6	6	5	5	5	4	4	4	0	0	0	1	1	1	0	0	0	0	0	0	0	0	0	0	0	0	0	0	0	0	0	0	0
458	a	sp|Q91Z49-2|UIF_MOUSE	Q91Z49-2	UIF_MOUSE	Fyttd1	283	12.1	Mus musculus OX=10090		Isoform 2 of UAP56-interacting factor	0	0	1	0.999	2	2	2	2	2	2	2	2	0	2	0	0	0	0	0	0	0	0	0	0	0	0	0	0	0	0	0	0	0	0	0	0	0	0	0
465	a	sp|Q922B2|SYDC_MOUSE	Q922B2	SYDC_MOUSE	Dars1	501	8.4	Mus musculus OX=10090	1:Experimental evidence at protein level	Aspartate--tRNA ligase, cytoplasmic	0	0	1	0.999	3	7	7	7	5	5	5	3	3	3	0	0	0	2	2	2	0	0	0	0	0	0	0	0	0	0	0	0	0	0	0	0	0	0	0
473	a	sp|Q99KN9-2|EPN4_MOUSE	Q99KN9-2	EPN4_MOUSE	Clint1	464	6.2	Mus musculus OX=10090		Isoform 2 of Clathrin interactor 1	0	0	1	0.999	2	3	3	3	1	1	1	0	0	0	0	0	0	0	0	0	0	0	0	0	0	0	0	0	0	0	0	0	0	0	0	2	2	2	0
477	a	sp|Q99L47|F10A1_MOUSE	Q99L47	F10A1_MOUSE	St13	371	6.7	Mus musculus OX=10090	1:Experimental evidence at protein level	Hsc70-interacting protein	0	0	1	0.9988	2	7	7	7	0	0	0	0	0	0	0	0	0	0	0	0	0	0	0	0	0	0	4	4	4	2	2	2	0	0	0	3	3	3	0
478	a	sp|Q99LC2|CSTF1_MOUSE	Q99LC2	CSTF1_MOUSE	Cstf1	431	13.9	Mus musculus OX=10090	1:Experimental evidence at protein level	Cleavage stimulation factor subunit 1	0	0	1	0.999	4	7	7	7	7	7	7	4	4	4	0	0	0	0	0	0	0	0	0	0	0	0	0	0	0	0	0	0	0	0	0	0	0	0	0
481	a	sp|Q99LI5|ZN281_MOUSE	Q99LI5	ZN281_MOUSE	Znf281	893	7.7	Mus musculus OX=10090	1:Experimental evidence at protein level	Zinc finger protein 281	0	0	1	0.999	3	4	4	4	4	4	4	3	3	3	0	0	0	0	0	0	0	0	0	0	0	0	0	0	0	0	0	0	0	0	0	0	0	0	0
482	a	sp|Q99LR1-2|ABD12_MOUSE	Q99LR1-2	ABD12_MOUSE	Abhd12	179	20.1	Mus musculus OX=10090		Isoform 2 of Lysophosphatidylserine lipase ABHD12	0	0	1	0.999	2	8	8	8	6	6	6	3	0	3	0	0	0	2	2	2	0	0	0	0	0	0	0	0	0	0	0	0	0	0	0	0	0	0	0
485	a	sp|Q99MN1|SYK_MOUSE	Q99MN1	SYK_MOUSE	Kars1	595	13.6	Mus musculus OX=10090	1:Experimental evidence at protein level	Lysine--tRNA ligase	0	0	1	0.999	3	5	5	5	4	4	4	2	2	2	0	0	0	1	1	1	0	0	0	0	0	0	0	0	0	0	0	0	0	0	0	0	0	0	0
488	a	sp|Q99NB8|UBQL4_MOUSE	Q99NB8	UBQL4_MOUSE	Ubqln4	596	17.1	Mus musculus OX=10090	1:Experimental evidence at protein level	Ubiquilin-4	0	0	1	0.999	4	8	8	8	8	8	8	5	5	5	0	0	0	0	0	0	0	0	0	0	0	0	0	0	0	0	0	0	0	0	0	0	0	0	0
489	a	sp|Q99NB9|SF3B1_MOUSE	Q99NB9	SF3B1_MOUSE	Sf3b1	1304	3.3	Mus musculus OX=10090	1:Experimental evidence at protein level	Splicing factor 3B subunit 1	0	0	1	0.999	2	3	3	3	3	3	3	2	2	2	0	0	0	0	0	0	0	0	0	0	0	0	0	0	0	0	0	0	0	0	0	0	0	0	0
496	a	sp|Q9CQC9|SAR1B_MOUSE	Q9CQC9	SAR1B_MOUSE	Sar1b	198	17.2	Mus musculus OX=10090	1:Experimental evidence at protein level	GTP-binding protein SAR1b	0	0	1	0.999	2	7	6	7	0	0	0	0	0	0	0	0	0	0	0	0	0	0	0	0	0	0	5	4	5	3	2	3	0	0	0	2	2	2	0
499	a	sp|Q9CQM0|NICN1_MOUSE	Q9CQM0	NICN1_MOUSE	Nicn1	213	33.3	Mus musculus OX=10090	1:Experimental evidence at protein level	Nicolin-1	0	0	1	0.999	4	5	5	5	5	5	5	4	4	4	0	0	0	0	0	0	0	0	0	0	0	0	0	0	0	0	0	0	0	0	0	0	0	0	0
510	a	sp|Q9CX30-2|YIF1B_MOUSE	Q9CX30-2	YIF1B_MOUSE	Yif1b	308	12.3	Mus musculus OX=10090		Isoform 2 of Protein YIF1B	0	0	1	0.999	2	3	3	3	3	3	3	2	0	2	0	0	0	0	0	0	0	0	0	0	0	0	0	0	0	0	0	0	0	0	0	0	0	0	0
519	a	sp|Q9CZX7|PP4P2_MOUSE	Q9CZX7	PP4P2_MOUSE	Pip4p2	257	21	Mus musculus OX=10090	1:Experimental evidence at protein level	Type 2 phosphatidylinositol 4,5-bisphosphate 4-phosphatase	0	0	1	0.9989	2	3	3	3	3	3	3	2	2	2	0	0	0	0	0	0	0	0	0	0	0	0	0	0	0	0	0	0	0	0	0	0	0	0	0
522	a	sp|Q9D0E1-2|HNRPM_MOUSE	Q9D0E1-2	HNRPM_MOUSE	Hnrnpm	690	13.6	Mus musculus OX=10090		Isoform 2 of Heterogeneous nuclear ribonucleoprotein M	0	0	1	0.999	6	14	14	14	7	7	7	3	0	3	0	0	0	5	5	5	0	0	0	0	0	0	2	2	2	0	0	0	0	0	0	0	0	0	0
523	a	sp|Q9D0F3|LMAN1_MOUSE	Q9D0F3	LMAN1_MOUSE	Lman1	517	7.5	Mus musculus OX=10090	1:Experimental evidence at protein level	Protein ERGIC-53	0	0	1	0.999	2	4	4	4	3	3	3	2	2	2	0	0	0	1	1	1	0	0	0	0	0	0	0	0	0	0	0	0	0	0	0	0	0	0	0
524	a	sp|Q9D0F4|NKAP_MOUSE	Q9D0F4	NKAP_MOUSE	Nkap	415	8.2	Mus musculus OX=10090	2:Experimental evidence at transcript level	NF-kappa-B-activating protein	0	0	1	0.999	2	2	2	2	2	2	2	2	2	2	0	0	0	0	0	0	0	0	0	0	0	0	0	0	0	0	0	0	0	0	0	0	0	0	0
525	a	sp|Q9D0I4|STX17_MOUSE	Q9D0I4	STX17_MOUSE	Stx17	301	10.6	Mus musculus OX=10090	1:Experimental evidence at protein level	Syntaxin-17	0	0	1	0.999	2	2	2	2	1	1	1	0	0	0	0	0	0	0	0	0	0	0	0	0	0	0	1	1	1	0	0	0	0	0	0	0	0	0	0
533	a	sp|Q9D7S7-2|RL22L_MOUSE	Q9D7S7-2	RL22L_MOUSE	Rpl22l1	121	29.8	Mus musculus OX=10090		Isoform 2 of 60S ribosomal protein L22-like 1	0	0	1	0.999	2	4	4	4	0	0	0	0	0	0	0	0	0	4	4	4	2	0	2	0	0	0	0	0	0	0	0	0	0	0	0	0	0	0	0
535	a	sp|Q9D9E0-2|S22AH_MOUSE	Q9D9E0-2	S22AH_MOUSE	Slc22a17	366	14.8	Mus musculus OX=10090		Isoform 2 of Solute carrier family 22 member 17	0	0	1	0.999	2	5	5	5	3	3	3	2	0	2	0	0	0	2	2	2	0	0	0	0	0	0	0	0	0	0	0	0	0	0	0	0	0	0	0
537	a	sp|Q9DB72|BTBDH_MOUSE	Q9DB72	BTBDH_MOUSE	Btbd17	478	4.4	Mus musculus OX=10090	1:Experimental evidence at protein level	BTB/POZ domain-containing protein 17	0	0	1	0.999	1	2	2	2	2	2	2	2	2	2	0	0	0	0	0	0	0	0	0	0	0	0	0	0	0	0	0	0	0	0	0	0	0	0	0
545	a	sp|Q9DC16|ERGI1_MOUSE	Q9DC16	ERGI1_MOUSE	Ergic1	290	15.9	Mus musculus OX=10090	1:Experimental evidence at protein level	Endoplasmic reticulum-Golgi intermediate compartment protein 1	0	0	1	0.999	3	5	5	5	5	5	5	3	3	3	0	0	0	0	0	0	0	0	0	0	0	0	0	0	0	0	0	0	0	0	0	0	0	0	0
549	a	sp|Q9EPR5|SORC2_MOUSE	Q9EPR5	SORC2_MOUSE	Sorcs2	1159	13.2	Mus musculus OX=10090	1:Experimental evidence at protein level	VPS10 domain-containing receptor SorCS2	0	0	1	0.999	8	12	12	12	9	9	9	7	7	7	0	0	0	1	1	1	0	0	0	0	0	0	1	1	1	0	0	0	0	0	0	1	1	1	0
555	a	sp|Q9ESF4|LFG1_MOUSE	Q9ESF4	LFG1_MOUSE	Grina	345	9.6	Mus musculus OX=10090	2:Experimental evidence at transcript level	Protein lifeguard 1	0	0	1	0.999	1	8	8	8	2	2	2	0	0	0	0	0	0	2	2	2	0	0	0	0	0	0	3	3	3	2	2	2	0	0	0	1	1	1	0
558	a	sp|Q9JIG8|PRAF2_MOUSE	Q9JIG8	PRAF2_MOUSE	Praf2	178	16.3	Mus musculus OX=10090	1:Experimental evidence at protein level	PRA1 family protein 2	0	0	1	0.999	2	5	5	5	4	4	4	0	0	0	0	0	0	1	1	1	0	0	0	0	0	0	0	0	0	0	0	0	0	0	0	0	0	0	0
559	a	sp|Q9JII5-2|DAZP1_MOUSE	Q9JII5-2	DAZP1_MOUSE	Dazap1	405	11.6	Mus musculus OX=10090		Isoform 2 of DAZ-associated protein 1	0	0	1	0.999	3	6	6	6	3	3	3	0	0	0	0	0	0	0	0	0	0	0	0	0	0	0	1	1	1	0	0	0	0	0	0	2	2	2	0
561	a	sp|Q9JIS8|S12A4_MOUSE	Q9JIS8	S12A4_MOUSE	Slc12a4	1085	6.1	Mus musculus OX=10090	1:Experimental evidence at protein level	Solute carrier family 12 member 4	0	0	1	0.999	4	8	6	6	7	6	6	4	3	3	0	0	0	1	0	0	0	0	0	0	0	0	0	0	0	0	0	0	0	0	0	0	0	0	0
563	a	sp|Q9JJR8|TMM9B_MOUSE	Q9JJR8	TMM9B_MOUSE	Tmem9b	199	12.1	Mus musculus OX=10090	1:Experimental evidence at protein level	Transmembrane protein 9B	0	0	1	0.999	2	6	6	6	4	4	4	2	2	2	0	0	0	2	2	2	0	0	0	0	0	0	0	0	0	0	0	0	0	0	0	0	0	0	0
571	a	sp|Q9JLN9|MTOR_MOUSE	Q9JLN9	MTOR_MOUSE	Mtor	2549	5.1	Mus musculus OX=10090	1:Experimental evidence at protein level	Serine/threonine-protein kinase mTOR	0	0	1	0.9986	5	4	4	4	1	1	1	0	0	0	0	0	0	2	2	2	2	2	2	0	0	0	1	1	1	0	0	0	0	0	0	0	0	0	0
573	a	sp|Q9QYF9|NDRG3_MOUSE	Q9QYF9	NDRG3_MOUSE	Ndrg3	375	33.6	Mus musculus OX=10090	1:Experimental evidence at protein level	Protein NDRG3	0	0	1	0.999	7	16	16	16	13	13	13	8	8	8	0	0	0	2	2	2	0	0	0	0	0	0	1	1	1	0	0	0	0	0	0	0	0	0	0
577	a	sp|Q9QYJ0|DNJA2_MOUSE	Q9QYJ0	DNJA2_MOUSE	Dnaja2	412	21.4	Mus musculus OX=10090	1:Experimental evidence at protein level	DnaJ homolog subfamily A member 2	0	0	1	0.999	3	10	10	10	5	5	5	3	3	3	0	0	0	1	1	1	0	0	0	0	0	0	2	2	2	0	0	0	0	0	0	2	2	2	0
579	a	sp|Q9R062|GLYG_MOUSE	Q9R062	GLYG_MOUSE	Gyg1	333	12.9	Mus musculus OX=10090	1:Experimental evidence at protein level	Glycogenin-1	0	0	1	0.999	2	4	4	4	0	0	0	0	0	0	0	0	0	0	0	0	0	0	0	0	0	0	2	2	2	0	0	0	0	0	0	2	2	2	0
584	a	sp|Q9R1R2|TRIM3_MOUSE	Q9R1R2	TRIM3_MOUSE	Trim3	744	5.2	Mus musculus OX=10090	1:Experimental evidence at protein level	Tripartite motif-containing protein 3	0	0	1	0.9987	2	4	4	4	3	3	3	2	2	2	0	0	0	1	1	1	0	0	0	0	0	0	0	0	0	0	0	0	0	0	0	0	0	0	0
592	a	sp|Q9Z0R4-2|ITSN1_MOUSE	Q9Z0R4-2	ITSN1_MOUSE	Itsn1	1213	4.9	Mus musculus OX=10090		Isoform 2 of Intersectin-1	0	0	1	0.9988	3	5	5	5	2	2	2	0	0	0	0	0	0	1	1	1	0	0	0	0	0	0	0	0	0	0	0	0	0	0	0	2	2	2	0
596	a	sp|Q9Z1E4|GYS1_MOUSE	Q9Z1E4	GYS1_MOUSE	Gys1	738	10.4	Mus musculus OX=10090	1:Experimental evidence at protein level	Glycogen [starch] synthase, muscle	0	0	1	0.999	3	5	5	5	0	0	0	0	0	0	0	0	0	0	0	0	0	0	0	0	0	0	1	1	1	0	0	0	0	0	0	4	4	4	2
611	a	sp|O08919|NUMBL_MOUSE	O08919	NUMBL_MOUSE	Numbl	604	3.3	Mus musculus OX=10090	1:Experimental evidence at protein level	Numb-like protein	0	0	1	0.9985	2	5	5	5	3	3	3	2	0	2	0	0	0	0	0	0	0	0	0	0	0	0	0	0	0	0	0	0	0	0	0	2	2	2	0
613	a	sp|O35678|MGLL_MOUSE	O35678	MGLL_MOUSE	Mgll	303	26.1	Mus musculus OX=10090	1:Experimental evidence at protein level	Monoglyceride lipase	0	0	1	0.999	5	6	6	6	5	5	5	4	4	4	0	0	0	0	0	0	0	0	0	0	0	0	0	0	0	0	0	0	0	0	0	1	1	1	0
615	a	sp|O54946-2|DNJB6_MOUSE	O54946-2	DNJB6_MOUSE	Dnajb6	242	17.8	Mus musculus OX=10090		Isoform B of DnaJ homolog subfamily B member 6	0	0	1	0.999	3	13	13	13	2	2	2	0	0	0	0	0	0	2	2	2	0	0	0	0	0	0	8	8	8	4	0	4	0	0	0	1	1	1	0
629	a	sp|P01786|HVM17_MOUSE	P01786	HVM17_MOUSE		117	21.4	Mus musculus OX=10090	1:Experimental evidence at protein level	Ig heavy chain V region MOPC 47A	0	0	0.9935	0.999	2	5	2	5	0	0	0	0	0	0	0	0	0	0	0	0	0	0	0	0	0	0	3	0	3	0	0	0	0	0	0	2	2	2	0
632	a	sp|P02088|HBB1_MOUSE	P02088	HBB1_MOUSE	Hbb-b1	147	30.6	Mus musculus OX=10090	1:Experimental evidence at protein level	Hemoglobin subunit beta-1	0	0	1	0.999	3	5	4	5	3	3	3	2	2	2	0	0	0	1	0	1	0	0	0	0	0	0	1	1	1	0	0	0	0	0	0	0	0	0	0
633	e	sp|P08551|NFL_MOUSE	P08551	NFL_MOUSE	Nefl	543	12.5	Mus musculus OX=10090	1:Experimental evidence at protein level	Neurofilament light polypeptide	0	0	1	0.999	4	5	4	4	2	1	1	2	0	0	0	0	0	3	3	3	0	0	0	0	0	0	0	0	0	0	0	0	0	0	0	0	0	0	0
633	f	sp|P08553|NFM_MOUSE	P08553	NFM_MOUSE	Nefm	848	2.7	Mus musculus OX=10090	1:Experimental evidence at protein level	Neurofilament medium polypeptide	0	0	0.9982	0.9983	2	2	1	1	1	0	0	0	0	0	0	0	0	1	1	1	0	0	0	0	0	0	0	0	0	0	0	0	0	0	0	0	0	0	0
633	g	sp|P46660|AINX_MOUSE	P46660	AINX_MOUSE	Ina	501	10.2	Mus musculus OX=10090	1:Experimental evidence at protein level	Alpha-internexin	0	0	0.998	0.9973	3	5	4	4	5	4	4	3	2	2	0	0	0	0	0	0	0	0	0	0	0	0	0	0	0	0	0	0	0	0	0	0	0	0	0
636	a	sp|P0C090|RC3H2_MOUSE	P0C090	RC3H2_MOUSE	Rc3h2	1187	9.4	Mus musculus OX=10090	1:Experimental evidence at protein level	Roquin-2	0	0	1	0.999	5	7	7	7	6	6	6	4	3	4	0	0	0	1	1	1	0	0	0	0	0	0	0	0	0	0	0	0	0	0	0	0	0	0	0
639	a	sp|P13020-2|GELS_MOUSE	P13020-2	GELS_MOUSE	Gsn	731	13.4	Mus musculus OX=10090		Isoform 2 of Gelsolin	0	0	1	0.9985	4	5	5	5	2	2	2	2	0	2	0	0	0	1	1	1	0	0	0	0	0	0	2	2	2	0	0	0	0	0	0	0	0	0	0
643	b	sp|P63094-2|GNAS2_MOUSE	P63094-2	GNAS2_MOUSE	Gnas	380	14.2	Mus musculus OX=10090		Isoform Gnas-2 of Guanine nucleotide-binding protein G(s) subunit alpha isoforms short	0	0	0.9999	0.9879	3	14	2	2	5	1	1	2	0	0	0	0	0	3	0	0	0	0	0	0	0	0	5	0	0	0	0	0	0	0	0	1	1	1	0
644	a	sp|P21279|GNAQ_MOUSE	P21279	GNAQ_MOUSE	Gnaq	359	12	Mus musculus OX=10090	1:Experimental evidence at protein level	Guanine nucleotide-binding protein G(q) subunit alpha	0	0	1	0.999	3	8	7	8	2	2	2	0	0	0	0	0	0	1	1	1	0	0	0	0	0	0	3	2	3	2	2	2	0	0	0	2	2	2	0
645	a	sp|P23819-4|GRIA2_MOUSE	P23819-4	GRIA2_MOUSE	Gria2	921	7.7	Mus musculus OX=10090		Isoform 4 of Glutamate receptor 2	0	0	1	0.999	4	5	3	5	2	2	2	2	0	2	0	0	0	3	1	3	2	0	2	0	0	0	0	0	0	0	0	0	0	0	0	0	0	0	0
651	a	sp|P39053-3|DYN1_MOUSE	P39053-3	DYN1_MOUSE	Dnm1	851	5.9	Mus musculus OX=10090		Isoform 3 of Dynamin-1	0	0	1	0.9943	3	3	3	3	0	0	0	0	0	0	0	0	0	3	3	3	3	0	3	0	0	0	0	0	0	0	0	0	0	0	0	0	0	0	0
652	b	sp|P05480-1|SRC_MOUSE	P05480-1	SRC_MOUSE	Src	541	12.3	Mus musculus OX=10090		Isoform 1 of Neuronal proto-oncogene tyrosine-protein kinase Src	0	0	1	0.999	4	5	4	4	5	4	4	4	0	3	0	0	0	0	0	0	0	0	0	0	0	0	0	0	0	0	0	0	0	0	0	0	0	0	0
653	a	sp|P43006-2|EAA2_MOUSE	P43006-2	EAA2_MOUSE	Slc1a2	569	8.6	Mus musculus OX=10090		Isoform Glt-1A of Excitatory amino acid transporter 2	0	0	1	0.999	4	6	6	6	5	5	5	4	0	4	0	0	0	1	1	1	0	0	0	0	0	0	0	0	0	0	0	0	0	0	0	0	0	0	0
663	a	sp|P52480-2|KPYM_MOUSE	P52480-2	KPYM_MOUSE	Pkm	531	5.1	Mus musculus OX=10090		Isoform M1 of Pyruvate kinase PKM	0	0	1	0.9981	2	5	5	5	4	4	4	2	0	2	0	0	0	1	1	1	0	0	0	0	0	0	0	0	0	0	0	0	0	0	0	0	0	0	0
667	a	sp|P61375|LHX5_MOUSE	P61375	LHX5_MOUSE	Lhx5	402	4.5	Mus musculus OX=10090	2:Experimental evidence at transcript level	LIM/homeobox protein Lhx5	0	0	1	0.999	2	5	5	5	3	3	3	2	0	2	0	0	0	2	2	2	0	0	0	0	0	0	0	0	0	0	0	0	0	0	0	0	0	0	0
691	c	sp|Q8VHJ5|MARK1_MOUSE	Q8VHJ5	MARK1_MOUSE	Mark1	795	17.1	Mus musculus OX=10090	1:Experimental evidence at protein level	Serine/threonine-protein kinase MARK1	0	0	1	0.9974	8	13	7	7	10	7	7	7	5	5	0	0	0	2	0	0	0	0	0	0	0	0	0	0	0	0	0	0	0	0	0	1	0	0	0
692	a	sp|Q3TCN2|PLBL2_MOUSE	Q3TCN2	PLBL2_MOUSE	Plbd2	594	22.1	Mus musculus OX=10090	1:Experimental evidence at protein level	Putative phospholipase B-like 2	0	0	1	0.999	6	14	14	14	11	11	11	5	0	5	0	0	0	3	3	3	0	0	0	0	0	0	0	0	0	0	0	0	0	0	0	0	0	0	0
696	a	sp|Q3UHC7-2|DAB2P_MOUSE	Q3UHC7-2	DAB2P_MOUSE	Dab2ip	1065	2.3	Mus musculus OX=10090		Isoform 2 of Disabled homolog 2-interacting protein	0	0	1	0.999	2	6	6	6	4	4	4	2	0	2	0	0	0	2	2	2	0	0	0	0	0	0	0	0	0	0	0	0	0	0	0	0	0	0	0
701	a	sp|Q5DQR4-3|STB5L_MOUSE	Q5DQR4-3	STB5L_MOUSE	Stxbp5l	1161	10.2	Mus musculus OX=10090		Isoform 3 of Syntaxin-binding protein 5-like	0	0	1	0.999	6	10	3	10	2	0	2	0	0	0	0	0	0	1	1	1	0	0	0	0	0	0	6	1	6	5	0	5	0	0	0	1	1	1	0
702	a	sp|Q5DTL9-10|S4A10_MOUSE	Q5DTL9-10	S4A10_MOUSE	Slc4a10	1115	6.5	Mus musculus OX=10090		Isoform 10 of Sodium-driven chloride bicarbonate exchanger	0	0	1	0.999	4	4	4	4	4	4	4	3	0	3	0	0	0	0	0	0	0	0	0	0	0	0	0	0	0	0	0	0	0	0	0	0	0	0	0
706	a	sp|Q61301-2|CTNA2_MOUSE	Q61301-2	CTNA2_MOUSE	Ctnna2	905	10.2	Mus musculus OX=10090		Isoform 2 of Catenin alpha-2	0	0	1	0.999	4	7	7	7	7	7	7	4	0	4	0	0	0	0	0	0	0	0	0	0	0	0	0	0	0	0	0	0	0	0	0	0	0	0	0
710	a	sp|Q61666|HIRA_MOUSE	Q61666	HIRA_MOUSE	Hira	1015	10	Mus musculus OX=10090	1:Experimental evidence at protein level	Protein HIRA	0	0	1	0.999	6	9	9	9	7	7	7	6	2	6	0	0	0	2	2	2	0	0	0	0	0	0	0	0	0	0	0	0	0	0	0	0	0	0	0
725	a	sp|Q6GYP7-2|RGPA1_MOUSE	Q6GYP7-2	RGPA1_MOUSE	Ralgapa1	2068	11.1	Mus musculus OX=10090		Isoform 2 of Ral GTPase-activating protein subunit alpha-1	0	0	1	0.999	14	26	14	26	23	13	23	12	0	12	0	0	0	3	1	3	2	0	2	0	0	0	0	0	0	0	0	0	0	0	0	0	0	0	0
726	b	sp|Q80XI3-2|IF4G3_MOUSE	Q80XI3-2	IF4G3_MOUSE	Eif4g3	1560	4.4	Mus musculus OX=10090		Isoform 2 of Eukaryotic translation initiation factor 4 gamma 3	0	0	1	0.999	5	6	3	3	3	0	0	0	0	0	0	0	0	3	3	3	3	0	3	0	0	0	0	0	0	0	0	0	0	0	0	0	0	0	0
727	a	sp|Q6P5D3-2|DHX57_MOUSE	Q6P5D3-2	DHX57_MOUSE	Dhx57	1335	7.4	Mus musculus OX=10090		Isoform 2 of Putative ATP-dependent RNA helicase DHX57	0	0	1	0.999	6	14	12	13	8	6	7	6	0	5	0	0	0	2	2	2	0	0	0	0	0	0	2	2	2	0	0	0	0	0	0	2	2	2	0
729	a	sp|Q6PDG5-2|SMRC2_MOUSE	Q6PDG5-2	SMRC2_MOUSE	Smarcc2	1099	4.8	Mus musculus OX=10090		Isoform 2 of SWI/SNF complex subunit SMARCC2	0	0	1	0.999	4	6	6	6	5	5	5	3	0	3	0	0	0	1	1	1	0	0	0	0	0	0	0	0	0	0	0	0	0	0	0	0	0	0	0
733	b	sp|Q9JJG0-2|TACC2_MOUSE	Q9JJG0-2	TACC2_MOUSE	Tacc2	1035	5.3	Mus musculus OX=10090		Isoform 2 of Transforming acidic coiled-coil-containing protein 2	0	0	0.9999	0.999	2	6	6	6	4	4	4	2	0	2	0	0	0	1	1	1	0	0	0	0	0	0	0	0	0	0	0	0	0	0	0	1	1	1	0
738	a	sp|Q6ZWV7|RL35_MOUSE	Q6ZWV7	RL35_MOUSE	Rpl35	123	18.7	Mus musculus OX=10090	1:Experimental evidence at protein level	60S ribosomal protein L35	0	0	1	0.999	3	7	7	7	2	2	2	0	0	0	0	0	0	4	4	4	2	0	2	0	0	0	1	1	1	0	0	0	0	0	0	0	0	0	0
750	a	sp|Q80U04-2|PJA2_MOUSE	Q80U04-2	PJA2_MOUSE	Pja2	645	6.7	Mus musculus OX=10090		Isoform 2 of E3 ubiquitin-protein ligase Praja-2	0	0	0.9987	0.998	2	7	3	7	2	0	2	0	0	0	0	0	0	2	2	2	0	0	0	0	0	0	1	1	1	0	0	0	0	0	0	2	0	2	0
750	b	sp|O55176-2|PJA1_MOUSE	O55176-2	PJA1_MOUSE	Pja1	394	10.9	Mus musculus OX=10090		Isoform 2 of E3 ubiquitin-protein ligase Praja-1	0	0	0.9976	0.9964	2	7	3	3	2	0	0	0	0	0	0	0	0	0	0	0	0	0	0	0	0	0	0	0	0	0	0	0	0	0	0	5	3	3	2
754	a	sp|Q80XI4|PI42B_MOUSE	Q80XI4	PI42B_MOUSE	Pip4k2b	416	12	Mus musculus OX=10090	1:Experimental evidence at protein level	Phosphatidylinositol 5-phosphate 4-kinase type-2 beta	0	0	1	0.999	3	7	7	7	2	2	2	0	0	0	0	0	0	5	5	5	3	2	3	0	0	0	0	0	0	0	0	0	0	0	0	0	0	0	0
757	a	sp|Q8BG92|CLVS2_MOUSE	Q8BG92	CLVS2_MOUSE	Clvs2	327	10.7	Mus musculus OX=10090	1:Experimental evidence at protein level	Clavesin-2	0	0	0.9998	0.999	3	10	3	10	0	0	0	0	0	0	0	0	0	2	0	2	0	0	0	0	0	0	6	3	6	2	0	2	0	0	0	2	0	2	0
757	b	sp|Q9D4C9|CLVS1_MOUSE	Q9D4C9	CLVS1_MOUSE	Clvs1	354	9.6	Mus musculus OX=10090	1:Experimental evidence at protein level	Clavesin-1	0	0	0.9989	0.9944	3	9	2	2	0	0	0	0	0	0	0	0	0	2	0	0	0	0	0	0	0	0	5	2	2	2	0	0	0	0	0	2	0	0	0
760	a	sp|Q8BHN3-2|GANAB_MOUSE	Q8BHN3-2	GANAB_MOUSE	Ganab	966	6.5	Mus musculus OX=10090		Isoform 2 of Neutral alpha-glucosidase AB	0	0	1	0.999	3	6	6	6	4	4	4	3	0	3	0	0	0	2	2	2	0	0	0	0	0	0	0	0	0	0	0	0	0	0	0	0	0	0	0
762	a	sp|Q8BKC5|IPO5_MOUSE	Q8BKC5	IPO5_MOUSE	Ipo5	1097	5.8	Mus musculus OX=10090	1:Experimental evidence at protein level	Importin-5	0	0	1	0.999	3	5	5	5	2	2	2	0	0	0	0	0	0	2	2	2	2	0	2	0	0	0	0	0	0	0	0	0	0	0	0	1	1	1	0
767	a	sp|Q8BMS9|RASF2_MOUSE	Q8BMS9	RASF2_MOUSE	Rassf2	326	11.7	Mus musculus OX=10090	1:Experimental evidence at protein level	Ras association domain-containing protein 2	0	0	1	0.999	3	3	3	3	3	3	3	3	2	3	0	0	0	0	0	0	0	0	0	0	0	0	0	0	0	0	0	0	0	0	0	0	0	0	0
771	a	sp|Q8BXN9-2|TM87A_MOUSE	Q8BXN9-2	TM87A_MOUSE	Tmem87a	556	9.2	Mus musculus OX=10090		Isoform 2 of Transmembrane protein 87A	0	0	1	0.999	3	5	5	5	5	5	5	3	0	3	0	0	0	0	0	0	0	0	0	0	0	0	0	0	0	0	0	0	0	0	0	0	0	0	0
774	a	sp|Q8C2Q3|RBM14_MOUSE	Q8C2Q3	RBM14_MOUSE	Rbm14	669	9.9	Mus musculus OX=10090	1:Experimental evidence at protein level	RNA-binding protein 14	0	0	1	0.9988	3	4	4	4	4	4	4	3	0	3	0	0	0	0	0	0	0	0	0	0	0	0	0	0	0	0	0	0	0	0	0	0	0	0	0
776	a	sp|Q8C547|HTR5B_MOUSE	Q8C547	HTR5B_MOUSE	Heatr5b	2070	3.2	Mus musculus OX=10090	1:Experimental evidence at protein level	HEAT repeat-containing protein 5B	0	0	1	0.9989	4	8	3	8	6	3	6	4	0	4	0	0	0	2	0	2	0	0	0	0	0	0	0	0	0	0	0	0	0	0	0	0	0	0	0
778	a	sp|Q8C5L3-2|CNOT2_MOUSE	Q8C5L3-2	CNOT2_MOUSE	Cnot2	531	8.9	Mus musculus OX=10090		Isoform 2 of CCR4-NOT transcription complex subunit 2	0	0	1	0.999	2	2	2	2	2	2	2	0	0	0	0	0	0	0	0	0	0	0	0	0	0	0	0	0	0	0	0	0	0	0	0	0	0	0	0
779	a	sp|Q8C854-3|MYEF2_MOUSE	Q8C854-3	MYEF2_MOUSE	Myef2	574	18.3	Mus musculus OX=10090		Isoform 2 of Myelin expression factor 2	0	0	1	0.999	7	10	10	10	8	8	8	5	0	5	0	0	0	2	2	2	0	0	0	0	0	0	0	0	0	0	0	0	0	0	0	0	0	0	0
780	a	sp|Q8CAK3|SHFL_MOUSE	Q8CAK3	SHFL_MOUSE	Shfl	290	19.7	Mus musculus OX=10090	2:Experimental evidence at transcript level	Shiftless antiviral inhibitor of ribosomal frameshifting protein homolog	0	0	1	0.999	4	12	12	12	6	6	6	3	0	3	0	0	0	2	2	2	0	0	0	0	0	0	2	2	2	0	0	0	0	0	0	2	2	2	0
784	a	sp|Q8CH18-3|CCAR1_MOUSE	Q8CH18-3	CCAR1_MOUSE	Ccar1	1084	2.7	Mus musculus OX=10090		Isoform 3 of Cell division cycle and apoptosis regulator protein 1	0	0	1	0.999	2	4	4	4	3	3	3	2	0	2	0	0	0	1	1	1	0	0	0	0	0	0	0	0	0	0	0	0	0	0	0	0	0	0	0
785	a	sp|Q8CH77-2|NAV1_MOUSE	Q8CH77-2	NAV1_MOUSE	Nav1	1815	3.4	Mus musculus OX=10090		Isoform 2 of Neuron navigator 1	0	0	1	0.999	2	5	5	5	3	3	3	0	0	0	0	0	0	2	2	2	2	0	2	0	0	0	0	0	0	0	0	0	0	0	0	0	0	0	0
789	a	sp|Q8K2K6-1|AGFG1_MOUSE	Q8K2K6-1	AGFG1_MOUSE	Agfg1	559	9.6	Mus musculus OX=10090		Isoform 1 of Arf-GAP domain and FG repeat-containing protein 1	0	0	1	0.999	2	5	5	5	0	0	0	0	0	0	0	0	0	0	0	0	0	0	0	0	0	0	2	2	2	0	0	0	0	0	0	3	3	3	2
794	a	sp|Q8VBU8-4|BANP_MOUSE	Q8VBU8-4	BANP_MOUSE	Banp	506	5.3	Mus musculus OX=10090		Isoform 4 of Protein BANP	0	0	1	0.9989	2	3	3	3	2	2	2	2	0	2	0	0	0	1	1	1	0	0	0	0	0	0	0	0	0	0	0	0	0	0	0	0	0	0	0
801	a	sp|Q91YK0|LRC49_MOUSE	Q91YK0	LRC49_MOUSE	Lrrc49	686	14.4	Mus musculus OX=10090	1:Experimental evidence at protein level	Leucine-rich repeat-containing protein 49	0	0	1	0.999	5	6	3	6	4	1	4	3	0	3	0	0	0	2	2	2	2	0	2	0	0	0	0	0	0	0	0	0	0	0	0	0	0	0	0
802	b	sp|P17225|PTBP1_MOUSE	P17225	PTBP1_MOUSE	Ptbp1	527	15.7	Mus musculus OX=10090	1:Experimental evidence at protein level	Polypyrimidine tract-binding protein 1	0	0	1	0.999	4	6	5	5	4	3	3	3	2	2	0	0	0	2	2	2	0	0	0	0	0	0	0	0	0	0	0	0	0	0	0	0	0	0	0
809	a	sp|Q99KF1|TMED9_MOUSE	Q99KF1	TMED9_MOUSE	Tmed9	235	30.6	Mus musculus OX=10090	1:Experimental evidence at protein level	Transmembrane emp24 domain-containing protein 9	0	0	1	0.999	4	5	5	5	5	5	5	4	3	4	0	0	0	0	0	0	0	0	0	0	0	0	0	0	0	0	0	0	0	0	0	0	0	0	0
810	a	sp|Q99KP6-2|PRP19_MOUSE	Q99KP6-2	PRP19_MOUSE	Prpf19	523	21.6	Mus musculus OX=10090		Isoform 2 of Pre-mRNA-processing factor 19	0	0	1	0.999	4	10	10	10	6	6	6	4	0	4	0	0	0	4	4	4	0	0	0	0	0	0	0	0	0	0	0	0	0	0	0	0	0	0	0
817	a	sp|Q9CQV6|MLP3B_MOUSE	Q9CQV6	MLP3B_MOUSE	Map1lc3b	125	16.8	Mus musculus OX=10090	1:Experimental evidence at protein level	Microtubule-associated proteins 1A/1B light chain 3B	0	0	1	0.9988	2	5	5	5	3	3	3	2	0	2	0	0	0	2	2	2	0	0	0	0	0	0	0	0	0	0	0	0	0	0	0	0	0	0	0
824	a	sp|Q9D1D4|TMEDA_MOUSE	Q9D1D4	TMEDA_MOUSE	Tmed10	219	22.4	Mus musculus OX=10090	1:Experimental evidence at protein level	Transmembrane emp24 domain-containing protein 10	0	0	1	0.999	4	10	10	10	7	7	7	4	2	4	0	0	0	3	3	3	0	0	0	0	0	0	0	0	0	0	0	0	0	0	0	0	0	0	0
825	a	sp|Q9D772|F219A_MOUSE	Q9D772	F219A_MOUSE	Fam219a	157	24.2	Mus musculus OX=10090	1:Experimental evidence at protein level	Protein FAM219A	0	0	1	0.999	2	6	6	6	3	3	3	2	0	2	0	0	0	2	2	2	0	0	0	0	0	0	1	1	1	0	0	0	0	0	0	0	0	0	0
830	a	sp|Q9JI11|STK4_MOUSE	Q9JI11	STK4_MOUSE	Stk4	487	17	Mus musculus OX=10090	1:Experimental evidence at protein level	Serine/threonine-protein kinase 4	0	0	1	0.999	4	7	7	7	5	5	5	3	2	3	0	0	0	2	2	2	0	0	0	0	0	0	0	0	0	0	0	0	0	0	0	0	0	0	0
831	a	sp|Q9JIF0-2|ANM1_MOUSE	Q9JIF0-2	ANM1_MOUSE	Prmt1	353	16.3	Mus musculus OX=10090		Isoform 2 of Protein arginine N-methyltransferase 1	0	0	1	0.9986	5	6	6	6	3	3	3	2	0	2	0	0	0	0	0	0	0	0	0	0	0	0	1	1	1	0	0	0	0	0	0	2	2	2	2
832	a	sp|Q9JIX8-4|ACINU_MOUSE	Q9JIX8-4	ACINU_MOUSE	Acin1	1298	7.6	Mus musculus OX=10090		Isoform 4 of Apoptotic chromatin condensation inducer in the nucleus	0	0	1	0.999	6	8	8	8	8	8	8	6	0	6	0	0	0	0	0	0	0	0	0	0	0	0	0	0	0	0	0	0	0	0	0	0	0	0	0
853	a	sp|Q9Z204|HNRPC_MOUSE	Q9Z204	HNRPC_MOUSE	Hnrnpc	313	23	Mus musculus OX=10090	1:Experimental evidence at protein level	Heterogeneous nuclear ribonucleoproteins C1/C2	0	0	1	0.999	4	7	4	7	7	4	7	4	0	4	0	0	0	0	0	0	0	0	0	0	0	0	0	0	0	0	0	0	0	0	0	0	0	0	0
856	a	sp|O08581|KCNK1_MOUSE	O08581	KCNK1_MOUSE	Kcnk1	336	11.6	Mus musculus OX=10090	1:Experimental evidence at protein level	Potassium channel subfamily K member 1	0	0	0.9999	0.999	2	3	3	3	2	2	2	0	0	0	0	0	0	0	0	0	0	0	0	0	0	0	0	0	0	0	0	0	0	0	0	1	1	1	0
857	a	sp|O35344|IMA4_MOUSE	O35344	IMA4_MOUSE	Kpna3	521	4.4	Mus musculus OX=10090	1:Experimental evidence at protein level	Importin subunit alpha-4	0	0	0.9999	0.995	2	3	3	3	3	3	3	2	2	2	0	0	0	0	0	0	0	0	0	0	0	0	0	0	0	0	0	0	0	0	0	0	0	0	0
858	a	sp|O54901|OX2G_MOUSE	O54901	OX2G_MOUSE	Cd200	278	10.1	Mus musculus OX=10090	1:Experimental evidence at protein level	OX-2 membrane glycoprotein	0	0	0.9999	0.999	2	3	3	3	3	3	3	2	2	2	0	0	0	0	0	0	0	0	0	0	0	0	0	0	0	0	0	0	0	0	0	0	0	0	0
859	a	sp|O70401|TSN6_MOUSE	O70401	TSN6_MOUSE	Tspan6	245	9	Mus musculus OX=10090	1:Experimental evidence at protein level	Tetraspanin-6	0	0	0.9999	0.999	2	11	11	11	2	2	2	0	0	0	0	0	0	2	2	2	0	0	0	0	0	0	5	5	5	2	2	2	0	0	0	2	2	2	0
860	a	sp|P0C7M9|CLC2L_MOUSE	P0C7M9	CLC2L_MOUSE	Clec2l	211	11.4	Mus musculus OX=10090	1:Experimental evidence at protein level	C-type lectin domain family 2 member L	0	0	0.9999	0.9961	2	3	3	3	3	3	3	2	2	2	0	0	0	0	0	0	0	0	0	0	0	0	0	0	0	0	0	0	0	0	0	0	0	0	0
861	a	sp|P10852-2|4F2_MOUSE	P10852-2	4F2_MOUSE	Slc3a2	565	7.8	Mus musculus OX=10090		Isoform 2 of 4F2 cell-surface antigen heavy chain	0	0	0.9999	0.994	2	3	3	3	1	1	1	0	0	0	0	0	0	1	1	1	0	0	0	0	0	0	1	1	1	0	0	0	0	0	0	0	0	0	0
862	a	sp|P16858|G3P_MOUSE	P16858	G3P_MOUSE	Gapdh	333	8.4	Mus musculus OX=10090	1:Experimental evidence at protein level	Glyceraldehyde-3-phosphate dehydrogenase	0	0	0.9999	0.9946	1	4	4	4	2	2	2	2	2	2	0	0	0	2	2	2	0	0	0	0	0	0	0	0	0	0	0	0	0	0	0	0	0	0	0
863	a	sp|Q3TDK6-2|ROGDI_MOUSE	Q3TDK6-2	ROGDI_MOUSE	Rogdi	309	14.1	Mus musculus OX=10090		Isoform 2 of Protein rogdi homolog	0	0	0.9999	0.999	2	2	2	2	2	2	2	2	0	2	0	0	0	0	0	0	0	0	0	0	0	0	0	0	0	0	0	0	0	0	0	0	0	0	0
864	a	sp|Q3TIX9|SNUT2_MOUSE	Q3TIX9	SNUT2_MOUSE	Usp39	564	9.4	Mus musculus OX=10090	1:Experimental evidence at protein level	U4/U6.U5 tri-snRNP-associated protein 2	0	0	0.9999	0.9977	3	3	3	3	3	3	3	2	2	2	0	0	0	0	0	0	0	0	0	0	0	0	0	0	0	0	0	0	0	0	0	0	0	0	0
865	a	sp|Q60809|CNOT7_MOUSE	Q60809	CNOT7_MOUSE	Cnot7	285	13.7	Mus musculus OX=10090	1:Experimental evidence at protein level	CCR4-NOT transcription complex subunit 7	0	0	0.9999	0.999	2	5	5	5	3	3	3	2	2	2	0	0	0	2	2	2	0	0	0	0	0	0	0	0	0	0	0	0	0	0	0	0	0	0	0
866	a	sp|Q6NXM3|TM130_MOUSE	Q6NXM3	TM130_MOUSE	Tmem130	419	5	Mus musculus OX=10090	2:Experimental evidence at transcript level	Transmembrane protein 130	0	0	0.9999	0.9945	2	3	3	3	3	3	3	2	2	2	0	0	0	0	0	0	0	0	0	0	0	0	0	0	0	0	0	0	0	0	0	0	0	0	0
867	a	sp|Q6P1D5-2|SE6L1_MOUSE	Q6P1D5-2	SE6L1_MOUSE	Sez6l	898	4.5	Mus musculus OX=10090		Isoform 2 of Seizure 6-like protein	0	0	0.9999	0.999	2	3	3	3	3	3	3	2	0	2	0	0	0	0	0	0	0	0	0	0	0	0	0	0	0	0	0	0	0	0	0	0	0	0	0
868	a	sp|Q8BRT1|CLAP2_MOUSE	Q8BRT1	CLAP2_MOUSE	Clasp2	1286	3.7	Mus musculus OX=10090	1:Experimental evidence at protein level	CLIP-associating protein 2	0	0	0.9999	0.999	2	3	3	3	2	2	2	0	0	0	0	0	0	1	1	1	0	0	0	0	0	0	0	0	0	0	0	0	0	0	0	0	0	0	0
869	a	sp|Q8BYM5|NLGN3_MOUSE	Q8BYM5	NLGN3_MOUSE	Nlgn3	825	7.5	Mus musculus OX=10090	1:Experimental evidence at protein level	Neuroligin-3	0	0	0.9999	0.999	2	2	2	2	2	2	2	2	2	2	0	0	0	0	0	0	0	0	0	0	0	0	0	0	0	0	0	0	0	0	0	0	0	0	0
870	a	sp|Q91V51|TTLL1_MOUSE	Q91V51	TTLL1_MOUSE	Ttll1	423	6.6	Mus musculus OX=10090	1:Experimental evidence at protein level	Probable tubulin polyglutamylase TTLL1	0	0	0.9999	0.9985	2	2	2	2	2	2	2	2	2	2	0	0	0	0	0	0	0	0	0	0	0	0	0	0	0	0	0	0	0	0	0	0	0	0	0
871	a	sp|Q9D7N9|APMAP_MOUSE	Q9D7N9	APMAP_MOUSE	Apmap	415	10.8	Mus musculus OX=10090	1:Experimental evidence at protein level	Adipocyte plasma membrane-associated protein	0	0	0.9999	0.999	2	3	3	3	3	3	3	2	2	2	0	0	0	0	0	0	0	0	0	0	0	0	0	0	0	0	0	0	0	0	0	0	0	0	0
872	a	sp|Q9EP69|SAC1_MOUSE	Q9EP69	SAC1_MOUSE	Sacm1l	587	9.9	Mus musculus OX=10090	1:Experimental evidence at protein level	Phosphatidylinositol-3-phosphatase SAC1	0	0	0.9999	0.999	3	6	6	6	4	4	4	3	3	3	0	0	0	2	2	2	0	0	0	0	0	0	0	0	0	0	0	0	0	0	0	0	0	0	0
873	a	sp|Q9JM98|WRP73_MOUSE	Q9JM98	WRP73_MOUSE	Wrap73	462	8.7	Mus musculus OX=10090	1:Experimental evidence at protein level	WD repeat-containing protein WRAP73	0	0	0.9999	0.9865	3	3	3	3	3	3	3	3	3	3	0	0	0	0	0	0	0	0	0	0	0	0	0	0	0	0	0	0	0	0	0	0	0	0	0
874	a	sp|Q9QZ88-2|VPS29_MOUSE	Q9QZ88-2	VPS29_MOUSE	Vps29	186	32.4	Mus musculus OX=10090		Isoform 2 of Vacuolar protein sorting-associated protein 29	0	0	0.9999	0.9963	2	2	2	2	0	0	0	0	0	0	0	0	0	1	1	1	0	0	0	0	0	0	1	1	1	0	0	0	0	0	0	0	0	0	0
876	a	sp|P15209-3|NTRK2_MOUSE	P15209-3	NTRK2_MOUSE	Ntrk2	772	3.3	Mus musculus OX=10090		Isoform L1 of BDNF/NT-3 growth factors receptor	0	0	0.9999	0.9953	2	6	6	6	1	1	1	0	0	0	0	0	0	3	3	3	2	0	2	0	0	0	1	1	1	0	0	0	0	0	0	1	1	1	0
877	a	sp|Q69ZP3-3|PNKD_MOUSE	Q69ZP3-3	PNKD_MOUSE	Pnkd	424	10.9	Mus musculus OX=10090		Isoform 3 of Probable hydrolase PNKD	0	0	0.9999	0.9971	2	2	2	2	0	0	0	0	0	0	0	0	0	0	0	0	0	0	0	0	0	0	1	1	1	0	0	0	0	0	0	1	1	1	0
878	a	sp|Q99MK8|ARBK1_MOUSE	Q99MK8	ARBK1_MOUSE	Grk2	689	6.1	Mus musculus OX=10090	1:Experimental evidence at protein level	Beta-adrenergic receptor kinase 1	0	0	0.9999	0.999	2	9	9	9	2	2	2	0	0	0	0	0	0	2	2	2	0	0	0	0	0	0	3	3	3	2	0	2	0	0	0	2	2	2	0
879	a	sp|P16014|SCG1_MOUSE	P16014	SCG1_MOUSE	Chgb	677	4.1	Mus musculus OX=10090	1:Experimental evidence at protein level	Secretogranin-1	0	0	0.9998	0.9983	2	4	4	4	0	0	0	0	0	0	0	0	0	0	0	0	0	0	0	0	0	0	2	2	2	0	0	0	0	0	0	2	2	2	0
880	a	sp|P62274|RS29_MOUSE	P62274	RS29_MOUSE	Rps29	56	26.8	Mus musculus OX=10090	1:Experimental evidence at protein level	40S ribosomal protein S29	0	0	0.9998	0.9959	2	4	4	4	2	2	2	0	0	0	0	0	0	2	2	2	0	0	0	0	0	0	0	0	0	0	0	0	0	0	0	0	0	0	0
881	a	sp|Q06335-2|APLP2_MOUSE	Q06335-2	APLP2_MOUSE	Aplp2	695	2.9	Mus musculus OX=10090		Isoform 2 of Amyloid-like protein 2	0	0	0.9998	0.9986	1	5	5	5	1	1	1	0	0	0	0	0	0	1	1	1	0	0	0	0	0	0	1	1	1	0	0	0	0	0	0	2	2	2	0
882	a	sp|Q9CQC8-2|SPG21_MOUSE	Q9CQC8-2	SPG21_MOUSE	Spg21	291	11	Mus musculus OX=10090		Isoform 2 of Maspardin	0	0	0.9998	0.997	2	2	2	2	1	1	1	0	0	0	0	0	0	0	0	0	0	0	0	0	0	0	1	1	1	0	0	0	0	0	0	0	0	0	0
883	a	sp|Q9JM93|AR6P4_MOUSE	Q9JM93	AR6P4_MOUSE	Arl6ip4	229	14	Mus musculus OX=10090	1:Experimental evidence at protein level	ADP-ribosylation factor-like protein 6-interacting protein 4	0	0	0.9998	0.999	2	4	4	4	3	3	3	2	2	2	0	0	0	0	0	0	0	0	0	0	0	0	1	1	1	0	0	0	0	0	0	0	0	0	0
884	a	sp|Q99JW1|AB17A_MOUSE	Q99JW1	AB17A_MOUSE	Abhd17a	310	16.5	Mus musculus OX=10090	1:Experimental evidence at protein level	Alpha/beta hydrolase domain-containing protein 17A	0	0	0.9998	0.999	3	7	7	7	3	3	3	0	0	0	0	0	0	0	0	0	0	0	0	0	0	0	1	1	1	0	0	0	0	0	0	3	3	3	0
885	a	sp|Q6PEE2-2|CTIF_MOUSE	Q6PEE2-2	CTIF_MOUSE	Ctif	623	9.5	Mus musculus OX=10090		Isoform 2 of CBP80/20-dependent translation initiation factor	0	0	0.9997	0.999	3	4	4	4	3	3	3	0	0	0	0	0	0	0	0	0	0	0	0	0	0	0	1	1	1	0	0	0	0	0	0	0	0	0	0
886	a	sp|Q9CQF9|PCYOX_MOUSE	Q9CQF9	PCYOX_MOUSE	Pcyox1	505	8.5	Mus musculus OX=10090	1:Experimental evidence at protein level	Prenylcysteine oxidase	0	0	0.9997	0.999	2	3	3	3	3	3	3	0	0	0	0	0	0	0	0	0	0	0	0	0	0	0	0	0	0	0	0	0	0	0	0	0	0	0	0
887	a	sp|Q9DCN2-2|NB5R3_MOUSE	Q9DCN2-2	NB5R3_MOUSE	Cyb5r3	278	7.2	Mus musculus OX=10090		Isoform 2 of NADH-cytochrome b5 reductase 3	0	0	0.9997	0.9951	2	2	2	2	2	2	2	2	0	2	0	0	0	0	0	0	0	0	0	0	0	0	0	0	0	0	0	0	0	0	0	0	0	0	0
888	a	sp|Q9CS84-2|NRX1A_MOUSE	Q9CS84-2	NRX1A_MOUSE	Nrxn1	1507	1.4	Mus musculus OX=10090		Isoform 2a of Neurexin-1	0	0	0.9997	0.999	2	5	5	5	3	3	3	2	0	2	0	0	0	1	1	1	0	0	0	0	0	0	0	0	0	0	0	0	0	0	0	1	1	1	0
889	a	sp|O70340|NPTX2_MOUSE	O70340	NPTX2_MOUSE	Nptx2	429	13.5	Mus musculus OX=10090	2:Experimental evidence at transcript level	Neuronal pentraxin-2	0	0	0.9996	0.999	2	2	2	2	0	0	0	0	0	0	0	0	0	0	0	0	0	0	0	0	0	0	2	2	2	2	2	2	0	0	0	0	0	0	0
890	a	sp|P32233|DRG1_MOUSE	P32233	DRG1_MOUSE	Drg1	367	11.2	Mus musculus OX=10090	1:Experimental evidence at protein level	Developmentally-regulated GTP-binding protein 1	0	0	0.9996	0.999	2	3	3	3	2	2	2	0	0	0	0	0	0	1	1	1	0	0	0	0	0	0	0	0	0	0	0	0	0	0	0	0	0	0	0
891	a	sp|P62322|LSM5_MOUSE	P62322	LSM5_MOUSE	Lsm5	91	57.1	Mus musculus OX=10090	3:Protein inferred from homology	U6 snRNA-associated Sm-like protein LSm5	0	0	0.9996	0.999	2	3	3	3	2	2	2	2	2	2	0	0	0	1	1	1	0	0	0	0	0	0	0	0	0	0	0	0	0	0	0	0	0	0	0
892	a	sp|Q5SRY7-2|FBW1B_MOUSE	Q5SRY7-2	FBW1B_MOUSE	Fbxw11	563	4.9	Mus musculus OX=10090		Isoform 2 of F-box/WD repeat-containing protein 11	0	0	0.9996	0.9946	1	2	2	2	2	2	2	2	0	2	0	0	0	0	0	0	0	0	0	0	0	0	0	0	0	0	0	0	0	0	0	0	0	0	0
893	a	sp|Q6A4J8-2|UBP7_MOUSE	Q6A4J8-2	UBP7_MOUSE	Usp7	1143	4.5	Mus musculus OX=10090		Isoform 2 of Ubiquitin carboxyl-terminal hydrolase 7	0	0	0.9996	0.999	2	8	8	8	2	2	2	2	0	2	0	0	0	2	2	2	0	0	0	0	0	0	2	2	2	0	0	0	0	0	0	2	2	2	0
894	a	sp|Q6PFR5|TRA2A_MOUSE	Q6PFR5	TRA2A_MOUSE	Tra2a	281	12.5	Mus musculus OX=10090	1:Experimental evidence at protein level	Transformer-2 protein homolog alpha	0	0	0.9996	0.9875	2	4	4	4	3	3	3	2	2	2	0	0	0	1	1	1	0	0	0	0	0	0	0	0	0	0	0	0	0	0	0	0	0	0	0
895	a	sp|Q9D6V8|PAIP2_MOUSE	Q9D6V8	PAIP2_MOUSE	Paip2	124	24.2	Mus musculus OX=10090	1:Experimental evidence at protein level	Polyadenylate-binding protein-interacting protein 2	0	0	0.9996	0.9951	1	2	2	2	2	2	2	2	2	2	0	0	0	0	0	0	0	0	0	0	0	0	0	0	0	0	0	0	0	0	0	0	0	0	0
898	a	sp|P56399|UBP5_MOUSE	P56399	UBP5_MOUSE	Usp5	858	3.8	Mus musculus OX=10090	1:Experimental evidence at protein level	Ubiquitin carboxyl-terminal hydrolase 5	0	0	0.9995	0.9986	2	2	2	2	2	2	2	2	2	2	0	0	0	0	0	0	0	0	0	0	0	0	0	0	0	0	0	0	0	0	0	0	0	0	0
900	a	sp|Q6ZWU9|RS27_MOUSE	Q6ZWU9	RS27_MOUSE	Rps27	84	25	Mus musculus OX=10090	1:Experimental evidence at protein level	40S ribosomal protein S27	0	0	0.9995	0.999	2	6	6	6	2	2	2	0	0	0	0	0	0	4	4	4	0	0	0	0	0	0	0	0	0	0	0	0	0	0	0	0	0	0	0
901	a	sp|Q9D8U8|SNX5_MOUSE	Q9D8U8	SNX5_MOUSE	Snx5	404	7.9	Mus musculus OX=10090	1:Experimental evidence at protein level	Sorting nexin-5	0	0	0.9995	0.999	3	3	3	3	2	2	2	2	2	2	0	0	0	0	0	0	0	0	0	0	0	0	1	1	1	0	0	0	0	0	0	0	0	0	0
903	a	sp|Q09200|B4GN1_MOUSE	Q09200	B4GN1_MOUSE	B4galnt1	533	8.4	Mus musculus OX=10090	1:Experimental evidence at protein level	Beta-1,4 N-acetylgalactosaminyltransferase 1	0	0	0.9994	0.999	2	2	2	2	2	2	2	0	0	0	0	0	0	0	0	0	0	0	0	0	0	0	0	0	0	0	0	0	0	0	0	0	0	0	0
909	a	sp|P97783|AF1Q_MOUSE	P97783	AF1Q_MOUSE	Mllt11	90	46.7	Mus musculus OX=10090	1:Experimental evidence at protein level	Protein AF1q	0	0	0.9993	0.9987	2	2	2	2	0	0	0	0	0	0	0	0	0	0	0	0	0	0	0	0	0	0	1	1	1	0	0	0	0	0	0	1	1	1	0
910	a	sp|Q3TLI0|TPC10_MOUSE	Q3TLI0	TPC10_MOUSE	Trappc10	1258	2.6	Mus musculus OX=10090	1:Experimental evidence at protein level	Trafficking protein particle complex subunit 10	0	0	0.9993	0.9987	2	2	2	2	1	1	1	0	0	0	0	0	0	0	0	0	0	0	0	0	0	0	0	0	0	0	0	0	0	0	0	1	1	1	0
911	a	sp|Q9R0N7-2|SYT7_MOUSE	Q9R0N7-2	SYT7_MOUSE	Syt7	518	7.9	Mus musculus OX=10090		Isoform 2 of Synaptotagmin-7	0	0	0.9993	0.9986	2	2	2	2	1	1	1	0	0	0	0	0	0	0	0	0	0	0	0	0	0	0	1	1	1	0	0	0	0	0	0	0	0	0	0
912	a	sp|Q8K1X1|WDR11_MOUSE	Q8K1X1	WDR11_MOUSE	Wdr11	1223	5.7	Mus musculus OX=10090	1:Experimental evidence at protein level	WD repeat-containing protein 11	0	0	0.9992	0.999	2	5	5	5	2	2	2	0	0	0	0	0	0	3	3	3	2	2	2	0	0	0	0	0	0	0	0	0	0	0	0	0	0	0	0
913	a	sp|Q8K341-2|ATAT_MOUSE	Q8K341-2	ATAT_MOUSE	Atat1	398	9.7	Mus musculus OX=10090		Isoform 2 of Alpha-tubulin N-acetyltransferase 1	0	0	0.9992	0.9913	2	4	4	4	1	1	1	0	0	0	0	0	0	3	3	3	0	0	0	0	0	0	0	0	0	0	0	0	0	0	0	0	0	0	0
914	a	sp|P11627|L1CAM_MOUSE	P11627	L1CAM_MOUSE	L1cam	1260	4.4	Mus musculus OX=10090	1:Experimental evidence at protein level	Neural cell adhesion molecule L1	0	0	0.9991	0.999	2	3	3	3	2	2	2	0	0	0	0	0	0	0	0	0	0	0	0	0	0	0	1	1	1	0	0	0	0	0	0	0	0	0	0
915	a	sp|Q80TB8|VAT1L_MOUSE	Q80TB8	VAT1L_MOUSE	Vat1l	417	11	Mus musculus OX=10090	1:Experimental evidence at protein level	Synaptic vesicle membrane protein VAT-1 homolog-like	0	0	0.9991	0.9919	2	3	3	3	3	3	3	2	2	2	0	0	0	0	0	0	0	0	0	0	0	0	0	0	0	0	0	0	0	0	0	0	0	0	0
916	a	sp|Q9D1Q6|ERP44_MOUSE	Q9D1Q6	ERP44_MOUSE	Erp44	406	10.3	Mus musculus OX=10090	1:Experimental evidence at protein level	Endoplasmic reticulum resident protein 44	0	0	0.9991	0.9977	2	3	3	3	3	3	3	2	2	2	0	0	0	0	0	0	0	0	0	0	0	0	0	0	0	0	0	0	0	0	0	0	0	0	0
917	a	sp|Q6PCZ4|MAGE1_MOUSE	Q6PCZ4	MAGE1_MOUSE	Magee1	918	3.7	Mus musculus OX=10090	1:Experimental evidence at protein level	Melanoma-associated antigen E1	0	0	0.9989	0.9976	2	2	2	2	2	2	2	2	2	2	0	0	0	0	0	0	0	0	0	0	0	0	0	0	0	0	0	0	0	0	0	0	0	0	0
919	a	sp|Q02257|PLAK_MOUSE	Q02257	PLAK_MOUSE	Jup	745	2.7	Mus musculus OX=10090	1:Experimental evidence at protein level	Junction plakoglobin	0	0	0.9987	0.999	2	3	1	1	2	0	0	0	0	0	0	0	0	1	1	1	0	0	0	0	0	0	0	0	0	0	0	0	0	0	0	0	0	0	0
920	a	sp|Q60931|VDAC3_MOUSE	Q60931	VDAC3_MOUSE	Vdac3	283	8.1	Mus musculus OX=10090	1:Experimental evidence at protein level	Voltage-dependent anion-selective channel protein 3	0	0	0.9987	0.999	2	3	1	1	3	1	1	2	0	0	0	0	0	0	0	0	0	0	0	0	0	0	0	0	0	0	0	0	0	0	0	0	0	0	0
922	a	sp|Q8C5Q4|GRSF1_MOUSE	Q8C5Q4	GRSF1_MOUSE	Grsf1	479	5.6	Mus musculus OX=10090	1:Experimental evidence at protein level	G-rich sequence factor 1	0	0	0.9987	0.999	2	5	1	1	1	1	1	0	0	0	0	0	0	0	0	0	0	0	0	0	0	0	3	0	0	0	0	0	0	0	0	1	0	0	0
923	a	sp|Q8VD12-2|Z385A_MOUSE	Q8VD12-2	Z385A_MOUSE	Znf385a	366	8.7	Mus musculus OX=10090		Isoform 2 of Zinc finger protein 385A	0	0	0.9987	0.9953	2	4	4	4	3	3	3	0	0	0	0	0	0	1	1	1	0	0	0	0	0	0	0	0	0	0	0	0	0	0	0	0	0	0	0
925	a	sp|Q9D0M5|DYL2_MOUSE	Q9D0M5	DYL2_MOUSE	Dynll2	89	38.2	Mus musculus OX=10090	1:Experimental evidence at protein level	Dynein light chain 2, cytoplasmic	0	0	0.9987	0.999	3	6	4	4	4	2	2	3	0	0	0	0	0	2	2	2	0	0	0	0	0	0	0	0	0	0	0	0	0	0	0	0	0	0	0
926	a	sp|Q61207|SAP_MOUSE	Q61207	SAP_MOUSE	Psap	557	4.5	Mus musculus OX=10090	1:Experimental evidence at protein level	Prosaposin	0	0	0.9986	0.9967	2	3	3	3	3	3	3	0	0	0	0	0	0	0	0	0	0	0	0	0	0	0	0	0	0	0	0	0	0	0	0	0	0	0	0
928	a	sp|Q7TPV4|MBB1A_MOUSE	Q7TPV4	MBB1A_MOUSE	Mybbp1a	1344	3.9	Mus musculus OX=10090	1:Experimental evidence at protein level	Myb-binding protein 1A	0	0	0.9985	0.9887	2	5	5	5	4	4	4	0	0	0	0	0	0	1	1	1	0	0	0	0	0	0	0	0	0	0	0	0	0	0	0	0	0	0	0
932	a	sp|Q9JLM4|ZMYM3_MOUSE	Q9JLM4	ZMYM3_MOUSE	Zmym3	1370	4.7	Mus musculus OX=10090	1:Experimental evidence at protein level	Zinc finger MYM-type protein 3	0	0	0.998	0.9977	2	2	2	2	2	2	2	2	2	2	0	0	0	0	0	0	0	0	0	0	0	0	0	0	0	0	0	0	0	0	0	0	0	0	0
933	a	sp|Q61735-2|CD47_MOUSE	Q61735-2	CD47_MOUSE	Cd47	324	8.9	Mus musculus OX=10090		Isoform 2 of Leukocyte surface antigen CD47	0	0	0.9979	0.9847	2	2	2	2	0	0	0	0	0	0	0	0	0	0	0	0	0	0	0	0	0	0	1	1	1	0	0	0	0	0	0	1	1	1	0
934	a	sp|P35282|RAB21_MOUSE	P35282	RAB21_MOUSE	Rab21	222	13.5	Mus musculus OX=10090	1:Experimental evidence at protein level	Ras-related protein Rab-21	0	0	0.9971	0.9963	3	4	3	3	2	1	1	2	0	0	0	0	0	0	0	0	0	0	0	0	0	0	0	0	0	0	0	0	0	0	0	2	2	2	0
937	a	sp|Q3TRR0|MAP9_MOUSE	Q3TRR0	MAP9_MOUSE	Map9	646	3.6	Mus musculus OX=10090	1:Experimental evidence at protein level	Microtubule-associated protein 9	0	0	0.9961	0.9862	2	2	2	2	2	2	2	0	0	0	0	0	0	0	0	0	0	0	0	0	0	0	0	0	0	0	0	0	0	0	0	0	0	0	0
939	a	sp|O35954|PITM1_MOUSE	O35954	PITM1_MOUSE	Pitpnm1	1243	2	Mus musculus OX=10090	1:Experimental evidence at protein level	Membrane-associated phosphatidylinositol transfer protein 1	0	0	0.9944	0.9921	2	2	2	2	0	0	0	0	0	0	0	0	0	1	1	1	0	0	0	0	0	0	0	0	0	0	0	0	0	0	0	1	1	1	0
940	a	sp|Q6NXK7|DPP10_MOUSE	Q6NXK7	DPP10_MOUSE	Dpp10	797	4.3	Mus musculus OX=10090	1:Experimental evidence at protein level	Inactive dipeptidyl peptidase 10	0	0	0.9944	0.9957	3	5	1	1	0	0	0	0	0	0	0	0	0	2	0	0	2	0	0	0	0	0	2	1	1	0	0	0	0	0	0	1	0	0	0
941	a	sp|Q60673|PTPRN_MOUSE	Q60673	PTPRN_MOUSE	Ptprn	979	3.5	Mus musculus OX=10090	1:Experimental evidence at protein level	Receptor-type tyrosine-protein phosphatase-like N	0	0	0.9939	0.999	2	3	3	3	0	0	0	0	0	0	0	0	0	0	0	0	0	0	0	0	0	0	2	2	2	0	0	0	0	0	0	1	1	1	0
943	a	sp|Q8BXZ1|TMX3_MOUSE	Q8BXZ1	TMX3_MOUSE	Tmx3	456	12.5	Mus musculus OX=10090	1:Experimental evidence at protein level	Protein disulfide-isomerase TMX3	0	0	0.9938	0.999	2	4	4	4	2	2	2	2	2	2	0	0	0	2	2	2	0	0	0	0	0	0	0	0	0	0	0	0	0	0	0	0	0	0	0
944	a	sp|Q9QZH3|PPIE_MOUSE	Q9QZH3	PPIE_MOUSE	Ppie	301	17.9	Mus musculus OX=10090	1:Experimental evidence at protein level	Peptidyl-prolyl cis-trans isomerase E	0	0	0.9937	0.9989	2	3	3	3	2	2	2	0	0	0	0	0	0	1	1	1	0	0	0	0	0	0	0	0	0	0	0	0	0	0	0	0	0	0	0
950	a	sp|P43274|H14_MOUSE	P43274	H14_MOUSE	H1-4	219	11.4	Mus musculus OX=10090	1:Experimental evidence at protein level	Histone H1.4	0	0	0.9922	0.999	2	6	5	5	2	2	2	0	0	0	0	0	0	3	2	2	0	0	0	0	0	0	0	0	0	0	0	0	0	0	0	1	1	1	0
951	a	sp|P43275|H11_MOUSE	P43275	H11_MOUSE	H1-1	213	14.1	Mus musculus OX=10090	1:Experimental evidence at protein level	Histone H1.1	0	0	0.9922	0.999	2	3	2	2	1	1	1	0	0	0	0	0	0	2	1	1	0	0	0	0	0	0	0	0	0	0	0	0	0	0	0	0	0	0	0
952	a	sp|Q3U1J4|DDB1_MOUSE	Q3U1J4	DDB1_MOUSE	Ddb1	1140	2.6	Mus musculus OX=10090	1:Experimental evidence at protein level	DNA damage-binding protein 1	0	0	0.9922	0.999	2	2	2	2	2	2	2	2	2	2	0	0	0	0	0	0	0	0	0	0	0	0	0	0	0	0	0	0	0	0	0	0	0	0	0
953	a	sp|Q61703|ITIH2_MOUSE	Q61703	ITIH2_MOUSE	Itih2	946	4.3	Mus musculus OX=10090	1:Experimental evidence at protein level	Inter-alpha-trypsin inhibitor heavy chain H2	0	0	0.9922	0.999	2	3	3	3	0	0	0	0	0	0	0	0	0	0	0	0	0	0	0	0	0	0	1	1	1	0	0	0	0	0	0	2	2	2	2
954	a	sp|Q8K2F8|LS14A_MOUSE	Q8K2F8	LS14A_MOUSE	Lsm14a	462	12.1	Mus musculus OX=10090	1:Experimental evidence at protein level	Protein LSM14 homolog A	0	0	0.9922	0.999	2	1	1	1	1	1	1	0	0	0	0	0	0	0	0	0	0	0	0	0	0	0	0	0	0	0	0	0	0	0	0	0	0	0	0
955	a	sp|Q91WM1-2|STRBP_MOUSE	Q91WM1-2	STRBP_MOUSE	Strbp	648	10	Mus musculus OX=10090		Isoform 2 of Spermatid perinuclear RNA-binding protein	0	0	0.9922	0.999	3	3	3	3	2	2	2	0	0	0	0	0	0	1	1	1	0	0	0	0	0	0	0	0	0	0	0	0	0	0	0	0	0	0	0
956	a	sp|Q80TS3-2|AGRL3_MOUSE	Q80TS3-2	AGRL3_MOUSE	Adgrl3	1342	3.1	Mus musculus OX=10090		Isoform 2 of Adhesion G protein-coupled receptor L3	0	0	0.9922	0.999	2	4	4	4	1	1	1	0	0	0	0	0	0	1	1	1	0	0	0	0	0	0	0	0	0	0	0	0	0	0	0	2	2	2	0
958	a	sp|Q4U2R1-2|HERC2_MOUSE	Q4U2R1-2	HERC2_MOUSE	Herc2	4800	1.5	Mus musculus OX=10090		Isoform 2 of E3 ubiquitin-protein ligase HERC2	0	0	0.9907	0.9988	2	6	6	6	1	1	1	0	0	0	0	0	0	2	2	2	0	0	0	0	0	0	2	2	2	0	0	0	0	0	0	1	1	1	0
959	a	sp|Q6A000|MOONR_MOUSE	Q6A000	MOONR_MOUSE	Kiaa0753	959	4.3	Mus musculus OX=10090	1:Experimental evidence at protein level	Protein moonraker	0	0	0.9893	0.9981	2	3	3	3	2	2	2	2	2	2	0	0	0	1	1	1	0	0	0	0	0	0	0	0	0	0	0	0	0	0	0	0	0	0	0
960	a	sp|Q8BVG4-2|DPP9_MOUSE	Q8BVG4-2	DPP9_MOUSE	Dpp9	712	2.9	Mus musculus OX=10090		Isoform 2 of Dipeptidyl peptidase 9	0	0	0.9889	0.9915	2	27	1	1	13	1	1	2	0	0	0	0	0	14	0	0	0	0	0	0	0	0	0	0	0	0	0	0	0	0	0	0	0	0	0
961	a	sp|Q811D0-2|DLG1_MOUSE	Q811D0-2	DLG1_MOUSE	Dlg1	893	3.7	Mus musculus OX=10090		Isoform 2 of Disks large homolog 1	0	0	0.9887	0.9979	2	3	3	3	0	0	0	0	0	0	0	0	0	1	1	1	0	0	0	0	0	0	1	1	1	0	0	0	0	0	0	1	1	1	0
962	a	sp|P56480|ATPB_MOUSE	P56480	ATPB_MOUSE	Atp5f1b	529	5.1	Mus musculus OX=10090	1:Experimental evidence at protein level	ATP synthase subunit beta, mitochondrial	0	0	0.9884	0.9985	2	4	4	4	2	2	2	0	0	0	0	0	0	2	2	2	0	0	0	0	0	0	0	0	0	0	0	0	0	0	0	0	0	0	0
963	a	sp|Q9WVL3-2|S12A7_MOUSE	Q9WVL3-2	S12A7_MOUSE	Slc12a7	1054	2.4	Mus musculus OX=10090		Isoform 2 of Solute carrier family 12 member 7	0	0	0.9868	0.9983	2	5	5	5	2	2	2	0	0	0	0	0	0	0	0	0	0	0	0	0	0	0	2	2	2	0	0	0	0	0	0	1	1	1	0
969	a	sp|E9Q401|RYR2_MOUSE	E9Q401	RYR2_MOUSE	Ryr2	4966	1.2	Mus musculus OX=10090	1:Experimental evidence at protein level	Ryanodine receptor 2	0	0	0.978	0.9832	4	4	2	2	2	2	2	0	0	0	0	0	0	2	0	0	0	0	0	0	0	0	0	0	0	0	0	0	0	0	0	0	0	0	0
971	a	sp|A2AJT4|PNISR_MOUSE	A2AJT4	PNISR_MOUSE	Pnisr	805	2.5	Mus musculus OX=10090	1:Experimental evidence at protein level	Arginine/serine-rich protein PNISR	0	0	0.9743	0.999	1	4	4	4	0	0	0	0	0	0	0	0	0	0	0	0	0	0	0	0	0	0	2	2	2	0	0	0	0	0	0	2	2	2	0
972	a	sp|B1AZP2-2|DLGP4_MOUSE	B1AZP2-2	DLGP4_MOUSE	Dlgap4	989	5.1	Mus musculus OX=10090		Isoform 2 of Disks large-associated protein 4	0	0	0.9743	0.999	1	1	1	1	0	0	0	0	0	0	0	0	0	0	0	0	0	0	0	0	0	0	1	1	1	0	0	0	0	0	0	0	0	0	0
973	a	sp|B2RR83|YTDC2_MOUSE	B2RR83	YTDC2_MOUSE	Ythdc2	1445	2	Mus musculus OX=10090	1:Experimental evidence at protein level	3'-5' RNA helicase YTHDC2	0	0	0.9743	0.999	1	2	2	2	2	2	2	0	0	0	0	0	0	0	0	0	0	0	0	0	0	0	0	0	0	0	0	0	0	0	0	0	0	0	0
974	a	sp|D3YXK2|SAFB1_MOUSE	D3YXK2	SAFB1_MOUSE	Safb	937	3	Mus musculus OX=10090	1:Experimental evidence at protein level	Scaffold attachment factor B1	0	0	0.9743	0.999	1	5	5	5	2	2	2	0	0	0	0	0	0	3	3	3	0	0	0	0	0	0	0	0	0	0	0	0	0	0	0	0	0	0	0
975	a	sp|E0CYV9|CD054_MOUSE	E0CYV9	CD054_MOUSE		1786	0.6	Mus musculus OX=10090	1:Experimental evidence at protein level	Uncharacterized protein C4orf54 homolog	0	0	0.9743	0.999	1	1	1	1	0	0	0	0	0	0	0	0	0	0	0	0	0	0	0	0	0	0	1	1	1	0	0	0	0	0	0	0	0	0	0
976	a	sp|E9Q5C9-2|NOLC1_MOUSE	E9Q5C9-2	NOLC1_MOUSE	Nolc1	664	3.6	Mus musculus OX=10090		Isoform 2 of Nucleolar and coiled-body phosphoprotein 1	0	0	0.9743	0.999	1	6	6	6	3	3	3	0	0	0	0	0	0	0	0	0	0	0	0	0	0	0	2	2	2	0	0	0	0	0	0	1	1	1	0
977	a	sp|E9Q5G3|KIF23_MOUSE	E9Q5G3	KIF23_MOUSE	Kif23	953	1.9	Mus musculus OX=10090	1:Experimental evidence at protein level	Kinesin-like protein KIF23	0	0	0.9743	0.999	1	2	2	2	2	2	2	0	0	0	0	0	0	0	0	0	0	0	0	0	0	0	0	0	0	0	0	0	0	0	0	0	0	0	0
978	a	sp|O08579|EMD_MOUSE	O08579	EMD_MOUSE	Emd	259	6.6	Mus musculus OX=10090	1:Experimental evidence at protein level	Emerin	0	0	0.9743	0.999	1	4	4	4	1	1	1	0	0	0	0	0	0	2	2	2	0	0	0	0	0	0	1	1	1	0	0	0	0	0	0	0	0	0	0
979	a	sp|O08914|FAAH1_MOUSE	O08914	FAAH1_MOUSE	Faah	579	3.8	Mus musculus OX=10090	1:Experimental evidence at protein level	Fatty-acid amide hydrolase 1	0	0	0.9743	0.999	1	4	4	4	2	2	2	0	0	0	0	0	0	2	2	2	0	0	0	0	0	0	0	0	0	0	0	0	0	0	0	0	0	0	0
980	a	sp|O35473|C1D_MOUSE	O35473	C1D_MOUSE	C1d	141	22.7	Mus musculus OX=10090	1:Experimental evidence at protein level	Nuclear nucleic acid-binding protein C1D	0	0	0.9743	0.999	1	4	4	4	2	2	2	0	0	0	0	0	0	2	2	2	0	0	0	0	0	0	0	0	0	0	0	0	0	0	0	0	0	0	0
981	a	sp|O35691|PININ_MOUSE	O35691	PININ_MOUSE	Pnn	725	2.8	Mus musculus OX=10090	1:Experimental evidence at protein level	Pinin	0	0	0.9743	0.999	1	2	2	2	2	2	2	0	0	0	0	0	0	0	0	0	0	0	0	0	0	0	0	0	0	0	0	0	0	0	0	0	0	0	0
982	a	sp|O35900|LSM2_MOUSE	O35900	LSM2_MOUSE	Lsm2	95	20	Mus musculus OX=10090	1:Experimental evidence at protein level	U6 snRNA-associated Sm-like protein LSm2	0	0	0.9743	0.999	1	3	3	3	1	1	1	0	0	0	0	0	0	2	2	2	0	0	0	0	0	0	0	0	0	0	0	0	0	0	0	0	0	0	0
983	a	sp|O54734|OST48_MOUSE	O54734	OST48_MOUSE	Ddost	441	3.2	Mus musculus OX=10090	1:Experimental evidence at protein level	Dolichyl-diphosphooligosaccharide--protein glycosyltransferase 48 kDa subunit	0	0	0.9743	0.999	1	4	4	4	2	2	2	0	0	0	0	0	0	2	2	2	0	0	0	0	0	0	0	0	0	0	0	0	0	0	0	0	0	0	0
984	a	sp|O54941|SMCE1_MOUSE	O54941	SMCE1_MOUSE	Smarce1	411	3.2	Mus musculus OX=10090	1:Experimental evidence at protein level	SWI/SNF-related matrix-associated actin-dependent regulator of chromatin subfamily E member 1	0	0	0.9743	0.999	1	1	1	1	1	1	1	0	0	0	0	0	0	0	0	0	0	0	0	0	0	0	0	0	0	0	0	0	0	0	0	0	0	0	0
985	a	sp|O70166|STMN3_MOUSE	O70166	STMN3_MOUSE	Stmn3	180	9.4	Mus musculus OX=10090	1:Experimental evidence at protein level	Stathmin-3	0	0	0.9743	0.999	1	7	7	7	2	2	2	0	0	0	0	0	0	2	2	2	0	0	0	0	0	0	2	2	2	0	0	0	0	0	0	1	1	1	0
986	a	sp|O70443|GNAZ_MOUSE	O70443	GNAZ_MOUSE	Gnaz	355	4.8	Mus musculus OX=10090	1:Experimental evidence at protein level	Guanine nucleotide-binding protein G(z) subunit alpha	0	0	0.9743	0.999	1	1	1	1	1	1	1	0	0	0	0	0	0	0	0	0	0	0	0	0	0	0	0	0	0	0	0	0	0	0	0	0	0	0	0
987	a	sp|P01643|KV5AA_MOUSE	P01643	KV5AA_MOUSE		108	16.7	Mus musculus OX=10090	1:Experimental evidence at protein level	Ig kappa chain V-V region MOPC 173	0	0	0.9743	0.999	1	4	4	4	0	0	0	0	0	0	0	0	0	0	0	0	0	0	0	0	0	0	4	4	4	0	0	0	0	0	0	0	0	0	0
988	a	sp|P01942|HBA_MOUSE	P01942	HBA_MOUSE	Hba	142	10.6	Mus musculus OX=10090	1:Experimental evidence at protein level	Hemoglobin subunit alpha	0	0	0.9743	0.999	1	7	7	7	4	4	4	0	0	0	0	0	0	1	1	1	0	0	0	0	0	0	1	1	1	0	0	0	0	0	0	1	1	1	0
989	a	sp|P04925|PRIO_MOUSE	P04925	PRIO_MOUSE	Prnp	254	4.7	Mus musculus OX=10090	1:Experimental evidence at protein level	Major prion protein	0	0	0.9743	0.999	1	1	1	1	1	1	1	0	0	0	0	0	0	0	0	0	0	0	0	0	0	0	0	0	0	0	0	0	0	0	0	0	0	0	0
990	a	sp|P06329|HVM50_MOUSE	P06329	HVM50_MOUSE		120	27.5	Mus musculus OX=10090	1:Experimental evidence at protein level	Ig heavy chain V region AC38 15.3	0	0	0.9743	0.999	1	2	2	2	0	0	0	0	0	0	0	0	0	0	0	0	0	0	0	0	0	0	0	0	0	0	0	0	0	0	0	2	2	2	0
991	a	sp|P08003|PDIA4_MOUSE	P08003	PDIA4_MOUSE	Pdia4	638	3	Mus musculus OX=10090	1:Experimental evidence at protein level	Protein disulfide-isomerase A4	0	0	0.9743	0.999	1	1	1	1	0	0	0	0	0	0	0	0	0	1	1	1	0	0	0	0	0	0	0	0	0	0	0	0	0	0	0	0	0	0	0
992	a	sp|P0C0A3|CHMP6_MOUSE	P0C0A3	CHMP6_MOUSE	Chmp6	200	11.5	Mus musculus OX=10090	1:Experimental evidence at protein level	Charged multivesicular body protein 6	0	0	0.9743	0.999	1	6	6	6	2	2	2	0	0	0	0	0	0	0	0	0	0	0	0	0	0	0	2	2	2	0	0	0	0	0	0	2	2	2	0
993	a	sp|P0DP26|CALM1_MOUSE	P0DP26	CALM1_MOUSE	Calm1	149	8.7	Mus musculus OX=10090	1:Experimental evidence at protein level	Calmodulin-1	0	0	0.9743	0.999	1	7	7	7	1	1	1	0	0	0	0	0	0	2	2	2	0	0	0	0	0	0	2	2	2	0	0	0	0	0	0	2	2	2	0
994	a	sp|P10639|THIO_MOUSE	P10639	THIO_MOUSE	Txn	105	12.4	Mus musculus OX=10090	1:Experimental evidence at protein level	Thioredoxin	0	0	0.9743	0.999	1	2	2	2	2	2	2	0	0	0	0	0	0	0	0	0	0	0	0	0	0	0	0	0	0	0	0	0	0	0	0	0	0	0	0
995	a	sp|P15116|CADH2_MOUSE	P15116	CADH2_MOUSE	Cdh2	906	2.3	Mus musculus OX=10090	1:Experimental evidence at protein level	Cadherin-2	0	0	0.9743	0.999	1	1	1	1	1	1	1	0	0	0	0	0	0	0	0	0	0	0	0	0	0	0	0	0	0	0	0	0	0	0	0	0	0	0	0
996	a	sp|P18760|COF1_MOUSE	P18760	COF1_MOUSE	Cfl1	166	7.2	Mus musculus OX=10090	1:Experimental evidence at protein level	Cofilin-1	0	0	0.9743	0.999	1	2	2	2	0	0	0	0	0	0	0	0	0	2	2	2	0	0	0	0	0	0	0	0	0	0	0	0	0	0	0	0	0	0	0
997	a	sp|P19324|SERPH_MOUSE	P19324	SERPH_MOUSE	Serpinh1	417	6.2	Mus musculus OX=10090	1:Experimental evidence at protein level	Serpin H1	0	0	0.9743	0.999	1	4	4	4	2	2	2	0	0	0	0	0	0	2	2	2	0	0	0	0	0	0	0	0	0	0	0	0	0	0	0	0	0	0	0
998	a	sp|P21614|VTDB_MOUSE	P21614	VTDB_MOUSE	Gc	476	4.6	Mus musculus OX=10090	1:Experimental evidence at protein level	Vitamin D-binding protein	0	0	0.9743	0.999	1	4	4	4	0	0	0	0	0	0	0	0	0	0	0	0	0	0	0	0	0	0	2	2	2	0	0	0	0	0	0	2	2	2	0
999	a	sp|P29319|EPHA3_MOUSE	P29319	EPHA3_MOUSE	Epha3	983	1.5	Mus musculus OX=10090	1:Experimental evidence at protein level	Ephrin type-A receptor 3	0	0	0.9743	0.999	1	10	10	10	3	3	3	0	0	0	0	0	0	3	3	3	0	0	0	0	0	0	2	2	2	0	0	0	0	0	0	2	2	2	0
1000	a	sp|P39039-2|MBL1_MOUSE	P39039-2	MBL1_MOUSE	Mbl1	141	21.3	Mus musculus OX=10090		Isoform 2 of Mannose-binding protein A	0	0	0.9743	0.999	1	7	7	7	0	0	0	0	0	0	0	0	0	0	0	0	0	0	0	0	0	0	4	4	4	0	0	0	0	0	0	3	3	3	0
1001	a	sp|P42567|EPS15_MOUSE	P42567	EPS15_MOUSE	Eps15	897	2.2	Mus musculus OX=10090	1:Experimental evidence at protein level	Epidermal growth factor receptor substrate 15	0	0	0.9743	0.999	1	2	2	2	0	0	0	0	0	0	0	0	0	0	0	0	0	0	0	0	0	0	2	2	2	0	0	0	0	0	0	0	0	0	0
1002	a	sp|P51906|EAA3_MOUSE	P51906	EAA3_MOUSE	Slc1a1	523	2.9	Mus musculus OX=10090	1:Experimental evidence at protein level	Excitatory amino acid transporter 3	0	0	0.9743	0.999	1	2	2	2	2	2	2	0	0	0	0	0	0	0	0	0	0	0	0	0	0	0	0	0	0	0	0	0	0	0	0	0	0	0	0
1003	a	sp|P55821|STMN2_MOUSE	P55821	STMN2_MOUSE	Stmn2	179	5.6	Mus musculus OX=10090	1:Experimental evidence at protein level	Stathmin-2	0	0	0.9743	0.999	1	7	7	7	0	0	0	0	0	0	0	0	0	3	3	3	0	0	0	0	0	0	4	4	4	0	0	0	0	0	0	0	0	0	0
1004	a	sp|P60060|SC61G_MOUSE	P60060	SC61G_MOUSE	Sec61g	68	17.6	Mus musculus OX=10090	3:Protein inferred from homology	Protein transport protein Sec61 subunit gamma	0	0	0.9743	0.999	1	2	2	2	2	2	2	0	0	0	0	0	0	0	0	0	0	0	0	0	0	0	0	0	0	0	0	0	0	0	0	0	0	0	0
1005	a	sp|P60202-2|MYPR_MOUSE	P60202-2	MYPR_MOUSE	Plp1	242	5.4	Mus musculus OX=10090		Isoform DM-20 of Myelin proteolipid protein	0	0	0.9743	0.999	1	2	2	2	2	2	2	0	0	0	0	0	0	0	0	0	0	0	0	0	0	0	0	0	0	0	0	0	0	0	0	0	0	0	0
1006	a	sp|P60853|LZTS1_MOUSE	P60853	LZTS1_MOUSE	Lzts1	599	4.5	Mus musculus OX=10090	2:Experimental evidence at transcript level	Leucine zipper putative tumor suppressor 1	0	0	0.9743	0.999	1	1	1	1	0	0	0	0	0	0	0	0	0	0	0	0	0	0	0	0	0	0	0	0	0	0	0	0	0	0	0	1	1	1	0
1007	a	sp|P61161|ARP2_MOUSE	P61161	ARP2_MOUSE	Actr2	394	9.1	Mus musculus OX=10090	1:Experimental evidence at protein level	Actin-related protein 2	0	0	0.9743	0.999	1	2	2	2	1	1	1	0	0	0	0	0	0	1	1	1	0	0	0	0	0	0	0	0	0	0	0	0	0	0	0	0	0	0	0
1008	a	sp|P61226|RAP2B_MOUSE	P61226	RAP2B_MOUSE	Rap2b	183	24.8	Mus musculus OX=10090	1:Experimental evidence at protein level	Ras-related protein Rap-2b	0	0	0.9743	0.999	1	6	6	6	2	2	2	0	0	0	0	0	0	0	0	0	0	0	0	0	0	0	2	2	2	0	0	0	0	0	0	2	2	2	0
1009	a	sp|P61924|COPZ1_MOUSE	P61924	COPZ1_MOUSE	Copz1	177	18.6	Mus musculus OX=10090	1:Experimental evidence at protein level	Coatomer subunit zeta-1	0	0	0.9743	0.999	1	3	3	3	1	1	1	0	0	0	0	0	0	2	2	2	0	0	0	0	0	0	0	0	0	0	0	0	0	0	0	0	0	0	0
1010	a	sp|P62309|RUXG_MOUSE	P62309	RUXG_MOUSE	Snrpg	76	15.8	Mus musculus OX=10090	1:Experimental evidence at protein level	Small nuclear ribonucleoprotein G	0	0	0.9743	0.999	1	3	3	3	3	3	3	0	0	0	0	0	0	0	0	0	0	0	0	0	0	0	0	0	0	0	0	0	0	0	0	0	0	0	0
1011	a	sp|P62862|RS30_MOUSE	P62862	RS30_MOUSE	Fau	59	16.9	Mus musculus OX=10090	1:Experimental evidence at protein level	40S ribosomal protein S30	0	0	0.9743	0.999	1	4	4	4	0	0	0	0	0	0	0	0	0	2	2	2	0	0	0	0	0	0	2	2	2	0	0	0	0	0	0	0	0	0	0
1012	a	sp|P62892|RL39_MOUSE	P62892	RL39_MOUSE	Rpl39	51	19.6	Mus musculus OX=10090	1:Experimental evidence at protein level	60S ribosomal protein L39	0	0	0.9743	0.999	1	2	2	2	2	2	2	0	0	0	0	0	0	0	0	0	0	0	0	0	0	0	0	0	0	0	0	0	0	0	0	0	0	0	0
1013	a	sp|P70414|NAC1_MOUSE	P70414	NAC1_MOUSE	Slc8a1	970	3.4	Mus musculus OX=10090	1:Experimental evidence at protein level	Sodium/calcium exchanger 1	0	0	0.9743	0.999	2	6	6	6	2	2	2	0	0	0	0	0	0	0	0	0	0	0	0	0	0	0	2	2	2	0	0	0	0	0	0	2	2	2	0
1014	a	sp|P80316|TCPE_MOUSE	P80316	TCPE_MOUSE	Cct5	541	5.5	Mus musculus OX=10090	1:Experimental evidence at protein level	T-complex protein 1 subunit epsilon	0	0	0.9743	0.999	1	11	11	11	2	2	2	0	0	0	0	0	0	2	2	2	0	0	0	0	0	0	4	4	4	0	0	0	0	0	0	3	3	3	0
1015	a	sp|P98156|VLDLR_MOUSE	P98156	VLDLR_MOUSE	Vldlr	873	1.9	Mus musculus OX=10090	1:Experimental evidence at protein level	Very low-density lipoprotein receptor	0	0	0.9743	0.999	1	1	1	1	1	1	1	0	0	0	0	0	0	0	0	0	0	0	0	0	0	0	0	0	0	0	0	0	0	0	0	0	0	0	0
1016	a	sp|Q01853|TERA_MOUSE	Q01853	TERA_MOUSE	Vcp	806	3.3	Mus musculus OX=10090	1:Experimental evidence at protein level	Transitional endoplasmic reticulum ATPase	0	0	0.9743	0.999	1	2	2	2	1	1	1	0	0	0	0	0	0	1	1	1	0	0	0	0	0	0	0	0	0	0	0	0	0	0	0	0	0	0	0
1017	a	sp|Q02111|KPCT_MOUSE	Q02111	KPCT_MOUSE	Prkcq	707	2.5	Mus musculus OX=10090	1:Experimental evidence at protein level	Protein kinase C theta type	0	0	0.9743	0.999	1	2	2	2	1	1	1	0	0	0	0	0	0	0	0	0	0	0	0	0	0	0	1	1	1	0	0	0	0	0	0	0	0	0	0
1018	a	sp|Q07235|GDN_MOUSE	Q07235	GDN_MOUSE	Serpine2	397	3	Mus musculus OX=10090	1:Experimental evidence at protein level	Glia-derived nexin	0	0	0.9743	0.999	1	1	1	1	1	1	1	0	0	0	0	0	0	0	0	0	0	0	0	0	0	0	0	0	0	0	0	0	0	0	0	0	0	0	0
1019	a	sp|Q3TDN2-2|FAF2_MOUSE	Q3TDN2-2	FAF2_MOUSE	Faf2	426	6.8	Mus musculus OX=10090		Isoform 2 of FAS-associated factor 2	0	0	0.9743	0.999	1	4	4	4	2	2	2	0	0	0	0	0	0	2	2	2	0	0	0	0	0	0	0	0	0	0	0	0	0	0	0	0	0	0	0
1020	a	sp|Q3UE31|K0930_MOUSE	Q3UE31	K0930_MOUSE		404	3.5	Mus musculus OX=10090	1:Experimental evidence at protein level	Uncharacterized protein KIAA0930 homolog	0	0	0.9743	0.999	1	2	2	2	2	2	2	0	0	0	0	0	0	0	0	0	0	0	0	0	0	0	0	0	0	0	0	0	0	0	0	0	0	0	0
1021	a	sp|Q3UEB3-2|PUF60_MOUSE	Q3UEB3-2	PUF60_MOUSE	Puf60	547	10	Mus musculus OX=10090		Isoform 2 of Poly(U)-binding-splicing factor PUF60	0	0	0.9743	0.999	2	7	7	7	2	2	2	0	0	0	0	0	0	2	2	2	0	0	0	0	0	0	1	1	1	0	0	0	0	0	0	2	2	2	0
1022	a	sp|Q3UKJ7-2|SMU1_MOUSE	Q3UKJ7-2	SMU1_MOUSE	Smu1	332	5.1	Mus musculus OX=10090		Isoform 2 of WD40 repeat-containing protein SMU1	0	0	0.9743	0.999	1	4	4	4	2	2	2	0	0	0	0	0	0	2	2	2	0	0	0	0	0	0	0	0	0	0	0	0	0	0	0	0	0	0	0
1023	a	sp|Q3UQI9-2|MINY4_MOUSE	Q3UQI9-2	MINY4_MOUSE	Mindy4	505	3	Mus musculus OX=10090		Isoform 2 of Probable ubiquitin carboxyl-terminal hydrolase MINDY-4	0	0	0.9743	0.999	1	4	4	4	0	0	0	0	0	0	0	0	0	0	0	0	0	0	0	0	0	0	2	2	2	0	0	0	0	0	0	2	2	2	0
1024	a	sp|Q3UR50-2|VW5B2_MOUSE	Q3UR50-2	VW5B2_MOUSE	Vwa5b2	602	4.3	Mus musculus OX=10090		Isoform 2 of von Willebrand factor A domain-containing protein 5B2	0	0	0.9743	0.999	1	6	6	6	2	2	2	0	0	0	0	0	0	0	0	0	0	0	0	0	0	0	2	2	2	0	0	0	0	0	0	2	2	2	0
1025	a	sp|Q3UYG1|CC160_MOUSE	Q3UYG1	CC160_MOUSE	Ccdc160	323	4.3	Mus musculus OX=10090	2:Experimental evidence at transcript level	Coiled-coil domain-containing protein 160	0	0	0.9743	0.999	1	1	1	1	1	1	1	0	0	0	0	0	0	0	0	0	0	0	0	0	0	0	0	0	0	0	0	0	0	0	0	0	0	0	0
1026	a	sp|Q5SUF2-2|LC7L3_MOUSE	Q5SUF2-2	LC7L3_MOUSE	Luc7l3	491	3.2	Mus musculus OX=10090		Isoform 2 of Luc7-like protein 3	0	0	0.9743	0.999	1	1	1	1	0	0	0	0	0	0	0	0	0	1	1	1	0	0	0	0	0	0	0	0	0	0	0	0	0	0	0	0	0	0	0
1027	a	sp|Q60930|VDAC2_MOUSE	Q60930	VDAC2_MOUSE	Vdac2	295	4.4	Mus musculus OX=10090	1:Experimental evidence at protein level	Voltage-dependent anion-selective channel protein 2	0	0	0.9743	0.999	1	3	3	3	2	2	2	0	0	0	0	0	0	1	1	1	0	0	0	0	0	0	0	0	0	0	0	0	0	0	0	0	0	0	0
1028	a	sp|Q61136|PRP4B_MOUSE	Q61136	PRP4B_MOUSE	Prpf4b	1007	1.3	Mus musculus OX=10090	1:Experimental evidence at protein level	Serine/threonine-protein kinase PRP4 homolog	0	0	0.9743	0.999	1	2	2	2	2	2	2	0	0	0	0	0	0	0	0	0	0	0	0	0	0	0	0	0	0	0	0	0	0	0	0	0	0	0	0
1029	a	sp|Q61151|2A5E_MOUSE	Q61151	2A5E_MOUSE	Ppp2r5e	467	4.7	Mus musculus OX=10090	1:Experimental evidence at protein level	Serine/threonine-protein phosphatase 2A 56 kDa regulatory subunit epsilon isoform	0	0	0.9743	0.999	1	5	5	5	2	2	2	0	0	0	0	0	0	2	2	2	0	0	0	0	0	0	1	1	1	0	0	0	0	0	0	0	0	0	0
1030	a	sp|Q61164|CTCF_MOUSE	Q61164	CTCF_MOUSE	Ctcf	736	2.4	Mus musculus OX=10090	1:Experimental evidence at protein level	Transcriptional repressor CTCF	0	0	0.9743	0.999	1	2	2	2	2	2	2	0	0	0	0	0	0	0	0	0	0	0	0	0	0	0	0	0	0	0	0	0	0	0	0	0	0	0	0
1031	a	sp|Q61466|SMRD1_MOUSE	Q61466	SMRD1_MOUSE	Smarcd1	515	3.5	Mus musculus OX=10090	1:Experimental evidence at protein level	SWI/SNF-related matrix-associated actin-dependent regulator of chromatin subfamily D member 1	0	0	0.9743	0.999	1	1	1	1	1	1	1	0	0	0	0	0	0	0	0	0	0	0	0	0	0	0	0	0	0	0	0	0	0	0	0	0	0	0	0
1032	a	sp|Q61809|LRRN1_MOUSE	Q61809	LRRN1_MOUSE	Lrrn1	716	4.5	Mus musculus OX=10090	2:Experimental evidence at transcript level	Leucine-rich repeat neuronal protein 1	0	0	0.9743	0.999	1	6	6	6	2	2	2	0	0	0	0	0	0	2	2	2	0	0	0	0	0	0	0	0	0	0	0	0	0	0	0	2	2	2	0
1033	a	sp|Q62241|RU1C_MOUSE	Q62241	RU1C_MOUSE	Snrpc	159	7.5	Mus musculus OX=10090	1:Experimental evidence at protein level	U1 small nuclear ribonucleoprotein C	0	0	0.9743	0.999	1	4	4	4	2	2	2	0	0	0	0	0	0	2	2	2	0	0	0	0	0	0	0	0	0	0	0	0	0	0	0	0	0	0	0
1034	a	sp|Q62420|SH3G2_MOUSE	Q62420	SH3G2_MOUSE	Sh3gl2	352	9.4	Mus musculus OX=10090	1:Experimental evidence at protein level	Endophilin-A1	0	0	0.9743	0.999	1	6	6	6	1	1	1	0	0	0	0	0	0	1	1	1	0	0	0	0	0	0	2	2	2	0	0	0	0	0	0	2	2	2	0
1035	a	sp|Q64322|NPDC1_MOUSE	Q64322	NPDC1_MOUSE	Npdc1	332	4.5	Mus musculus OX=10090	2:Experimental evidence at transcript level	Neural proliferation differentiation and control protein 1	0	0	0.9743	0.999	1	6	6	6	0	0	0	0	0	0	0	0	0	0	0	0	0	0	0	0	0	0	3	3	3	0	0	0	0	0	0	3	3	3	0
1036	a	sp|Q68FL6|SYMC_MOUSE	Q68FL6	SYMC_MOUSE	Mars1	902	3.1	Mus musculus OX=10090	1:Experimental evidence at protein level	Methionine--tRNA ligase, cytoplasmic	0	0	0.9743	0.999	1	2	2	2	1	1	1	0	0	0	0	0	0	1	1	1	0	0	0	0	0	0	0	0	0	0	0	0	0	0	0	0	0	0	0
1037	a	sp|Q6NS52-2|DGKB_MOUSE	Q6NS52-2	DGKB_MOUSE	Dgkb	795	3.8	Mus musculus OX=10090		Isoform 2 of Diacylglycerol kinase beta	0	0	0.9743	0.999	1	3	3	3	1	1	1	0	0	0	0	0	0	2	2	2	0	0	0	0	0	0	0	0	0	0	0	0	0	0	0	0	0	0	0
1038	a	sp|Q6NS57-2|MABP1_MOUSE	Q6NS57-2	MABP1_MOUSE	Mapkbp1	1509	1.3	Mus musculus OX=10090		Isoform 2 of Mitogen-activated protein kinase-binding protein 1	0	0	0.9743	0.999	1	1	1	1	0	0	0	0	0	0	0	0	0	1	1	1	0	0	0	0	0	0	0	0	0	0	0	0	0	0	0	0	0	0	0
1039	a	sp|Q6NVF9|CPSF6_MOUSE	Q6NVF9	CPSF6_MOUSE	Cpsf6	551	4.5	Mus musculus OX=10090	1:Experimental evidence at protein level	Cleavage and polyadenylation specificity factor subunit 6	0	0	0.9743	0.999	1	8	8	8	2	2	2	0	0	0	0	0	0	2	2	2	0	0	0	0	0	0	3	3	3	0	0	0	0	0	0	1	1	1	0
1040	a	sp|Q6P5F7-2|TTYH3_MOUSE	Q6P5F7-2	TTYH3_MOUSE	Ttyh3	479	2.9	Mus musculus OX=10090		Isoform 2 of Protein tweety homolog 3	0	0	0.9743	0.999	1	5	5	5	1	1	1	0	0	0	0	0	0	0	0	0	0	0	0	0	0	0	2	2	2	0	0	0	0	0	0	2	2	2	0
1041	a	sp|Q6PE01|SNR40_MOUSE	Q6PE01	SNR40_MOUSE	Snrnp40	358	3.4	Mus musculus OX=10090	1:Experimental evidence at protein level	U5 small nuclear ribonucleoprotein 40 kDa protein	0	0	0.9743	0.999	1	1	1	1	1	1	1	0	0	0	0	0	0	0	0	0	0	0	0	0	0	0	0	0	0	0	0	0	0	0	0	0	0	0	0
1042	a	sp|Q76KJ5|RPA34_MOUSE	Q76KJ5	RPA34_MOUSE	Polr1g	399	4.3	Mus musculus OX=10090	1:Experimental evidence at protein level	DNA-directed RNA polymerase I subunit RPA34	0	0	0.9743	0.999	1	3	3	3	2	2	2	0	0	0	0	0	0	1	1	1	0	0	0	0	0	0	0	0	0	0	0	0	0	0	0	0	0	0	0
1043	a	sp|Q7TQF7|AMPH_MOUSE	Q7TQF7	AMPH_MOUSE	Amph	686	2.9	Mus musculus OX=10090	1:Experimental evidence at protein level	Amphiphysin	0	0	0.9743	0.999	1	3	3	3	2	2	2	0	0	0	0	0	0	0	0	0	0	0	0	0	0	0	1	1	1	0	0	0	0	0	0	0	0	0	0
1044	a	sp|Q80TA1|EPT1_MOUSE	Q80TA1	EPT1_MOUSE	Selenoi	398	4	Mus musculus OX=10090	2:Experimental evidence at transcript level	Ethanolaminephosphotransferase 1	0	0	0.9743	0.999	1	1	1	1	0	0	0	0	0	0	0	0	0	1	1	1	0	0	0	0	0	0	0	0	0	0	0	0	0	0	0	0	0	0	0
1045	a	sp|Q80TN5-2|ZDH17_MOUSE	Q80TN5-2	ZDH17_MOUSE	Zdhhc17	429	4.9	Mus musculus OX=10090		Isoform 2 of Palmitoyltransferase ZDHHC17	0	0	0.9743	0.999	1	1	1	1	1	1	1	0	0	0	0	0	0	0	0	0	0	0	0	0	0	0	0	0	0	0	0	0	0	0	0	0	0	0	0
1046	a	sp|Q80WC1-2|UBN2_MOUSE	Q80WC1-2	UBN2_MOUSE	Ubn2	1203	2.1	Mus musculus OX=10090		Isoform 2 of Ubinuclein-2	0	0	0.9743	0.999	1	4	4	4	2	2	2	0	0	0	0	0	0	2	2	2	0	0	0	0	0	0	0	0	0	0	0	0	0	0	0	0	0	0	0
1047	a	sp|Q80WT5-2|AFTIN_MOUSE	Q80WT5-2	AFTIN_MOUSE	Aftph	904	2.1	Mus musculus OX=10090		Isoform 2 of Aftiphilin	0	0	0.9743	0.999	1	1	1	1	1	1	1	0	0	0	0	0	0	0	0	0	0	0	0	0	0	0	0	0	0	0	0	0	0	0	0	0	0	0	0
1048	a	sp|Q8BGJ9-2|U2AF4_MOUSE	Q8BGJ9-2	U2AF4_MOUSE	U2af1l4	188	8.4	Mus musculus OX=10090		Isoform 2 of Splicing factor U2AF 26 kDa subunit	0	0	0.9743	0.999	1	3	3	3	1	1	1	0	0	0	0	0	0	0	0	0	0	0	0	0	0	0	2	2	2	0	0	0	0	0	0	0	0	0	0
1049	a	sp|Q8BGP5|TM127_MOUSE	Q8BGP5	TM127_MOUSE	Tmem127	238	7.6	Mus musculus OX=10090	2:Experimental evidence at transcript level	Transmembrane protein 127	0	0	0.9743	0.999	1	1	1	1	1	1	1	0	0	0	0	0	0	0	0	0	0	0	0	0	0	0	0	0	0	0	0	0	0	0	0	0	0	0	0
1050	a	sp|Q8BIE6-2|FRM4A_MOUSE	Q8BIE6-2	FRM4A_MOUSE	Frmd4a	1042	2.2	Mus musculus OX=10090		Isoform 2 of FERM domain-containing protein 4A	0	0	0.9743	0.999	1	4	4	4	2	2	2	0	0	0	0	0	0	2	2	2	0	0	0	0	0	0	0	0	0	0	0	0	0	0	0	0	0	0	0
1051	a	sp|Q8BP97-2|RHBD3_MOUSE	Q8BP97-2	RHBD3_MOUSE	Rhbdd3	375	6.1	Mus musculus OX=10090		Isoform 2 of Rhomboid domain-containing protein 3	0	0	0.9743	0.999	1	4	4	4	2	2	2	0	0	0	0	0	0	2	2	2	0	0	0	0	0	0	0	0	0	0	0	0	0	0	0	0	0	0	0
1052	a	sp|Q8BTV2-2|CPSF7_MOUSE	Q8BTV2-2	CPSF7_MOUSE	Cpsf7	462	10.5	Mus musculus OX=10090		Isoform 2 of Cleavage and polyadenylation specificity factor subunit 7	0	0	0.9743	0.999	1	2	2	2	2	2	2	0	0	0	0	0	0	0	0	0	0	0	0	0	0	0	0	0	0	0	0	0	0	0	0	0	0	0	0
1053	a	sp|Q8BU30|SYIC_MOUSE	Q8BU30	SYIC_MOUSE	Iars1	1262	2.6	Mus musculus OX=10090	1:Experimental evidence at protein level	Isoleucine--tRNA ligase, cytoplasmic	0	0	0.9743	0.999	1	5	5	5	3	3	3	0	0	0	0	0	0	2	2	2	0	0	0	0	0	0	0	0	0	0	0	0	0	0	0	0	0	0	0
1054	a	sp|Q8BUV3|GEPH_MOUSE	Q8BUV3	GEPH_MOUSE	Gphn	769	2.6	Mus musculus OX=10090	1:Experimental evidence at protein level	Gephyrin	0	0	0.9743	0.999	1	3	3	3	2	2	2	0	0	0	0	0	0	1	1	1	0	0	0	0	0	0	0	0	0	0	0	0	0	0	0	0	0	0	0
1055	a	sp|Q8BVA5-2|LDAH_MOUSE	Q8BVA5-2	LDAH_MOUSE	Ldah	236	4.7	Mus musculus OX=10090		Isoform 2 of Lipid droplet-associated hydrolase	0	0	0.9743	0.999	1	2	2	2	0	0	0	0	0	0	0	0	0	0	0	0	0	0	0	0	0	0	2	2	2	0	0	0	0	0	0	0	0	0	0
1056	a	sp|Q8BW41-2|PMGT2_MOUSE	Q8BW41-2	PMGT2_MOUSE	Pomgnt2	580	3.3	Mus musculus OX=10090		Isoform 2 of Protein O-linked-mannose beta-1,4-N-acetylglucosaminyltransferase 2	0	0	0.9743	0.999	1	3	3	3	2	2	2	0	0	0	0	0	0	1	1	1	0	0	0	0	0	0	0	0	0	0	0	0	0	0	0	0	0	0	0
1057	a	sp|Q8BXK8|AGAP1_MOUSE	Q8BXK8	AGAP1_MOUSE	Agap1	857	2.6	Mus musculus OX=10090	1:Experimental evidence at protein level	Arf-GAP with GTPase, ANK repeat and PH domain-containing protein 1	0	0	0.9743	0.999	1	2	2	2	2	2	2	0	0	0	0	0	0	0	0	0	0	0	0	0	0	0	0	0	0	0	0	0	0	0	0	0	0	0	0
1058	a	sp|Q8C0L0|TMX4_MOUSE	Q8C0L0	TMX4_MOUSE	Tmx4	335	3.6	Mus musculus OX=10090	1:Experimental evidence at protein level	Thioredoxin-related transmembrane protein 4	0	0	0.9743	0.999	1	3	3	3	1	1	1	0	0	0	0	0	0	2	2	2	0	0	0	0	0	0	0	0	0	0	0	0	0	0	0	0	0	0	0
1059	a	sp|Q8C1B1-2|CAMP2_MOUSE	Q8C1B1-2	CAMP2_MOUSE	Camsap2	1470	1	Mus musculus OX=10090		Isoform 2 of Calmodulin-regulated spectrin-associated protein 2	0	0	0.9743	0.999	1	2	2	2	2	2	2	0	0	0	0	0	0	0	0	0	0	0	0	0	0	0	0	0	0	0	0	0	0	0	0	0	0	0	0
1060	a	sp|Q8CF66|LTOR4_MOUSE	Q8CF66	LTOR4_MOUSE	Lamtor4	99	10.1	Mus musculus OX=10090	1:Experimental evidence at protein level	Ragulator complex protein LAMTOR4	0	0	0.9743	0.999	1	9	9	9	2	2	2	0	0	0	0	0	0	1	1	1	0	0	0	0	0	0	2	2	2	0	0	0	0	0	0	4	4	4	0
1061	a	sp|Q8K097-2|LFG2_MOUSE	Q8K097-2	LFG2_MOUSE	Faim2	305	7.2	Mus musculus OX=10090		Isoform 2 of Protein lifeguard 2	0	0	0.9743	0.999	1	5	5	5	1	1	1	0	0	0	0	0	0	2	2	2	0	0	0	0	0	0	2	2	2	0	0	0	0	0	0	0	0	0	0
1062	a	sp|Q8K1M6-2|DNM1L_MOUSE	Q8K1M6-2	DNM1L_MOUSE	Dnm1l	716	3.4	Mus musculus OX=10090		Isoform 2 of Dynamin-1-like protein	0	0	0.9743	0.999	1	1	1	1	0	0	0	0	0	0	0	0	0	1	1	1	0	0	0	0	0	0	0	0	0	0	0	0	0	0	0	0	0	0	0
1063	a	sp|Q8K2P7-2|S38A1_MOUSE	Q8K2P7-2	S38A1_MOUSE	Slc38a1	344	3.2	Mus musculus OX=10090		Isoform 2 of Sodium-coupled neutral amino acid transporter 1	0	0	0.9743	0.999	1	3	3	3	0	0	0	0	0	0	0	0	0	3	3	3	0	0	0	0	0	0	0	0	0	0	0	0	0	0	0	0	0	0	0
1064	a	sp|Q8K2Z2|PRP39_MOUSE	Q8K2Z2	PRP39_MOUSE	Prpf39	665	4.4	Mus musculus OX=10090	1:Experimental evidence at protein level	Pre-mRNA-processing factor 39	0	0	0.9743	0.999	1	4	4	4	0	0	0	0	0	0	0	0	0	0	0	0	0	0	0	0	0	0	2	2	2	0	0	0	0	0	0	2	2	2	0
1065	a	sp|Q8K4Z5|SF3A1_MOUSE	Q8K4Z5	SF3A1_MOUSE	Sf3a1	791	3	Mus musculus OX=10090	1:Experimental evidence at protein level	Splicing factor 3A subunit 1	0	0	0.9743	0.999	1	2	2	2	1	1	1	0	0	0	0	0	0	1	1	1	0	0	0	0	0	0	0	0	0	0	0	0	0	0	0	0	0	0	0
1066	a	sp|Q8QZY9|SF3B4_MOUSE	Q8QZY9	SF3B4_MOUSE	Sf3b4	424	10.1	Mus musculus OX=10090	1:Experimental evidence at protein level	Splicing factor 3B subunit 4	0	0	0.9743	0.999	2	2	2	2	2	2	2	0	0	0	0	0	0	0	0	0	0	0	0	0	0	0	0	0	0	0	0	0	0	0	0	0	0	0	0
1067	a	sp|Q8R0S2-2|IQEC1_MOUSE	Q8R0S2-2	IQEC1_MOUSE	Iqsec1	962	2.2	Mus musculus OX=10090		Isoform 2 of IQ motif and SEC7 domain-containing protein 1	0	0	0.9743	0.999	1	5	5	5	3	3	3	0	0	0	0	0	0	2	2	2	0	0	0	0	0	0	0	0	0	0	0	0	0	0	0	0	0	0	0
1068	a	sp|Q8R127|SCPDL_MOUSE	Q8R127	SCPDL_MOUSE	Sccpdh	429	6.8	Mus musculus OX=10090	1:Experimental evidence at protein level	Saccharopine dehydrogenase-like oxidoreductase	0	0	0.9743	0.999	1	4	4	4	2	2	2	0	0	0	0	0	0	2	2	2	0	0	0	0	0	0	0	0	0	0	0	0	0	0	0	0	0	0	0
1069	a	sp|Q8R326-2|PSPC1_MOUSE	Q8R326-2	PSPC1_MOUSE	Pspc1	466	4.9	Mus musculus OX=10090		Isoform 2 of Paraspeckle component 1	0	0	0.9743	0.999	1	1	1	1	1	1	1	0	0	0	0	0	0	0	0	0	0	0	0	0	0	0	0	0	0	0	0	0	0	0	0	0	0	0	0
1070	a	sp|Q8R5J9|PRAF3_MOUSE	Q8R5J9	PRAF3_MOUSE	Arl6ip5	188	5.9	Mus musculus OX=10090	1:Experimental evidence at protein level	PRA1 family protein 3	0	0	0.9743	0.999	1	3	3	3	1	1	1	0	0	0	0	0	0	2	2	2	0	0	0	0	0	0	0	0	0	0	0	0	0	0	0	0	0	0	0
1071	a	sp|Q8VBV4-1|FBXW7_MOUSE	Q8VBV4-1	FBXW7_MOUSE	Fbxw7	629	2.1	Mus musculus OX=10090		Isoform 2 of F-box/WD repeat-containing protein 7	0	0	0.9743	0.999	1	1	1	1	1	1	1	0	0	0	0	0	0	0	0	0	0	0	0	0	0	0	0	0	0	0	0	0	0	0	0	0	0	0	0
1072	a	sp|Q8VD24|ZCC18_MOUSE	Q8VD24	ZCC18_MOUSE	Zcchc18	393	4.8	Mus musculus OX=10090	2:Experimental evidence at transcript level	Zinc finger CCHC domain-containing protein 18	0	0	0.9743	0.999	1	1	1	1	1	1	1	0	0	0	0	0	0	0	0	0	0	0	0	0	0	0	0	0	0	0	0	0	0	0	0	0	0	0	0
1073	a	sp|Q8VHW2|CCG8_MOUSE	Q8VHW2	CCG8_MOUSE	Cacng8	423	8.5	Mus musculus OX=10090	1:Experimental evidence at protein level	Voltage-dependent calcium channel gamma-8 subunit	0	0	0.9743	0.999	1	3	3	3	0	0	0	0	0	0	0	0	0	1	1	1	0	0	0	0	0	0	2	2	2	0	0	0	0	0	0	0	0	0	0
1074	a	sp|Q91V37|VATO_MOUSE	Q91V37	VATO_MOUSE	Atp6v0b	205	17.1	Mus musculus OX=10090	1:Experimental evidence at protein level	V-type proton ATPase 21 kDa proteolipid subunit	0	0	0.9743	0.999	1	5	5	5	2	2	2	0	0	0	0	0	0	1	1	1	0	0	0	0	0	0	2	2	2	0	0	0	0	0	0	0	0	0	0
1075	a	sp|Q91X20|ASH2L_MOUSE	Q91X20	ASH2L_MOUSE	Ash2l	623	2.4	Mus musculus OX=10090	1:Experimental evidence at protein level	Set1/Ash2 histone methyltransferase complex subunit ASH2	0	0	0.9743	0.999	1	1	1	1	1	1	1	0	0	0	0	0	0	0	0	0	0	0	0	0	0	0	0	0	0	0	0	0	0	0	0	0	0	0	0
1076	a	sp|Q921E2|RAB31_MOUSE	Q921E2	RAB31_MOUSE	Rab31	194	7.2	Mus musculus OX=10090	1:Experimental evidence at protein level	Ras-related protein Rab-31	0	0	0.9743	0.999	1	1	1	1	1	1	1	0	0	0	0	0	0	0	0	0	0	0	0	0	0	0	0	0	0	0	0	0	0	0	0	0	0	0	0
1077	a	sp|Q921H8|THIKA_MOUSE	Q921H8	THIKA_MOUSE	Acaa1a	424	4.7	Mus musculus OX=10090	1:Experimental evidence at protein level	3-ketoacyl-CoA thiolase A, peroxisomal	0	0	0.9743	0.999	1	2	2	2	1	1	1	0	0	0	0	0	0	1	1	1	0	0	0	0	0	0	0	0	0	0	0	0	0	0	0	0	0	0	0
1078	a	sp|Q99JH8|ERD21_MOUSE	Q99JH8	ERD21_MOUSE	Kdelr1	212	9	Mus musculus OX=10090	1:Experimental evidence at protein level	ER lumen protein-retaining receptor 1	0	0	0.9743	0.999	1	2	2	2	2	2	2	0	0	0	0	0	0	0	0	0	0	0	0	0	0	0	0	0	0	0	0	0	0	0	0	0	0	0	0
1079	a	sp|Q99JP6-2|HOME3_MOUSE	Q99JP6-2	HOME3_MOUSE	Homer3	359	5.9	Mus musculus OX=10090		Isoform 2 of Homer protein homolog 3	0	0	0.9743	0.999	1	2	2	2	2	2	2	0	0	0	0	0	0	0	0	0	0	0	0	0	0	0	0	0	0	0	0	0	0	0	0	0	0	0	0
1080	a	sp|Q99L43|CDS2_MOUSE	Q99L43	CDS2_MOUSE	Cds2	444	3.8	Mus musculus OX=10090	1:Experimental evidence at protein level	Phosphatidate cytidylyltransferase 2	0	0	0.9743	0.999	1	1	1	1	1	1	1	0	0	0	0	0	0	0	0	0	0	0	0	0	0	0	0	0	0	0	0	0	0	0	0	0	0	0	0
1081	a	sp|Q99MR0|ACL6B_MOUSE	Q99MR0	ACL6B_MOUSE	Actl6b	426	5.4	Mus musculus OX=10090	1:Experimental evidence at protein level	Actin-like protein 6B	0	0	0.9743	0.999	1	1	1	1	1	1	1	0	0	0	0	0	0	0	0	0	0	0	0	0	0	0	0	0	0	0	0	0	0	0	0	0	0	0	0
1082	a	sp|Q9CQ92|FIS1_MOUSE	Q9CQ92	FIS1_MOUSE	Fis1	152	9.9	Mus musculus OX=10090	1:Experimental evidence at protein level	Mitochondrial fission 1 protein	0	0	0.9743	0.999	1	8	8	8	2	2	2	0	0	0	0	0	0	2	2	2	0	0	0	0	0	0	2	2	2	0	0	0	0	0	0	2	2	2	0
1083	a	sp|Q9CR20|IR3IP_MOUSE	Q9CR20	IR3IP_MOUSE	Ier3ip1	82	24.4	Mus musculus OX=10090	3:Protein inferred from homology	Immediate early response 3-interacting protein 1	0	0	0.9743	0.999	1	2	2	2	1	1	1	0	0	0	0	0	0	1	1	1	0	0	0	0	0	0	0	0	0	0	0	0	0	0	0	0	0	0	0
1084	a	sp|Q9CR23|TMEM9_MOUSE	Q9CR23	TMEM9_MOUSE	Tmem9	183	10.4	Mus musculus OX=10090	1:Experimental evidence at protein level	Proton-transporting V-type ATPase complex assembly regulator TMEM9	0	0	0.9743	0.999	1	10	10	10	4	4	4	0	0	0	0	0	0	2	2	2	0	0	0	0	0	0	2	2	2	0	0	0	0	0	0	2	2	2	0
1085	a	sp|Q9CR60|GOT1B_MOUSE	Q9CR60	GOT1B_MOUSE	Golt1b	138	6.5	Mus musculus OX=10090	1:Experimental evidence at protein level	Vesicle transport protein GOT1B	0	0	0.9743	0.999	1	3	3	3	2	2	2	0	0	0	0	0	0	1	1	1	0	0	0	0	0	0	0	0	0	0	0	0	0	0	0	0	0	0	0
1086	a	sp|Q9CX13|CNIH4_MOUSE	Q9CX13	CNIH4_MOUSE	Cnih4	139	14.4	Mus musculus OX=10090	2:Experimental evidence at transcript level	Protein cornichon homolog 4	0	0	0.9743	0.999	1	2	2	2	2	2	2	0	0	0	0	0	0	0	0	0	0	0	0	0	0	0	0	0	0	0	0	0	0	0	0	0	0	0	0
1087	a	sp|Q9CY57-2|CHTOP_MOUSE	Q9CY57-2	CHTOP_MOUSE	Chtop	224	9	Mus musculus OX=10090		Isoform 2 of Chromatin target of PRMT1 protein	0	0	0.9743	0.999	1	4	4	4	2	2	2	0	0	0	0	0	0	2	2	2	0	0	0	0	0	0	0	0	0	0	0	0	0	0	0	0	0	0	0
1088	a	sp|Q9CYI4|LUC7L_MOUSE	Q9CYI4	LUC7L_MOUSE	Luc7l	371	3	Mus musculus OX=10090	1:Experimental evidence at protein level	Putative RNA-binding protein Luc7-like 1	0	0	0.9743	0.999	1	1	1	1	1	1	1	0	0	0	0	0	0	0	0	0	0	0	0	0	0	0	0	0	0	0	0	0	0	0	0	0	0	0	0
1089	a	sp|Q9D0C1|RN115_MOUSE	Q9D0C1	RN115_MOUSE	Rnf115	305	5.9	Mus musculus OX=10090	1:Experimental evidence at protein level	E3 ubiquitin-protein ligase RNF115	0	0	0.9743	0.999	1	4	4	4	0	0	0	0	0	0	0	0	0	0	0	0	0	0	0	0	0	0	2	2	2	0	0	0	0	0	0	2	2	2	0
1090	a	sp|Q9D0T1|NH2L1_MOUSE	Q9D0T1	NH2L1_MOUSE	Snu13	128	21.9	Mus musculus OX=10090	1:Experimental evidence at protein level	NHP2-like protein 1	0	0	0.9743	0.999	1	3	3	3	2	2	2	0	0	0	0	0	0	1	1	1	0	0	0	0	0	0	0	0	0	0	0	0	0	0	0	0	0	0	0
1091	a	sp|Q9D0V7|RCAS1_MOUSE	Q9D0V7	RCAS1_MOUSE	Ebag9	213	8.9	Mus musculus OX=10090	1:Experimental evidence at protein level	Receptor-binding cancer antigen expressed on SiSo cells	0	0	0.9743	0.999	1	3	3	3	2	2	2	0	0	0	0	0	0	0	0	0	0	0	0	0	0	0	1	1	1	0	0	0	0	0	0	0	0	0	0
1092	a	sp|Q9D1H9|MFAP4_MOUSE	Q9D1H9	MFAP4_MOUSE	Mfap4	257	7	Mus musculus OX=10090	1:Experimental evidence at protein level	Microfibril-associated glycoprotein 4	0	0	0.9743	0.999	1	2	2	2	2	2	2	0	0	0	0	0	0	0	0	0	0	0	0	0	0	0	0	0	0	0	0	0	0	0	0	0	0	0	0
1093	a	sp|Q9D1J3|SARNP_MOUSE	Q9D1J3	SARNP_MOUSE	Sarnp	210	9	Mus musculus OX=10090	1:Experimental evidence at protein level	SAP domain-containing ribonucleoprotein	0	0	0.9743	0.999	1	4	4	4	2	2	2	0	0	0	0	0	0	2	2	2	0	0	0	0	0	0	0	0	0	0	0	0	0	0	0	0	0	0	0
1094	a	sp|Q9D219|BCL9_MOUSE	Q9D219	BCL9_MOUSE	Bcl9	1425	2.4	Mus musculus OX=10090	1:Experimental evidence at protein level	B-cell CLL/lymphoma 9 protein	0	0	0.9743	0.999	2	4	4	4	2	2	2	0	0	0	0	0	0	2	2	2	0	0	0	0	0	0	0	0	0	0	0	0	0	0	0	0	0	0	0
1095	a	sp|Q9D328|TM35A_MOUSE	Q9D328	TM35A_MOUSE	Tmem35a	167	9	Mus musculus OX=10090	1:Experimental evidence at protein level	Transmembrane protein 35A	0	0	0.9743	0.999	1	4	4	4	2	2	2	0	0	0	0	0	0	2	2	2	0	0	0	0	0	0	0	0	0	0	0	0	0	0	0	0	0	0	0
1096	a	sp|Q9D710|TMX2_MOUSE	Q9D710	TMX2_MOUSE	Tmx2	295	8.1	Mus musculus OX=10090	1:Experimental evidence at protein level	Thioredoxin-related transmembrane protein 2	0	0	0.9743	0.999	1	3	3	3	1	1	1	0	0	0	0	0	0	2	2	2	0	0	0	0	0	0	0	0	0	0	0	0	0	0	0	0	0	0	0
1097	a	sp|Q9DBE0|CSAD_MOUSE	Q9DBE0	CSAD_MOUSE	Csad	493	5.5	Mus musculus OX=10090	1:Experimental evidence at protein level	Cysteine sulfinic acid decarboxylase	0	0	0.9743	0.999	1	4	4	4	2	2	2	0	0	0	0	0	0	2	2	2	0	0	0	0	0	0	0	0	0	0	0	0	0	0	0	0	0	0	0
1098	a	sp|Q9DC28-2|KC1D_MOUSE	Q9DC28-2	KC1D_MOUSE	Csnk1d	409	3.4	Mus musculus OX=10090		Isoform 2 of Casein kinase I isoform delta	0	0	0.9743	0.999	1	4	4	4	2	2	2	0	0	0	0	0	0	2	2	2	0	0	0	0	0	0	0	0	0	0	0	0	0	0	0	0	0	0	0
1099	a	sp|Q9EQG7|ENPP5_MOUSE	Q9EQG7	ENPP5_MOUSE	Enpp5	477	7.8	Mus musculus OX=10090	1:Experimental evidence at protein level	Ectonucleotide pyrophosphatase/phosphodiesterase family member 5	0	0	0.9743	0.999	1	1	1	1	1	1	1	0	0	0	0	0	0	0	0	0	0	0	0	0	0	0	0	0	0	0	0	0	0	0	0	0	0	0	0
1100	a	sp|Q9EQZ7-3|RIMS2_MOUSE	Q9EQZ7-3	RIMS2_MOUSE	Rims2	1298	2.2	Mus musculus OX=10090		Isoform 3 of Regulating synaptic membrane exocytosis protein 2	0	0	0.9743	0.999	1	1	1	1	1	1	1	0	0	0	0	0	0	0	0	0	0	0	0	0	0	0	0	0	0	0	0	0	0	0	0	0	0	0	0
1101	a	sp|Q9ERN0|SCAM2_MOUSE	Q9ERN0	SCAM2_MOUSE	Scamp2	329	6.1	Mus musculus OX=10090	1:Experimental evidence at protein level	Secretory carrier-associated membrane protein 2	0	0	0.9743	0.999	1	2	2	2	2	2	2	0	0	0	0	0	0	0	0	0	0	0	0	0	0	0	0	0	0	0	0	0	0	0	0	0	0	0	0
1102	a	sp|Q9ET30|TM9S3_MOUSE	Q9ET30	TM9S3_MOUSE	Tm9sf3	587	4.4	Mus musculus OX=10090	1:Experimental evidence at protein level	Transmembrane 9 superfamily member 3	0	0	0.9743	0.999	1	1	1	1	0	0	0	0	0	0	0	0	0	1	1	1	0	0	0	0	0	0	0	0	0	0	0	0	0	0	0	0	0	0	0
1103	a	sp|Q9JHS3|LTOR2_MOUSE	Q9JHS3	LTOR2_MOUSE	Lamtor2	125	14.4	Mus musculus OX=10090	1:Experimental evidence at protein level	Ragulator complex protein LAMTOR2	0	0	0.9743	0.999	1	4	4	4	0	0	0	0	0	0	0	0	0	1	1	1	0	0	0	0	0	0	3	3	3	0	0	0	0	0	0	0	0	0	0
1104	a	sp|Q9JHU9|INO1_MOUSE	Q9JHU9	INO1_MOUSE	Isyna1	557	4.3	Mus musculus OX=10090	1:Experimental evidence at protein level	Inositol-3-phosphate synthase 1	0	0	0.9743	0.999	1	4	4	4	0	0	0	0	0	0	0	0	0	0	0	0	0	0	0	0	0	0	2	2	2	0	0	0	0	0	0	2	2	2	0
1105	a	sp|Q9JI90|RNF14_MOUSE	Q9JI90	RNF14_MOUSE	Rnf14	485	4.5	Mus musculus OX=10090	1:Experimental evidence at protein level	E3 ubiquitin-protein ligase RNF14	0	0	0.9743	0.999	1	4	4	4	2	2	2	0	0	0	0	0	0	2	2	2	0	0	0	0	0	0	0	0	0	0	0	0	0	0	0	0	0	0	0
1106	a	sp|Q9QXN3-2|TRIP4_MOUSE	Q9QXN3-2	TRIP4_MOUSE	Trip4	539	4.5	Mus musculus OX=10090		Isoform 2 of Activating signal cointegrator 1	0	0	0.9743	0.999	1	4	4	4	2	2	2	0	0	0	0	0	0	2	2	2	0	0	0	0	0	0	0	0	0	0	0	0	0	0	0	0	0	0	0
1107	a	sp|Q9QZC7-2|PKHB2_MOUSE	Q9QZC7-2	PKHB2_MOUSE	Plekhb2	201	9.5	Mus musculus OX=10090		Isoform 2 of Pleckstrin homology domain-containing family B member 2	0	0	0.9743	0.999	1	4	4	4	0	0	0	0	0	0	0	0	0	0	0	0	0	0	0	0	0	0	2	2	2	0	0	0	0	0	0	2	2	2	0
1108	a	sp|Q9QZI8|SERC1_MOUSE	Q9QZI8	SERC1_MOUSE	Serinc1	453	6.6	Mus musculus OX=10090	1:Experimental evidence at protein level	Serine incorporator 1	0	0	0.9743	0.999	1	2	2	2	1	1	1	0	0	0	0	0	0	1	1	1	0	0	0	0	0	0	0	0	0	0	0	0	0	0	0	0	0	0	0
1109	a	sp|Q9R0Q3|TMED2_MOUSE	Q9R0Q3	TMED2_MOUSE	Tmed2	201	13.9	Mus musculus OX=10090	1:Experimental evidence at protein level	Transmembrane emp24 domain-containing protein 2	0	0	0.9743	0.999	1	1	1	1	1	1	1	0	0	0	0	0	0	0	0	0	0	0	0	0	0	0	0	0	0	0	0	0	0	0	0	0	0	0	0
1110	a	sp|Q9WTR5|CAD13_MOUSE	Q9WTR5	CAD13_MOUSE	Cdh13	714	3.2	Mus musculus OX=10090	1:Experimental evidence at protein level	Cadherin-13	0	0	0.9743	0.999	1	6	6	6	2	2	2	0	0	0	0	0	0	0	0	0	0	0	0	0	0	0	2	2	2	0	0	0	0	0	0	2	2	2	0
1111	a	sp|Q9Z0H3-2|SNF5_MOUSE	Q9Z0H3-2	SNF5_MOUSE	Smarcb1	376	8.2	Mus musculus OX=10090		Isoform B of SWI/SNF-related matrix-associated actin-dependent regulator of chromatin subfamily B member 1	0	0	0.9743	0.999	1	4	4	4	2	2	2	0	0	0	0	0	0	2	2	2	0	0	0	0	0	0	0	0	0	0	0	0	0	0	0	0	0	0	0
1112	a	sp|Q9Z0P4-2|PALM_MOUSE	Q9Z0P4-2	PALM_MOUSE	Palm	339	3.8	Mus musculus OX=10090		Isoform 2 of Paralemmin-1	0	0	0.9743	0.999	1	2	2	2	2	2	2	0	0	0	0	0	0	0	0	0	0	0	0	0	0	0	0	0	0	0	0	0	0	0	0	0	0	0	0
1113	a	sp|O55112|AFF2_MOUSE	O55112	AFF2_MOUSE	Aff2	1272	2	Mus musculus OX=10090	2:Experimental evidence at transcript level	AF4/FMR2 family member 2	0	0	0.9723	0.9954	2	3	3	3	3	3	3	2	2	2	0	0	0	0	0	0	0	0	0	0	0	0	0	0	0	0	0	0	0	0	0	0	0	0	0
1114	a	sp|O88746|TOM1_MOUSE	O88746	TOM1_MOUSE	Tom1	492	5.5	Mus musculus OX=10090	1:Experimental evidence at protein level	Target of Myb protein 1	0	0	0.9718	0.9989	1	1	1	1	1	1	1	0	0	0	0	0	0	0	0	0	0	0	0	0	0	0	0	0	0	0	0	0	0	0	0	0	0	0	0
1115	a	sp|P01680|KV4A1_MOUSE	P01680	KV4A1_MOUSE		129	8.5	Mus musculus OX=10090	4:Protein predicted	Ig kappa chain V-IV region S107B	0	0	0.9718	0.9989	1	1	1	1	0	0	0	0	0	0	0	0	0	0	0	0	0	0	0	0	0	0	1	1	1	0	0	0	0	0	0	0	0	0	0
1116	a	sp|P0CAX8|TGAP1_MOUSE	P0CAX8	TGAP1_MOUSE	Tagap1	505	8.2	Mus musculus OX=10090	2:Experimental evidence at transcript level	T-cell activation GTPase-activating protein 1	0	0	0.9718	0.9989	1	2	2	2	2	2	2	0	0	0	0	0	0	0	0	0	0	0	0	0	0	0	0	0	0	0	0	0	0	0	0	0	0	0	0
1117	a	sp|P35802|GPM6A_MOUSE	P35802	GPM6A_MOUSE	Gpm6a	278	4	Mus musculus OX=10090	1:Experimental evidence at protein level	Neuronal membrane glycoprotein M6-a	0	0	0.9718	0.9989	1	3	3	3	1	1	1	0	0	0	0	0	0	2	2	2	0	0	0	0	0	0	0	0	0	0	0	0	0	0	0	0	0	0	0
1118	a	sp|Q80TQ2-2|CYLD_MOUSE	Q80TQ2-2	CYLD_MOUSE	Cyld	955	2.8	Mus musculus OX=10090		Isoform 1 of Ubiquitin carboxyl-terminal hydrolase CYLD	0	0	0.9718	0.9989	1	2	2	2	2	2	2	0	0	0	0	0	0	0	0	0	0	0	0	0	0	0	0	0	0	0	0	0	0	0	0	0	0	0	0
1119	a	sp|Q8BHC4|DCAKD_MOUSE	Q8BHC4	DCAKD_MOUSE	Dcakd	231	5.6	Mus musculus OX=10090	1:Experimental evidence at protein level	Dephospho-CoA kinase domain-containing protein	0	0	0.9718	0.9989	1	2	2	2	2	2	2	0	0	0	0	0	0	0	0	0	0	0	0	0	0	0	0	0	0	0	0	0	0	0	0	0	0	0	0
1120	a	sp|Q8VDM4|PSMD2_MOUSE	Q8VDM4	PSMD2_MOUSE	Psmd2	908	2.4	Mus musculus OX=10090	1:Experimental evidence at protein level	26S proteasome non-ATPase regulatory subunit 2	0	0	0.9718	0.9989	1	2	2	2	2	2	2	0	0	0	0	0	0	0	0	0	0	0	0	0	0	0	0	0	0	0	0	0	0	0	0	0	0	0	0
1121	a	sp|Q91WC9|DGLB_MOUSE	Q91WC9	DGLB_MOUSE	Daglb	669	4.8	Mus musculus OX=10090	1:Experimental evidence at protein level	Diacylglycerol lipase-beta	0	0	0.9718	0.9989	1	3	3	3	2	2	2	0	0	0	0	0	0	0	0	0	0	0	0	0	0	0	0	0	0	0	0	0	0	0	0	1	1	1	0
1122	a	sp|Q9CR64-2|KISHA_MOUSE	Q9CR64-2	KISHA_MOUSE	Tmem167a	60	15	Mus musculus OX=10090		Isoform 2 of Protein kish-A	0	0	0.9718	0.9989	1	1	1	1	1	1	1	0	0	0	0	0	0	0	0	0	0	0	0	0	0	0	0	0	0	0	0	0	0	0	0	0	0	0	0
1123	a	sp|Q9QXA5|LSM4_MOUSE	Q9QXA5	LSM4_MOUSE	Lsm4	137	7.3	Mus musculus OX=10090	1:Experimental evidence at protein level	U6 snRNA-associated Sm-like protein LSm4	0	0	0.9718	0.9989	1	1	1	1	1	1	1	0	0	0	0	0	0	0	0	0	0	0	0	0	0	0	0	0	0	0	0	0	0	0	0	0	0	0	0
1124	a	sp|Q9WV80|SNX1_MOUSE	Q9WV80	SNX1_MOUSE	Snx1	522	2.1	Mus musculus OX=10090	1:Experimental evidence at protein level	Sorting nexin-1	0	0	0.9718	0.9989	1	1	1	1	1	1	1	0	0	0	0	0	0	0	0	0	0	0	0	0	0	0	0	0	0	0	0	0	0	0	0	0	0	0	0
1125	a	sp|O35980|NTH_MOUSE	O35980	NTH_MOUSE	Nthl1	300	4.7	Mus musculus OX=10090	2:Experimental evidence at transcript level	Endonuclease III-like protein 1	0	0	0.9693	0.9988	1	8	8	8	0	0	0	0	0	0	0	0	0	0	0	0	0	0	0	0	0	0	3	3	3	0	0	0	0	0	0	5	5	5	0
1126	a	sp|O88741-2|GDAP1_MOUSE	O88741-2	GDAP1_MOUSE	Gdap1	163	21.5	Mus musculus OX=10090		Isoform 2 of Ganglioside-induced differentiation-associated protein 1	0	0	0.9693	0.9988	1	2	2	2	2	2	2	0	0	0	0	0	0	0	0	0	0	0	0	0	0	0	0	0	0	0	0	0	0	0	0	0	0	0	0
1127	a	sp|P01642|KV5A9_MOUSE	P01642	KV5A9_MOUSE	Gm10881	115	10.4	Mus musculus OX=10090	1:Experimental evidence at protein level	Ig kappa chain V-V region L7 (Fragment)	0	0	0.9693	0.9988	1	9	9	9	0	0	0	0	0	0	0	0	0	0	0	0	0	0	0	0	0	0	4	4	4	0	0	0	0	0	0	5	5	5	0
1128	a	sp|Q3UDP0-2|WDR41_MOUSE	Q3UDP0-2	WDR41_MOUSE	Wdr41	308	3.6	Mus musculus OX=10090		Isoform 2 of WD repeat-containing protein 41	0	0	0.9668	0.9987	1	1	1	1	0	0	0	0	0	0	0	0	0	0	0	0	0	0	0	0	0	0	0	0	0	0	0	0	0	0	0	1	1	1	0
1129	a	sp|Q9CQY2|RAMAC_MOUSE	Q9CQY2	RAMAC_MOUSE	Ramac	119	14.3	Mus musculus OX=10090	3:Protein inferred from homology	RNA guanine-N7 methyltransferase activating subunit	0	0	0.9668	0.9987	1	1	1	1	0	0	0	0	0	0	0	0	0	0	0	0	0	0	0	0	0	0	1	1	1	0	0	0	0	0	0	0	0	0	0
1130	a	sp|Q80WJ7|LYRIC_MOUSE	Q80WJ7	LYRIC_MOUSE	Mtdh	579	6.2	Mus musculus OX=10090	1:Experimental evidence at protein level	Protein LYRIC	0	0	0.9643	0.9986	1	3	3	3	2	2	2	0	0	0	0	0	0	1	1	1	0	0	0	0	0	0	0	0	0	0	0	0	0	0	0	0	0	0	0
1131	a	sp|Q8BUY8|GASP2_MOUSE	Q8BUY8	GASP2_MOUSE	Gprasp2	826	3.4	Mus musculus OX=10090	1:Experimental evidence at protein level	G-protein coupled receptor-associated sorting protein 2	0	0	0.9643	0.9986	1	5	5	5	2	2	2	0	0	0	0	0	0	1	1	1	0	0	0	0	0	0	1	1	1	0	0	0	0	0	0	1	1	1	0
1132	a	sp|Q9JJ61|GLT16_MOUSE	Q9JJ61	GLT16_MOUSE	Galnt16	558	4.3	Mus musculus OX=10090	2:Experimental evidence at transcript level	Polypeptide N-acetylgalactosaminyltransferase 16	0	0	0.9643	0.9986	1	6	6	6	2	2	2	0	0	0	0	0	0	2	2	2	0	0	0	0	0	0	2	2	2	0	0	0	0	0	0	0	0	0	0
1133	a	sp|P07903|ERCC1_MOUSE	P07903	ERCC1_MOUSE	Ercc1	298	7	Mus musculus OX=10090	2:Experimental evidence at transcript level	DNA excision repair protein ERCC-1	0	0	0.9619	0.9985	1	2	2	2	2	2	2	0	0	0	0	0	0	0	0	0	0	0	0	0	0	0	0	0	0	0	0	0	0	0	0	0	0	0	0
1134	a	sp|P47758|SRPRB_MOUSE	P47758	SRPRB_MOUSE	Srprb	269	6.3	Mus musculus OX=10090	1:Experimental evidence at protein level	Signal recognition particle receptor subunit beta	0	0	0.9619	0.9985	1	1	1	1	0	0	0	0	0	0	0	0	0	1	1	1	0	0	0	0	0	0	0	0	0	0	0	0	0	0	0	0	0	0	0
1135	a	sp|P49615|CDK5_MOUSE	P49615	CDK5_MOUSE	Cdk5	292	4.8	Mus musculus OX=10090	1:Experimental evidence at protein level	Cyclin-dependent-like kinase 5	0	0	0.9619	0.9985	1	4	4	4	0	0	0	0	0	0	0	0	0	1	1	1	0	0	0	0	0	0	1	1	1	0	0	0	0	0	0	2	2	2	0
1136	a	sp|Q3TMP8|TM38A_MOUSE	Q3TMP8	TM38A_MOUSE	Tmem38a	298	6	Mus musculus OX=10090	1:Experimental evidence at protein level	Trimeric intracellular cation channel type A	0	0	0.9619	0.9985	1	2	2	2	1	1	1	0	0	0	0	0	0	1	1	1	0	0	0	0	0	0	0	0	0	0	0	0	0	0	0	0	0	0	0
1137	a	sp|Q62132-2|PTPRR_MOUSE	Q62132-2	PTPRR_MOUSE	Ptprr	549	5.8	Mus musculus OX=10090		Isoform Beta of Receptor-type tyrosine-protein phosphatase R	0	0	0.9619	0.9985	1	3	3	3	1	1	1	0	0	0	0	0	0	0	0	0	0	0	0	0	0	0	1	1	1	0	0	0	0	0	0	1	1	1	0
1138	a	sp|Q6ZPR6-2|IBTK_MOUSE	Q6ZPR6-2	IBTK_MOUSE	Ibtk	1251	1.8	Mus musculus OX=10090		Isoform 2 of Inhibitor of Bruton tyrosine kinase	0	0	0.9619	0.9985	1	1	1	1	1	1	1	0	0	0	0	0	0	0	0	0	0	0	0	0	0	0	0	0	0	0	0	0	0	0	0	0	0	0	0
1139	a	sp|Q8BWB1|SYP2L_MOUSE	Q8BWB1	SYP2L_MOUSE	Synpo2l	975	2.1	Mus musculus OX=10090	1:Experimental evidence at protein level	Synaptopodin 2-like protein	0	0	0.9619	0.9985	1	1	1	1	1	1	1	0	0	0	0	0	0	0	0	0	0	0	0	0	0	0	0	0	0	0	0	0	0	0	0	0	0	0	0
1140	a	sp|Q9D1X9|TM50B_MOUSE	Q9D1X9	TM50B_MOUSE	Tmem50b	158	5.1	Mus musculus OX=10090	1:Experimental evidence at protein level	Transmembrane protein 50B	0	0	0.9619	0.9985	1	4	4	4	0	0	0	0	0	0	0	0	0	3	3	3	0	0	0	0	0	0	1	1	1	0	0	0	0	0	0	0	0	0	0
1142	a	sp|O88819|FUT9_MOUSE	O88819	FUT9_MOUSE	Fut9	359	7	Mus musculus OX=10090	1:Experimental evidence at protein level	4-galactosyl-N-acetylglucosaminide 3-alpha-L-fucosyltransferase 9	0	0	0.9594	0.9984	1	1	1	1	1	1	1	0	0	0	0	0	0	0	0	0	0	0	0	0	0	0	0	0	0	0	0	0	0	0	0	0	0	0	0
1143	a	sp|P45878|FKBP2_MOUSE	P45878	FKBP2_MOUSE	Fkbp2	140	8.6	Mus musculus OX=10090	1:Experimental evidence at protein level	Peptidyl-prolyl cis-trans isomerase FKBP2	0	0	0.9594	0.9984	1	2	2	2	2	2	2	0	0	0	0	0	0	0	0	0	0	0	0	0	0	0	0	0	0	0	0	0	0	0	0	0	0	0	0
1144	a	sp|P70213|FV1_MOUSE	P70213	FV1_MOUSE	Fv1	459	3.3	Mus musculus OX=10090	4:Protein predicted	Friend virus susceptibility protein 1	0	0	0.9594	0.9984	1	3	3	3	0	0	0	0	0	0	0	0	0	0	0	0	0	0	0	0	0	0	3	3	3	0	0	0	0	0	0	0	0	0	0
1145	a	sp|Q5HZI2|C2C4C_MOUSE	Q5HZI2	C2C4C_MOUSE	C2cd4c	419	4.3	Mus musculus OX=10090	1:Experimental evidence at protein level	C2 calcium-dependent domain-containing protein 4C	0	0	0.9594	0.9984	1	6	6	6	1	1	1	0	0	0	0	0	0	2	2	2	0	0	0	0	0	0	2	2	2	0	0	0	0	0	0	1	1	1	0
1146	a	sp|Q9CQ49|NCBP2_MOUSE	Q9CQ49	NCBP2_MOUSE	Ncbp2	156	7.1	Mus musculus OX=10090	1:Experimental evidence at protein level	Nuclear cap-binding protein subunit 2	0	0	0.957	0.9983	1	2	2	2	0	0	0	0	0	0	0	0	0	2	2	2	0	0	0	0	0	0	0	0	0	0	0	0	0	0	0	0	0	0	0
1147	a	sp|Q9ERI6|RDH14_MOUSE	Q9ERI6	RDH14_MOUSE	Rdh14	334	6.3	Mus musculus OX=10090	1:Experimental evidence at protein level	Retinol dehydrogenase 14	0	0	0.957	0.9983	2	1	1	1	1	1	1	0	0	0	0	0	0	0	0	0	0	0	0	0	0	0	0	0	0	0	0	0	0	0	0	0	0	0	0
1148	a	sp|B1AZI6|THOC2_MOUSE	B1AZI6	THOC2_MOUSE	Thoc2	1594	0.9	Mus musculus OX=10090	1:Experimental evidence at protein level	THO complex subunit 2	0	0	0.9546	0.9982	1	1	1	1	1	1	1	0	0	0	0	0	0	0	0	0	0	0	0	0	0	0	0	0	0	0	0	0	0	0	0	0	0	0	0
1149	a	sp|P60670|NPL4_MOUSE	P60670	NPL4_MOUSE	Nploc4	608	2.8	Mus musculus OX=10090	1:Experimental evidence at protein level	Nuclear protein localization protein 4 homolog	0	0	0.9546	0.9982	1	1	1	1	0	0	0	0	0	0	0	0	0	0	0	0	0	0	0	0	0	0	0	0	0	0	0	0	0	0	0	1	1	1	0
1150	a	sp|Q61772-2|EPHA7_MOUSE	Q61772-2	EPHA7_MOUSE	Epha7	993	2.6	Mus musculus OX=10090		Isoform 2 of Ephrin type-A receptor 7	0	0	0.9546	0.9982	1	1	1	1	0	0	0	0	0	0	0	0	0	1	1	1	0	0	0	0	0	0	0	0	0	0	0	0	0	0	0	0	0	0	0
1151	a	sp|Q9QYX7-2|PCLO_MOUSE	Q9QYX7-2	PCLO_MOUSE	Pclo	4863	0.4	Mus musculus OX=10090		Isoform 2 of Protein piccolo	0	0	0.9546	0.9982	1	3	3	3	1	1	1	0	0	0	0	0	0	0	0	0	0	0	0	0	0	0	2	2	2	0	0	0	0	0	0	0	0	0	0
1152	a	sp|P01746|HVM02_MOUSE	P01746	HVM02_MOUSE		140	11.7	Mus musculus OX=10090	2:Experimental evidence at transcript level	Ig heavy chain V region 93G7	0	0	0.9522	0.9981	1	2	2	2	0	0	0	0	0	0	0	0	0	0	0	0	0	0	0	0	0	0	1	1	1	0	0	0	0	0	0	1	1	1	0
1153	a	sp|P62715|PP2AB_MOUSE	P62715	PP2AB_MOUSE	Ppp2cb	309	3.6	Mus musculus OX=10090	1:Experimental evidence at protein level	Serine/threonine-protein phosphatase 2A catalytic subunit beta isoform	0	0	0.9522	0.9981	1	2	2	2	0	0	0	0	0	0	0	0	0	2	2	2	0	0	0	0	0	0	0	0	0	0	0	0	0	0	0	0	0	0	0
1154	a	sp|Q32NY4-2|CNNM3_MOUSE	Q32NY4-2	CNNM3_MOUSE	Cnnm3	708	4	Mus musculus OX=10090		Isoform 2 of Metal transporter CNNM3	0	0	0.9522	0.9981	1	1	1	1	0	0	0	0	0	0	0	0	0	1	1	1	0	0	0	0	0	0	0	0	0	0	0	0	0	0	0	0	0	0	0
1155	a	sp|Q80TQ5-2|PKHM2_MOUSE	Q80TQ5-2	PKHM2_MOUSE	Plekhm2	1032	2.3	Mus musculus OX=10090		Isoform 2 of Pleckstrin homology domain-containing family M member 2	0	0	0.9522	0.9981	1	2	2	2	1	1	1	0	0	0	0	0	0	1	1	1	0	0	0	0	0	0	0	0	0	0	0	0	0	0	0	0	0	0	0
1156	a	sp|Q8BMA6|SRP68_MOUSE	Q8BMA6	SRP68_MOUSE	Srp68	625	3.5	Mus musculus OX=10090	1:Experimental evidence at protein level	Signal recognition particle subunit SRP68	0	0	0.9522	0.9981	1	3	3	3	0	0	0	0	0	0	0	0	0	0	0	0	0	0	0	0	0	0	2	2	2	0	0	0	0	0	0	1	1	1	0
1157	a	sp|Q91W39|NCOA5_MOUSE	Q91W39	NCOA5_MOUSE	Ncoa5	579	4.5	Mus musculus OX=10090	1:Experimental evidence at protein level	Nuclear receptor coactivator 5	0	0	0.9522	0.9981	1	1	1	1	0	0	0	0	0	0	0	0	0	1	1	1	0	0	0	0	0	0	0	0	0	0	0	0	0	0	0	0	0	0	0
1158	a	sp|Q9Z123|SEM4F_MOUSE	Q9Z123	SEM4F_MOUSE	Sema4f	777	3.1	Mus musculus OX=10090	1:Experimental evidence at protein level	Semaphorin-4F	0	0	0.9522	0.9981	1	3	3	3	1	1	1	0	0	0	0	0	0	0	0	0	0	0	0	0	0	0	2	2	2	0	0	0	0	0	0	0	0	0	0
1159	a	sp|E9Q9D5-1|RBL2A_MOUSE	E9Q9D5-1	RBL2A_MOUSE	Rabl2	285	6.3	Mus musculus OX=10090		Isoform 1 of Rab-like protein 2A	0	0	0.9498	0.998	1	2	2	2	0	0	0	0	0	0	0	0	0	0	0	0	0	0	0	0	0	0	2	2	2	0	0	0	0	0	0	0	0	0	0
1160	a	sp|O88783|FA5_MOUSE	O88783	FA5_MOUSE	F5	2183	0.5	Mus musculus OX=10090	1:Experimental evidence at protein level	Coagulation factor V	0	0	0.9498	0.998	1	2	2	2	0	0	0	0	0	0	0	0	0	1	1	1	0	0	0	0	0	0	0	0	0	0	0	0	0	0	0	1	1	1	0
1161	a	sp|Q6P8X1|SNX6_MOUSE	Q6P8X1	SNX6_MOUSE	Snx6	406	2.7	Mus musculus OX=10090	1:Experimental evidence at protein level	Sorting nexin-6	0	0	0.9498	0.998	1	2	2	2	2	2	2	0	0	0	0	0	0	0	0	0	0	0	0	0	0	0	0	0	0	0	0	0	0	0	0	0	0	0	0
1162	a	sp|Q9D024-2|CCD47_MOUSE	Q9D024-2	CCD47_MOUSE	Ccdc47	477	10.8	Mus musculus OX=10090		Isoform 2 of PAT complex subunit CCDC47	0	0	0.9498	0.998	1	3	3	3	1	1	1	0	0	0	0	0	0	2	2	2	0	0	0	0	0	0	0	0	0	0	0	0	0	0	0	0	0	0	0
1163	a	sp|O88630|GOSR1_MOUSE	O88630	GOSR1_MOUSE	Gosr1	250	6	Mus musculus OX=10090	1:Experimental evidence at protein level	Golgi SNAP receptor complex member 1	0	0	0.9474	0.9979	1	2	2	2	2	2	2	0	0	0	0	0	0	0	0	0	0	0	0	0	0	0	0	0	0	0	0	0	0	0	0	0	0	0	0
1164	a	sp|Q8BUB4|WDFY2_MOUSE	Q8BUB4	WDFY2_MOUSE	Wdfy2	400	2.8	Mus musculus OX=10090	1:Experimental evidence at protein level	WD repeat and FYVE domain-containing protein 2	0	0	0.9474	0.9979	1	4	4	4	0	0	0	0	0	0	0	0	0	1	1	1	0	0	0	0	0	0	1	1	1	0	0	0	0	0	0	2	2	2	0
1165	a	sp|Q8VCH6|DHC24_MOUSE	Q8VCH6	DHC24_MOUSE	Dhcr24	516	6	Mus musculus OX=10090	1:Experimental evidence at protein level	Delta(24)-sterol reductase	0	0	0.9474	0.9979	1	3	3	3	2	2	2	0	0	0	0	0	0	1	1	1	0	0	0	0	0	0	0	0	0	0	0	0	0	0	0	0	0	0	0
1166	a	sp|Q9D287|SPF27_MOUSE	Q9D287	SPF27_MOUSE	Bcas2	225	12.4	Mus musculus OX=10090	1:Experimental evidence at protein level	Pre-mRNA-splicing factor SPF27	0	0	0.9474	0.9979	1	3	3	3	2	2	2	0	0	0	0	0	0	0	0	0	0	0	0	0	0	0	0	0	0	0	0	0	0	0	0	1	1	1	0
1167	a	sp|A2CG49-10|KALRN_MOUSE	A2CG49-10	KALRN_MOUSE	Kalrn	1013	1.8	Mus musculus OX=10090		Isoform 10 of Kalirin	0	0	0.9451	0.9978	1	3	3	3	1	1	1	0	0	0	0	0	0	0	0	0	0	0	0	0	0	0	1	1	1	0	0	0	0	0	0	1	1	1	0
1168	a	sp|Q8BGS3-2|ZKSC1_MOUSE	Q8BGS3-2	ZKSC1_MOUSE	Zkscan1	488	3.7	Mus musculus OX=10090		Isoform 2 of Zinc finger protein with KRAB and SCAN domains 1	0	0	0.9451	0.9978	1	2	2	2	1	1	1	0	0	0	0	0	0	1	1	1	0	0	0	0	0	0	0	0	0	0	0	0	0	0	0	0	0	0	0
1169	a	sp|Q8BIV3|RNBP6_MOUSE	Q8BIV3	RNBP6_MOUSE	Ranbp6	1105	1.4	Mus musculus OX=10090	1:Experimental evidence at protein level	Ran-binding protein 6	0	0	0.9451	0.9978	1	1	1	1	0	0	0	0	0	0	0	0	0	0	0	0	0	0	0	0	0	0	0	0	0	0	0	0	0	0	0	1	1	1	0
1170	a	sp|Q922D8|C1TC_MOUSE	Q922D8	C1TC_MOUSE	Mthfd1	935	2.8	Mus musculus OX=10090	1:Experimental evidence at protein level	C-1-tetrahydrofolate synthase, cytoplasmic	0	0	0.9451	0.9978	1	1	1	1	0	0	0	0	0	0	0	0	0	1	1	1	0	0	0	0	0	0	0	0	0	0	0	0	0	0	0	0	0	0	0
1171	a	sp|Q99KJ8|DCTN2_MOUSE	Q99KJ8	DCTN2_MOUSE	Dctn2	402	4.7	Mus musculus OX=10090	1:Experimental evidence at protein level	Dynactin subunit 2	0	0	0.9451	0.9978	1	3	3	3	0	0	0	0	0	0	0	0	0	3	3	3	0	0	0	0	0	0	0	0	0	0	0	0	0	0	0	0	0	0	0
1172	a	sp|Q99ML4|DIK1B_MOUSE	Q99ML4	DIK1B_MOUSE	Dipk1b	431	5.6	Mus musculus OX=10090	1:Experimental evidence at protein level	Divergent protein kinase domain 1B	0	0	0.9451	0.9978	1	2	2	2	0	0	0	0	0	0	0	0	0	0	0	0	0	0	0	0	0	0	1	1	1	0	0	0	0	0	0	1	1	1	0
1173	a	sp|P12367|KAP2_MOUSE	P12367	KAP2_MOUSE	Prkar2a	401	4.2	Mus musculus OX=10090	1:Experimental evidence at protein level	cAMP-dependent protein kinase type II-alpha regulatory subunit	0	0	0.9427	0.9977	1	4	4	4	1	1	1	0	0	0	0	0	0	0	0	0	0	0	0	0	0	0	1	1	1	0	0	0	0	0	0	2	2	2	0
1174	a	sp|P55302|AMRP_MOUSE	P55302	AMRP_MOUSE	Lrpap1	360	4.4	Mus musculus OX=10090	1:Experimental evidence at protein level	Alpha-2-macroglobulin receptor-associated protein	0	0	0.9427	0.9977	1	2	2	2	2	2	2	0	0	0	0	0	0	0	0	0	0	0	0	0	0	0	0	0	0	0	0	0	0	0	0	0	0	0	0
1175	a	sp|Q5SWU9-2|ACACA_MOUSE	Q5SWU9-2	ACACA_MOUSE	Acaca	2383	0.9	Mus musculus OX=10090		Isoform 2 of Acetyl-CoA carboxylase 1	0	0	0.9427	0.9977	1	3	3	3	0	0	0	0	0	0	0	0	0	1	1	1	0	0	0	0	0	0	1	1	1	0	0	0	0	0	0	1	1	1	0
1176	a	sp|Q8VI75|IPO4_MOUSE	Q8VI75	IPO4_MOUSE	Ipo4	1082	1.9	Mus musculus OX=10090	1:Experimental evidence at protein level	Importin-4	0	0	0.9427	0.9977	1	2	2	2	2	2	2	0	0	0	0	0	0	0	0	0	0	0	0	0	0	0	0	0	0	0	0	0	0	0	0	0	0	0	0
1177	a	sp|Q99KX1|MLF2_MOUSE	Q99KX1	MLF2_MOUSE	Mlf2	247	7.3	Mus musculus OX=10090	1:Experimental evidence at protein level	Myeloid leukemia factor 2	0	0	0.9427	0.9977	1	1	1	1	1	1	1	0	0	0	0	0	0	0	0	0	0	0	0	0	0	0	0	0	0	0	0	0	0	0	0	0	0	0	0
1178	a	sp|P25801|RBTN2_MOUSE	P25801	RBTN2_MOUSE	Lmo2	158	12	Mus musculus OX=10090	1:Experimental evidence at protein level	Rhombotin-2	0	0	0.9403	0.9976	1	1	1	1	1	1	1	0	0	0	0	0	0	0	0	0	0	0	0	0	0	0	0	0	0	0	0	0	0	0	0	0	0	0	0
1179	a	sp|Q80X95|RRAGA_MOUSE	Q80X95	RRAGA_MOUSE	Rraga	313	5.1	Mus musculus OX=10090	1:Experimental evidence at protein level	Ras-related GTP-binding protein A	0	0	0.9403	0.9976	1	1	1	1	0	0	0	0	0	0	0	0	0	0	0	0	0	0	0	0	0	0	0	0	0	0	0	0	0	0	0	1	1	1	0
1180	a	sp|Q8BHH9|T179A_MOUSE	Q8BHH9	T179A_MOUSE	Tmem179	233	5.2	Mus musculus OX=10090	2:Experimental evidence at transcript level	Transmembrane protein 179	0	0	0.9403	0.9976	1	3	3	3	2	2	2	0	0	0	0	0	0	0	0	0	0	0	0	0	0	0	0	0	0	0	0	0	0	0	0	1	1	1	0
1181	a	sp|Q8BUK6|HOOK3_MOUSE	Q8BUK6	HOOK3_MOUSE	Hook3	718	1.9	Mus musculus OX=10090	1:Experimental evidence at protein level	Protein Hook homolog 3	0	0	0.938	0.9975	1	2	2	2	2	2	2	0	0	0	0	0	0	0	0	0	0	0	0	0	0	0	0	0	0	0	0	0	0	0	0	0	0	0	0
1182	a	sp|Q8K0L9-2|ZBT20_MOUSE	Q8K0L9-2	ZBT20_MOUSE	Zbtb20	668	3.1	Mus musculus OX=10090		Isoform 2 of Zinc finger and BTB domain-containing protein 20	0	0	0.938	0.9975	1	1	1	1	1	1	1	0	0	0	0	0	0	0	0	0	0	0	0	0	0	0	0	0	0	0	0	0	0	0	0	0	0	0	0
1183	a	sp|Q3UHG7-2|DEN11_MOUSE	Q3UHG7-2	DEN11_MOUSE	Dennd11	391	5.6	Mus musculus OX=10090		Isoform 2 of DENN domain-containing protein 11	0	0	0.9357	0.9974	1	1	1	1	1	1	1	0	0	0	0	0	0	0	0	0	0	0	0	0	0	0	0	0	0	0	0	0	0	0	0	0	0	0	0
1184	a	sp|Q6P4T0|ATG2A_MOUSE	Q6P4T0	ATG2A_MOUSE	Atg2a	1914	1.5	Mus musculus OX=10090	1:Experimental evidence at protein level	Autophagy-related protein 2 homolog A	0	0	0.9357	0.9974	1	1	1	1	0	0	0	0	0	0	0	0	0	0	0	0	0	0	0	0	0	0	1	1	1	0	0	0	0	0	0	0	0	0	0
1185	a	sp|Q9JIF7|COPB_MOUSE	Q9JIF7	COPB_MOUSE	Copb1	953	6.3	Mus musculus OX=10090	1:Experimental evidence at protein level	Coatomer subunit beta	0	0	0.9342	0.9883	2	4	4	4	1	1	1	0	0	0	0	0	0	2	2	2	0	0	0	0	0	0	1	1	1	0	0	0	0	0	0	0	0	0	0
1186	a	sp|B0V2N1-2|PTPRS_MOUSE	B0V2N1-2	PTPRS_MOUSE	Ptprs	1904	1.7	Mus musculus OX=10090		Isoform 2 of Receptor-type tyrosine-protein phosphatase S	0	0	0.9334	0.9973	1	2	2	2	0	0	0	0	0	0	0	0	0	0	0	0	0	0	0	0	0	0	1	1	1	0	0	0	0	0	0	1	1	1	0
1187	a	sp|Q6ZWM4|LSM8_MOUSE	Q6ZWM4	LSM8_MOUSE	Lsm8	96	10.4	Mus musculus OX=10090	1:Experimental evidence at protein level	U6 snRNA-associated Sm-like protein LSm8	0	0	0.9334	0.9973	1	2	2	2	0	0	0	0	0	0	0	0	0	2	2	2	0	0	0	0	0	0	0	0	0	0	0	0	0	0	0	0	0	0	0
1188	a	sp|Q91WC3-2|ACSL6_MOUSE	Q91WC3-2	ACSL6_MOUSE	Acsl6	722	1.9	Mus musculus OX=10090		Isoform 2 of Long-chain-fatty-acid--CoA ligase 6	0	0	0.9334	0.9973	1	1	1	1	1	1	1	0	0	0	0	0	0	0	0	0	0	0	0	0	0	0	0	0	0	0	0	0	0	0	0	0	0	0	0
1190	a	sp|Q921M3-2|SF3B3_MOUSE	Q921M3-2	SF3B3_MOUSE	Sf3b3	1122	3.2	Mus musculus OX=10090		Isoform 2 of Splicing factor 3B subunit 3	0	0	0.9311	0.9972	1	2	2	2	2	2	2	0	0	0	0	0	0	0	0	0	0	0	0	0	0	0	0	0	0	0	0	0	0	0	0	0	0	0	0
1191	a	sp|Q9ESN2|TRI39_MOUSE	Q9ESN2	TRI39_MOUSE	Trim39	488	4.7	Mus musculus OX=10090	2:Experimental evidence at transcript level	E3 ubiquitin-protein ligase TRIM39	0	0	0.9311	0.9972	1	1	1	1	0	0	0	0	0	0	0	0	0	0	0	0	0	0	0	0	0	0	0	0	0	0	0	0	0	0	0	1	1	1	0
1192	a	sp|P48962|ADT1_MOUSE	P48962	ADT1_MOUSE	Slc25a4	298	3	Mus musculus OX=10090	1:Experimental evidence at protein level	ADP/ATP translocase 1	0	0	0.9288	0.9971	1	2	2	2	0	0	0	0	0	0	0	0	0	2	2	2	0	0	0	0	0	0	0	0	0	0	0	0	0	0	0	0	0	0	0
1193	a	sp|Q9CQQ8|LSM7_MOUSE	Q9CQQ8	LSM7_MOUSE	Lsm7	103	17.5	Mus musculus OX=10090	1:Experimental evidence at protein level	U6 snRNA-associated Sm-like protein LSm7	0	0	0.9288	0.9971	1	2	2	2	2	2	2	0	0	0	0	0	0	0	0	0	0	0	0	0	0	0	0	0	0	0	0	0	0	0	0	0	0	0	0
1194	a	sp|P97411-2|ICA69_MOUSE	P97411-2	ICA69_MOUSE	Ica1	457	5.7	Mus musculus OX=10090		Isoform 2 of Islet cell autoantigen 1	0	0	0.9265	0.997	1	3	3	3	0	0	0	0	0	0	0	0	0	0	0	0	0	0	0	0	0	0	1	1	1	0	0	0	0	0	0	2	2	2	0
1195	a	sp|Q99N28|CADM3_MOUSE	Q99N28	CADM3_MOUSE	Cadm3	396	6.6	Mus musculus OX=10090	1:Experimental evidence at protein level	Cell adhesion molecule 3	0	0	0.9265	0.997	1	1	1	1	0	0	0	0	0	0	0	0	0	0	0	0	0	0	0	0	0	0	0	0	0	0	0	0	0	0	0	1	1	1	0
1197	a	sp|B9EHT4|CLIP3_MOUSE	B9EHT4	CLIP3_MOUSE	Clip3	547	3.5	Mus musculus OX=10090	1:Experimental evidence at protein level	CAP-Gly domain-containing linker protein 3	0	0	0.9242	0.9969	1	1	1	1	0	0	0	0	0	0	0	0	0	0	0	0	0	0	0	0	0	0	1	1	1	0	0	0	0	0	0	0	0	0	0
1198	a	sp|Q8JZV4-2|RBM41_MOUSE	Q8JZV4-2	RBM41_MOUSE	Rbm41	425	2.4	Mus musculus OX=10090		Isoform 2 of RNA-binding protein 41	0	0	0.922	0.9968	1	1	1	1	0	0	0	0	0	0	0	0	0	1	1	1	0	0	0	0	0	0	0	0	0	0	0	0	0	0	0	0	0	0	0
1199	a	sp|Q8R420|ABCA3_MOUSE	Q8R420	ABCA3_MOUSE	Abca3	1704	1.2	Mus musculus OX=10090	1:Experimental evidence at protein level	Phospholipid-transporting ATPase ABCA3	0	0	0.9197	0.9967	1	3	3	3	1	1	1	0	0	0	0	0	0	0	0	0	0	0	0	0	0	0	2	2	2	0	0	0	0	0	0	0	0	0	0
1200	a	sp|O55013|TPPC3_MOUSE	O55013	TPPC3_MOUSE	Trappc3	180	4.4	Mus musculus OX=10090	1:Experimental evidence at protein level	Trafficking protein particle complex subunit 3	0	0	0.9175	0.9966	1	2	2	2	2	2	2	0	0	0	0	0	0	0	0	0	0	0	0	0	0	0	0	0	0	0	0	0	0	0	0	0	0	0	0
1201	a	sp|Q80X80|C2C2L_MOUSE	Q80X80	C2C2L_MOUSE	C2cd2l	706	3	Mus musculus OX=10090	1:Experimental evidence at protein level	Phospholipid transfer protein C2CD2L	0	0	0.9175	0.9966	1	2	2	2	1	1	1	0	0	0	0	0	0	1	1	1	0	0	0	0	0	0	0	0	0	0	0	0	0	0	0	0	0	0	0
1202	a	sp|Q8VC88|GRAN_MOUSE	Q8VC88	GRAN_MOUSE	Gca	220	10	Mus musculus OX=10090	1:Experimental evidence at protein level	Grancalcin	0	0	0.9175	0.9966	1	2	2	2	0	0	0	0	0	0	0	0	0	0	0	0	0	0	0	0	0	0	1	1	1	0	0	0	0	0	0	1	1	1	0
1204	a	sp|Q60960|IMA5_MOUSE	Q60960	IMA5_MOUSE	Kpna1	538	7.6	Mus musculus OX=10090	1:Experimental evidence at protein level	Importin subunit alpha-5	0	0	0.9152	0.9965	1	2	2	2	1	1	1	0	0	0	0	0	0	1	1	1	0	0	0	0	0	0	0	0	0	0	0	0	0	0	0	0	0	0	0
1205	a	sp|Q9EP97|SENP3_MOUSE	Q9EP97	SENP3_MOUSE	Senp3	568	3.2	Mus musculus OX=10090	1:Experimental evidence at protein level	Sentrin-specific protease 3	0	0	0.9152	0.9965	1	2	2	2	2	2	2	0	0	0	0	0	0	0	0	0	0	0	0	0	0	0	0	0	0	0	0	0	0	0	0	0	0	0	0
1209	a	sp|Q9WTM5|RUVB2_MOUSE	Q9WTM5	RUVB2_MOUSE	Ruvbl2	463	5.6	Mus musculus OX=10090	1:Experimental evidence at protein level	RuvB-like 2	0	0	0.9108	0.9963	1	4	4	4	2	2	2	0	0	0	0	0	0	2	2	2	0	0	0	0	0	0	0	0	0	0	0	0	0	0	0	0	0	0	0
1210	a	sp|Q9CRD2|EMC2_MOUSE	Q9CRD2	EMC2_MOUSE	Emc2	297	3.4	Mus musculus OX=10090	1:Experimental evidence at protein level	ER membrane protein complex subunit 2	0	0	0.9064	0.9961	1	1	1	1	1	1	1	0	0	0	0	0	0	0	0	0	0	0	0	0	0	0	0	0	0	0	0	0	0	0	0	0	0	0	0
1211	a	sp|P51450-3|RORG_MOUSE	P51450-3	RORG_MOUSE	Rorc	347	4.6	Mus musculus OX=10090		Isoform 3 of Nuclear receptor ROR-gamma	0	0	0.9021	0.9959	1	85	85	85	28	28	28	0	0	0	0	0	0	57	57	57	0	0	0	0	0	0	0	0	0	0	0	0	0	0	0	0	0	0	0
1212	a	sp|Q8BK63-2|KC1A_MOUSE	Q8BK63-2	KC1A_MOUSE	Csnk1a1	325	3.1	Mus musculus OX=10090		Isoform 2 of Casein kinase I isoform alpha	0	0	0.8999	0.9958	1	1	1	1	1	1	1	0	0	0	0	0	0	0	0	0	0	0	0	0	0	0	0	0	0	0	0	0	0	0	0	0	0	0	0
1215	a	sp|Q61781|K1C14_MOUSE	Q61781	K1C14_MOUSE	Krt14	484	4.8	Mus musculus OX=10090	1:Experimental evidence at protein level	Keratin, type I cytoskeletal 14	0	0	0.8956	0.9956	1	1	1	1	0	0	0	0	0	0	0	0	0	0	0	0	0	0	0	0	0	0	0	0	0	0	0	0	0	0	0	1	1	1	0
1217	a	sp|P01661|KV3A9_MOUSE	P01661	KV3A9_MOUSE		131	26.7	Mus musculus OX=10090	1:Experimental evidence at protein level	Ig kappa chain V-III region MOPC 63	0	0	0.8935	0.9955	1	1	1	1	0	0	0	0	0	0	0	0	0	0	0	0	0	0	0	0	0	0	1	1	1	0	0	0	0	0	0	0	0	0	0
1218	a	sp|P97789-2|XRN1_MOUSE	P97789-2	XRN1_MOUSE	Xrn1	1706	1.2	Mus musculus OX=10090		Isoform 2 of 5'-3' exoribonuclease 1	0	0	0.8935	0.9955	1	1	1	1	1	1	1	0	0	0	0	0	0	0	0	0	0	0	0	0	0	0	0	0	0	0	0	0	0	0	0	0	0	0	0
1219	a	sp|Q8VDP6|CDIPT_MOUSE	Q8VDP6	CDIPT_MOUSE	Cdipt	213	5.2	Mus musculus OX=10090	1:Experimental evidence at protein level	CDP-diacylglycerol--inositol 3-phosphatidyltransferase	0	0	0.8914	0.9954	1	2	2	2	0	0	0	0	0	0	0	0	0	2	2	2	0	0	0	0	0	0	0	0	0	0	0	0	0	0	0	0	0	0	0
1221	a	sp|Q61704|ITIH3_MOUSE	Q61704	ITIH3_MOUSE	Itih3	889	3.9	Mus musculus OX=10090	1:Experimental evidence at protein level	Inter-alpha-trypsin inhibitor heavy chain H3	0	0	0.8893	0.9953	1	2	2	2	0	0	0	0	0	0	0	0	0	0	0	0	0	0	0	0	0	0	0	0	0	0	0	0	0	0	0	2	2	2	0
1222	a	sp|Q8K3I4|MYRIP_MOUSE	Q8K3I4	MYRIP_MOUSE	Myrip	856	3.6	Mus musculus OX=10090	1:Experimental evidence at protein level	Rab effector MyRIP	0	0	0.8893	0.9953	1	1	1	1	0	0	0	0	0	0	0	0	0	0	0	0	0	0	0	0	0	0	1	1	1	0	0	0	0	0	0	0	0	0	0
1223	a	sp|Q60841-2|RELN_MOUSE	Q60841-2	RELN_MOUSE	Reln	3459	0.7	Mus musculus OX=10090		Isoform 2 of Reelin	0	0	0.8872	0.9952	1	2	2	2	2	2	2	0	0	0	0	0	0	0	0	0	0	0	0	0	0	0	0	0	0	0	0	0	0	0	0	0	0	0	0
1224	a	sp|Q99LP8|YIPF2_MOUSE	Q99LP8	YIPF2_MOUSE	Yipf2	312	11.5	Mus musculus OX=10090	2:Experimental evidence at transcript level	Protein YIPF2	0	0	0.8872	0.9952	1	2	2	2	2	2	2	0	0	0	0	0	0	0	0	0	0	0	0	0	0	0	0	0	0	0	0	0	0	0	0	0	0	0	0
1225	a	sp|Q99KI3|EMC3_MOUSE	Q99KI3	EMC3_MOUSE	Emc3	261	9.6	Mus musculus OX=10090	1:Experimental evidence at protein level	ER membrane protein complex subunit 3	0	0	0.8851	0.9951	1	1	1	1	1	1	1	0	0	0	0	0	0	0	0	0	0	0	0	0	0	0	0	0	0	0	0	0	0	0	0	0	0	0	0
1226	a	sp|Q3UHC0|TNR6C_MOUSE	Q3UHC0	TNR6C_MOUSE	Tnrc6c	1690	1.3	Mus musculus OX=10090	1:Experimental evidence at protein level	Trinucleotide repeat-containing gene 6C protein	0	0	0.883	0.995	1	2	2	2	2	2	2	0	0	0	0	0	0	0	0	0	0	0	0	0	0	0	0	0	0	0	0	0	0	0	0	0	0	0	0
1227	a	sp|Q60700|M3K12_MOUSE	Q60700	M3K12_MOUSE	Map3k12	888	3.6	Mus musculus OX=10090	1:Experimental evidence at protein level	Mitogen-activated protein kinase kinase kinase 12	0	0	0.883	0.995	1	2	2	2	1	1	1	0	0	0	0	0	0	0	0	0	0	0	0	0	0	0	1	1	1	0	0	0	0	0	0	0	0	0	0
1228	a	sp|P01639|KV5A7_MOUSE	P01639	KV5A7_MOUSE	Gm5571	130	10.8	Mus musculus OX=10090	1:Experimental evidence at protein level	Ig kappa chain V-V region MOPC 41	0	0	0.8809	0.9949	1	1	1	1	0	0	0	0	0	0	0	0	0	0	0	0	0	0	0	0	0	0	1	1	1	0	0	0	0	0	0	0	0	0	0
1229	a	sp|Q91YR7|PRP6_MOUSE	Q91YR7	PRP6_MOUSE	Prpf6	941	1.6	Mus musculus OX=10090	1:Experimental evidence at protein level	Pre-mRNA-processing factor 6	0	0	0.8809	0.9949	1	2	2	2	1	1	1	0	0	0	0	0	0	1	1	1	0	0	0	0	0	0	0	0	0	0	0	0	0	0	0	0	0	0	0
1231	a	sp|P33174|KIF4_MOUSE	P33174	KIF4_MOUSE	Kif4	1231	1.1	Mus musculus OX=10090	1:Experimental evidence at protein level	Chromosome-associated kinesin KIF4	0	0	0.8768	0.9947	1	1	1	1	1	1	1	0	0	0	0	0	0	0	0	0	0	0	0	0	0	0	0	0	0	0	0	0	0	0	0	0	0	0	0
1232	a	sp|P04627|ARAF_MOUSE	P04627	ARAF_MOUSE	Araf	604	5.6	Mus musculus OX=10090	1:Experimental evidence at protein level	Serine/threonine-protein kinase A-Raf	0	0	0.8748	0.9946	1	1	1	1	0	0	0	0	0	0	0	0	0	0	0	0	0	0	0	0	0	0	0	0	0	0	0	0	0	0	0	1	1	1	0
1233	a	sp|P81117|NUCB2_MOUSE	P81117	NUCB2_MOUSE	Nucb2	420	2.1	Mus musculus OX=10090	1:Experimental evidence at protein level	Nucleobindin-2	0	0	0.8748	0.9946	1	2	2	2	2	2	2	0	0	0	0	0	0	0	0	0	0	0	0	0	0	0	0	0	0	0	0	0	0	0	0	0	0	0	0
1235	a	sp|Q68FE7|T151B_MOUSE	Q68FE7	T151B_MOUSE	Tmem151b	561	4.1	Mus musculus OX=10090	2:Experimental evidence at transcript level	Transmembrane protein 151B	0	0	0.8687	0.9943	1	1	1	1	0	0	0	0	0	0	0	0	0	0	0	0	0	0	0	0	0	0	0	0	0	0	0	0	0	0	0	1	1	1	0
1236	a	sp|P47759|NSG2_MOUSE	P47759	NSG2_MOUSE	Nsg2	171	18.7	Mus musculus OX=10090	1:Experimental evidence at protein level	Neuronal vesicle trafficking-associated protein 2	0	0	0.8667	0.9942	1	1	1	1	1	1	1	0	0	0	0	0	0	0	0	0	0	0	0	0	0	0	0	0	0	0	0	0	0	0	0	0	0	0	0
1237	a	sp|Q7TNM2|TRI46_MOUSE	Q7TNM2	TRI46_MOUSE	Trim46	759	2.4	Mus musculus OX=10090	1:Experimental evidence at protein level	Tripartite motif-containing protein 46	0	0	0.8607	0.9939	1	2	2	2	2	2	2	0	0	0	0	0	0	0	0	0	0	0	0	0	0	0	0	0	0	0	0	0	0	0	0	0	0	0	0
1238	a	sp|Q8BH15-2|CNO10_MOUSE	Q8BH15-2	CNO10_MOUSE	Cnot10	743	3.6	Mus musculus OX=10090		Isoform 2 of CCR4-NOT transcription complex subunit 10	0	0	0.8607	0.9939	1	2	2	2	0	0	0	0	0	0	0	0	0	2	2	2	0	0	0	0	0	0	0	0	0	0	0	0	0	0	0	0	0	0	0
1240	a	sp|P31648|SC6A1_MOUSE	P31648	SC6A1_MOUSE	Slc6a1	599	3.5	Mus musculus OX=10090	1:Experimental evidence at protein level	Sodium- and chloride-dependent GABA transporter 1	0	0	0.8588	0.9938	1	3	3	3	1	1	1	0	0	0	0	0	0	0	0	0	0	0	0	0	0	0	2	2	2	0	0	0	0	0	0	0	0	0	0
1241	a	sp|P08607|C4BPA_MOUSE	P08607	C4BPA_MOUSE	C4bpa	469	3	Mus musculus OX=10090	1:Experimental evidence at protein level	C4b-binding protein	0	0	0.8548	0.9936	1	1	1	1	0	0	0	0	0	0	0	0	0	0	0	0	0	0	0	0	0	0	0	0	0	0	0	0	0	0	0	1	1	1	0
1243	a	sp|Q8BM89|ARSJ_MOUSE	Q8BM89	ARSJ_MOUSE	Arsj	598	3.2	Mus musculus OX=10090	2:Experimental evidence at transcript level	Arylsulfatase J	0	0	0.8433	0.993	1	2	2	2	2	2	2	0	0	0	0	0	0	0	0	0	0	0	0	0	0	0	0	0	0	0	0	0	0	0	0	0	0	0	0
1246	a	sp|Q80TM6-2|R3HD2_MOUSE	Q80TM6-2	R3HD2_MOUSE	R3hdm2	992	1.3	Mus musculus OX=10090		Isoform 2 of R3H domain-containing protein 2	0	0	0.8414	0.9929	1	1	1	1	0	0	0	0	0	0	0	0	0	1	1	1	0	0	0	0	0	0	0	0	0	0	0	0	0	0	0	0	0	0	0
1247	a	sp|Q7TME2|SPAG5_MOUSE	Q7TME2	SPAG5_MOUSE	Spag5	1165	2.6	Mus musculus OX=10090	1:Experimental evidence at protein level	Sperm-associated antigen 5	0	0	0.8395	0.9928	1	1	1	1	0	0	0	0	0	0	0	0	0	1	1	1	0	0	0	0	0	0	0	0	0	0	0	0	0	0	0	0	0	0	0
1249	a	sp|P80314|TCPB_MOUSE	P80314	TCPB_MOUSE	Cct2	535	2.2	Mus musculus OX=10090	1:Experimental evidence at protein level	T-complex protein 1 subunit beta	0	0	0.832	0.9924	1	1	1	1	0	0	0	0	0	0	0	0	0	1	1	1	0	0	0	0	0	0	0	0	0	0	0	0	0	0	0	0	0	0	0
1251	a	sp|P51807|DYLT1_MOUSE	P51807	DYLT1_MOUSE	Dynlt1	113	19.5	Mus musculus OX=10090	1:Experimental evidence at protein level	Dynein light chain Tctex-type 1	0	0	0.8283	0.9922	1	2	2	2	1	1	1	0	0	0	0	0	0	1	1	1	0	0	0	0	0	0	0	0	0	0	0	0	0	0	0	0	0	0	0
1252	a	sp|Q640M6|GDPD5_MOUSE	Q640M6	GDPD5_MOUSE	Gdpd5	607	2.1	Mus musculus OX=10090	1:Experimental evidence at protein level	Glycerophosphodiester phosphodiesterase domain-containing protein 5	0	0	0.8283	0.9922	1	1	1	1	1	1	1	0	0	0	0	0	0	0	0	0	0	0	0	0	0	0	0	0	0	0	0	0	0	0	0	0	0	0	0
1253	a	sp|Q80VC6|TSAP1_MOUSE	Q80VC6	TSAP1_MOUSE	Trnau1ap	287	10.5	Mus musculus OX=10090	1:Experimental evidence at protein level	tRNA selenocysteine 1-associated protein 1	0	0	0.8283	0.9922	1	2	2	2	0	0	0	0	0	0	0	0	0	0	0	0	0	0	0	0	0	0	0	0	0	0	0	0	0	0	0	2	2	2	0
1254	a	sp|P25785|TIMP2_MOUSE	P25785	TIMP2_MOUSE	Timp2	220	6.4	Mus musculus OX=10090	1:Experimental evidence at protein level	Metalloproteinase inhibitor 2	0	0	0.8265	0.9921	1	4	4	4	0	0	0	0	0	0	0	0	0	0	0	0	0	0	0	0	0	0	2	2	2	0	0	0	0	0	0	2	2	2	0
1255	a	sp|P26350|PTMA_MOUSE	P26350	PTMA_MOUSE	Ptma	111	12.6	Mus musculus OX=10090	1:Experimental evidence at protein level	Prothymosin alpha	0	0	0.8265	0.9921	1	1	1	1	0	0	0	0	0	0	0	0	0	0	0	0	0	0	0	0	0	0	0	0	0	0	0	0	0	0	0	1	1	1	0
1256	a	sp|Q9ERV1|MKRN2_MOUSE	Q9ERV1	MKRN2_MOUSE	Mkrn2	416	4.6	Mus musculus OX=10090	1:Experimental evidence at protein level	Probable E3 ubiquitin-protein ligase makorin-2	0	0	0.8174	0.9916	1	1	1	1	1	1	1	0	0	0	0	0	0	0	0	0	0	0	0	0	0	0	0	0	0	0	0	0	0	0	0	0	0	0	0
1258	a	sp|E9Q3T6|PRD14_MOUSE	E9Q3T6	PRD14_MOUSE	Prdm14	561	6.2	Mus musculus OX=10090	1:Experimental evidence at protein level	PR domain zinc finger protein 14	0	0	0.8157	0.9915	1	1	1	1	1	1	1	0	0	0	0	0	0	0	0	0	0	0	0	0	0	0	0	0	0	0	0	0	0	0	0	0	0	0	0
1260	a	sp|Q91VX2|UBAP2_MOUSE	Q91VX2	UBAP2_MOUSE	Ubap2	1132	1.3	Mus musculus OX=10090	1:Experimental evidence at protein level	Ubiquitin-associated protein 2	0	0	0.8034	0.9908	1	2	2	2	0	0	0	0	0	0	0	0	0	0	0	0	0	0	0	0	0	0	0	0	0	0	0	0	0	0	0	2	2	2	0
1262	a	sp|P97300-1|NPTN_MOUSE	P97300-1	NPTN_MOUSE	Nptn	281	7	Mus musculus OX=10090		Isoform 1 of Neuroplastin	0	0	0.7999	0.9906	1	2	2	2	2	2	2	0	0	0	0	0	0	0	0	0	0	0	0	0	0	0	0	0	0	0	0	0	0	0	0	0	0	0	0
1263	a	sp|Q01149|CO1A2_MOUSE	Q01149	CO1A2_MOUSE	Col1a2	1372	1.5	Mus musculus OX=10090	1:Experimental evidence at protein level	Collagen alpha-2(I) chain	0	0	0.7931	0.9902	1	2	2	2	0	0	0	0	0	0	0	0	0	1	1	1	0	0	0	0	0	0	0	0	0	0	0	0	0	0	0	1	1	1	0
1264	a	sp|Q8R1F6-2|HID1_MOUSE	Q8R1F6-2	HID1_MOUSE	Hid1	787	4.6	Mus musculus OX=10090		Isoform 2 of Protein HID1	0	0	0.7897	0.99	1	1	1	1	0	0	0	0	0	0	0	0	0	1	1	1	0	0	0	0	0	0	0	0	0	0	0	0	0	0	0	0	0	0	0
1265	a	sp|O70503|DHB12_MOUSE	O70503	DHB12_MOUSE	Hsd17b12	312	11.5	Mus musculus OX=10090	1:Experimental evidence at protein level	Very-long-chain 3-oxoacyl-CoA reductase	0	0	0.7847	0.9897	1	2	2	2	0	0	0	0	0	0	0	0	0	2	2	2	0	0	0	0	0	0	0	0	0	0	0	0	0	0	0	0	0	0	0
1266	a	sp|Q9CX53|GEMI6_MOUSE	Q9CX53	GEMI6_MOUSE	Gemin6	166	13.9	Mus musculus OX=10090	1:Experimental evidence at protein level	Gem-associated protein 6	0	0	0.7831	0.9896	1	1	1	1	0	0	0	0	0	0	0	0	0	0	0	0	0	0	0	0	0	0	0	0	0	0	0	0	0	0	0	1	1	1	0
1267	a	sp|O88839-2|ADA15_MOUSE	O88839-2	ADA15_MOUSE	Adam15	839	4	Mus musculus OX=10090		Isoform 2 of Disintegrin and metalloproteinase domain-containing protein 15	0	0	0.7781	0.9893	1	3	3	3	1	1	1	0	0	0	0	0	0	0	0	0	0	0	0	0	0	0	0	0	0	0	0	0	0	0	0	2	2	2	0
1268	a	sp|Q8R3B7-2|BRD8_MOUSE	Q8R3B7-2	BRD8_MOUSE	Brd8	878	1.5	Mus musculus OX=10090		Isoform 2 of Bromodomain-containing protein 8	0	0	0.7781	0.9893	1	1	1	1	1	1	1	0	0	0	0	0	0	0	0	0	0	0	0	0	0	0	0	0	0	0	0	0	0	0	0	0	0	0	0
1269	a	sp|Q791V5|MTCH2_MOUSE	Q791V5	MTCH2_MOUSE	Mtch2	303	7.9	Mus musculus OX=10090	1:Experimental evidence at protein level	Mitochondrial carrier homolog 2	0	0	0.7765	0.9892	1	1	1	1	0	0	0	0	0	0	0	0	0	1	1	1	0	0	0	0	0	0	0	0	0	0	0	0	0	0	0	0	0	0	0
1270	a	sp|O35345|IMA7_MOUSE	O35345	IMA7_MOUSE	Kpna6	536	5	Mus musculus OX=10090	1:Experimental evidence at protein level	Importin subunit alpha-7	0	0	0.7749	0.9891	1	1	1	1	0	0	0	0	0	0	0	0	0	1	1	1	0	0	0	0	0	0	0	0	0	0	0	0	0	0	0	0	0	0	0
1271	a	sp|Q8CIP5|DISP2_MOUSE	Q8CIP5	DISP2_MOUSE	Disp2	1345	2.7	Mus musculus OX=10090	1:Experimental evidence at protein level	Protein dispatched homolog 2	0	0	0.7733	0.989	1	2	2	2	1	1	1	0	0	0	0	0	0	1	1	1	0	0	0	0	0	0	0	0	0	0	0	0	0	0	0	0	0	0	0
1272	a	sp|Q8R3N6|THOC1_MOUSE	Q8R3N6	THOC1_MOUSE	Thoc1	657	4.3	Mus musculus OX=10090	1:Experimental evidence at protein level	THO complex subunit 1	0	0	0.7733	0.989	1	2	2	2	0	0	0	0	0	0	0	0	0	2	2	2	0	0	0	0	0	0	0	0	0	0	0	0	0	0	0	0	0	0	0
1274	a	sp|P03980|HVM48_MOUSE	P03980	HVM48_MOUSE		138	10.9	Mus musculus OX=10090	4:Protein predicted	Ig heavy chain V region TEPC 1017	0	0	0.7637	0.9884	1	19	19	19	6	6	6	0	0	0	0	0	0	13	13	13	0	0	0	0	0	0	0	0	0	0	0	0	0	0	0	0	0	0	0
1275	a	sp|Q99MP8-2|BRAP_MOUSE	Q99MP8-2	BRAP_MOUSE	Brap	561	3.6	Mus musculus OX=10090		Isoform 2 of BRCA1-associated protein	0	0	0.7637	0.9884	1	1	1	1	1	1	1	0	0	0	0	0	0	0	0	0	0	0	0	0	0	0	0	0	0	0	0	0	0	0	0	0	0	0	0
1276	a	sp|Q0P678-2|ZCH18_MOUSE	Q0P678-2	ZCH18_MOUSE	Zc3h18	316	11.1	Mus musculus OX=10090		Isoform 2 of Zinc finger CCCH domain-containing protein 18	0	0	0.7621	0.9883	1	2	2	2	2	2	2	0	0	0	0	0	0	0	0	0	0	0	0	0	0	0	0	0	0	0	0	0	0	0	0	0	0	0	0
1278	a	sp|Q32NZ6-2|TMC5_MOUSE	Q32NZ6-2	TMC5_MOUSE	Tmc5	757	6.5	Mus musculus OX=10090		Isoform 2 of Transmembrane channel-like protein 5	0	0	0.7575	0.988	2	1	1	1	0	0	0	0	0	0	0	0	0	1	1	1	0	0	0	0	0	0	0	0	0	0	0	0	0	0	0	0	0	0	0
1279	a	sp|A2AT37|RENT2_MOUSE	A2AT37	RENT2_MOUSE	Upf2	1269	1.7	Mus musculus OX=10090	1:Experimental evidence at protein level	Regulator of nonsense transcripts 2	0	0	0.7559	0.9879	1	2	2	2	2	2	2	0	0	0	0	0	0	0	0	0	0	0	0	0	0	0	0	0	0	0	0	0	0	0	0	0	0	0	0
1280	a	sp|Q9CQF3|CPSF5_MOUSE	Q9CQF3	CPSF5_MOUSE	Nudt21	227	11.5	Mus musculus OX=10090	1:Experimental evidence at protein level	Cleavage and polyadenylation specificity factor subunit 5	0	0	0.7544	0.9878	2	1	1	1	1	1	1	0	0	0	0	0	0	0	0	0	0	0	0	0	0	0	0	0	0	0	0	0	0	0	0	0	0	0	0
1282	a	sp|P08414|KCC4_MOUSE	P08414	KCC4_MOUSE	Camk4	469	4.7	Mus musculus OX=10090	1:Experimental evidence at protein level	Calcium/calmodulin-dependent protein kinase type IV	0	0	0.7423	0.987	1	1	1	1	1	1	1	0	0	0	0	0	0	0	0	0	0	0	0	0	0	0	0	0	0	0	0	0	0	0	0	0	0	0	0
1283	a	sp|P63213|GBG2_MOUSE	P63213	GBG2_MOUSE	Gng2	71	22.5	Mus musculus OX=10090	1:Experimental evidence at protein level	Guanine nucleotide-binding protein G(I)/G(S)/G(O) subunit gamma-2	0	0	0.7393	0.9868	1	1	1	1	0	0	0	0	0	0	0	0	0	0	0	0	0	0	0	0	0	0	1	1	1	0	0	0	0	0	0	0	0	0	0
1284	a	sp|Q3UDF0-2|GTR6_MOUSE	Q3UDF0-2	GTR6_MOUSE	Slc2a6	443	4.3	Mus musculus OX=10090		Isoform 2 of Solute carrier family 2, facilitated glucose transporter member 6	0	0	0.7393	0.9868	1	1	1	1	0	0	0	0	0	0	0	0	0	1	1	1	0	0	0	0	0	0	0	0	0	0	0	0	0	0	0	0	0	0	0
1286	a	sp|E9PZJ8|ASCC3_MOUSE	E9PZJ8	ASCC3_MOUSE	Ascc3	2198	1	Mus musculus OX=10090	1:Experimental evidence at protein level	Activating signal cointegrator 1 complex subunit 3	0	0	0.7364	0.9866	1	1	1	1	1	1	1	0	0	0	0	0	0	0	0	0	0	0	0	0	0	0	0	0	0	0	0	0	0	0	0	0	0	0	0
1287	a	sp|P27681|GBRG3_MOUSE	P27681	GBRG3_MOUSE	Gabrg3	467	6.9	Mus musculus OX=10090	2:Experimental evidence at transcript level	Gamma-aminobutyric acid receptor subunit gamma-3	0	0	0.7349	0.9865	1	3	3	3	2	2	2	0	0	0	0	0	0	1	1	1	0	0	0	0	0	0	0	0	0	0	0	0	0	0	0	0	0	0	0
1288	a	sp|Q80XC6|NRDE2_MOUSE	Q80XC6	NRDE2_MOUSE	Nrde2	1172	1.5	Mus musculus OX=10090	1:Experimental evidence at protein level	Nuclear exosome regulator NRDE2	0	0	0.7349	0.9865	1	1	1	1	0	0	0	0	0	0	0	0	0	1	1	1	0	0	0	0	0	0	0	0	0	0	0	0	0	0	0	0	0	0	0
1289	a	sp|Q9JL56|GDE1_MOUSE	Q9JL56	GDE1_MOUSE	Gde1	331	4.5	Mus musculus OX=10090	1:Experimental evidence at protein level	Glycerophosphodiester phosphodiesterase 1	0	0	0.7349	0.9865	1	2	2	2	2	2	2	0	0	0	0	0	0	0	0	0	0	0	0	0	0	0	0	0	0	0	0	0	0	0	0	0	0	0	0
1291	a	sp|Q80TK0|K1107_MOUSE	Q80TK0	K1107_MOUSE	Kiaa1107	1239	1.2	Mus musculus OX=10090	1:Experimental evidence at protein level	AP2-interacting clathrin-endocytosis protein	0	0	0.7276	0.986	1	3	3	3	2	2	2	0	0	0	0	0	0	1	1	1	0	0	0	0	0	0	0	0	0	0	0	0	0	0	0	0	0	0	0
1292	a	sp|Q8CB67|LRP11_MOUSE	Q8CB67	LRP11_MOUSE	Lrp11	483	3.3	Mus musculus OX=10090	1:Experimental evidence at protein level	Low-density lipoprotein receptor-related protein 11	0	0	0.7219	0.9856	1	1	1	1	1	1	1	0	0	0	0	0	0	0	0	0	0	0	0	0	0	0	0	0	0	0	0	0	0	0	0	0	0	0	0
1293	a	sp|Q9QYF1|RDH11_MOUSE	Q9QYF1	RDH11_MOUSE	Rdh11	316	6.3	Mus musculus OX=10090	1:Experimental evidence at protein level	Retinol dehydrogenase 11	0	0	0.7177	0.9853	1	1	1	1	1	1	1	0	0	0	0	0	0	0	0	0	0	0	0	0	0	0	0	0	0	0	0	0	0	0	0	0	0	0	0
1294	a	sp|Q7TMY7-2|IPO8_MOUSE	Q7TMY7-2	IPO8_MOUSE	Ipo8	966	1.7	Mus musculus OX=10090		Isoform 2 of Importin-8	0	0	0.7163	0.9852	1	1	1	1	1	1	1	0	0	0	0	0	0	0	0	0	0	0	0	0	0	0	0	0	0	0	0	0	0	0	0	0	0	0	0
1296	a	sp|Q8BJ34-3|MARF1_MOUSE	Q8BJ34-3	MARF1_MOUSE	Marf1	1647	1.3	Mus musculus OX=10090		Isoform 3 of Meiosis regulator and mRNA stability factor 1	0	0	0.7122	0.9849	1	2	2	2	1	1	1	0	0	0	0	0	0	1	1	1	0	0	0	0	0	0	0	0	0	0	0	0	0	0	0	0	0	0	0
1297	a	sp|Q9WUZ7|SH3BG_MOUSE	Q9WUZ7	SH3BG_MOUSE	Sh3bgr	214	7.5	Mus musculus OX=10090	1:Experimental evidence at protein level	SH3 domain-binding glutamic acid-rich protein	0	0	0.7108	0.9848	1	1	1	1	0	0	0	0	0	0	0	0	0	0	0	0	0	0	0	0	0	0	1	1	1	0	0	0	0	0	0	0	0	0	0
1298	a	sp|Q8CFQ3|AQR_MOUSE	Q8CFQ3	AQR_MOUSE	Aqr	1481	2.2	Mus musculus OX=10090	1:Experimental evidence at protein level	RNA helicase aquarius	0	0	0.7094	0.9847	1	2	2	2	1	1	1	0	0	0	0	0	0	1	1	1	0	0	0	0	0	0	0	0	0	0	0	0	0	0	0	0	0	0	0
1299	a	sp|P62307|RUXF_MOUSE	P62307	RUXF_MOUSE	Snrpf	86	40.7	Mus musculus OX=10090	1:Experimental evidence at protein level	Small nuclear ribonucleoprotein F	0	0	0.7067	0.9845	1	1	1	1	0	0	0	0	0	0	0	0	0	1	1	1	0	0	0	0	0	0	0	0	0	0	0	0	0	0	0	0	0	0	0
1300	a	sp|Q8R307|VPS18_MOUSE	Q8R307	VPS18_MOUSE	Vps18	973	2.2	Mus musculus OX=10090	1:Experimental evidence at protein level	Vacuolar protein sorting-associated protein 18 homolog	0	0	0.7053	0.9844	1	1	1	1	1	1	1	0	0	0	0	0	0	0	0	0	0	0	0	0	0	0	0	0	0	0	0	0	0	0	0	0	0	0	0
1302	a	sp|Q9CYH2|PXL2A_MOUSE	Q9CYH2	PXL2A_MOUSE	Prxl2a	218	6	Mus musculus OX=10090	1:Experimental evidence at protein level	Peroxiredoxin-like 2A	0	0	0.7	0.984	1	1	1	1	0	0	0	0	0	0	0	0	0	1	1	1	0	0	0	0	0	0	0	0	0	0	0	0	0	0	0	0	0	0	0
1303	a	sp|Q8VD98|KLRBF_MOUSE	Q8VD98	KLRBF_MOUSE	Klrb1f	217	12.4	Mus musculus OX=10090	2:Experimental evidence at transcript level	Killer cell lectin-like receptor subfamily B member 1F	0	0	0.6973	0.9838	1	1	1	1	0	0	0	0	0	0	0	0	0	0	0	0	0	0	0	0	0	0	1	1	1	0	0	0	0	0	0	0	0	0	0
1304	a	sp|Q3THE2|ML12B_MOUSE	Q3THE2	ML12B_MOUSE	Myl12b	172	17.4	Mus musculus OX=10090	1:Experimental evidence at protein level	Myosin regulatory light chain 12B	0	0	0.6908	0.9833	1	1	1	1	0	0	0	0	0	0	0	0	0	1	1	1	0	0	0	0	0	0	0	0	0	0	0	0	0	0	0	0	0	0	0
1305	a	sp|Q05306|COAA1_MOUSE	Q05306	COAA1_MOUSE	Col10a1	680	2.2	Mus musculus OX=10090	2:Experimental evidence at transcript level	Collagen alpha-1(X) chain	0	0	0.6895	0.9832	1	1	1	1	0	0	0	0	0	0	0	0	0	0	0	0	0	0	0	0	0	0	1	1	1	0	0	0	0	0	0	0	0	0	0
1306	a	sp|P63242|IF5A1_MOUSE	P63242	IF5A1_MOUSE	Eif5a	154	15.6	Mus musculus OX=10090	1:Experimental evidence at protein level	Eukaryotic translation initiation factor 5A-1	0	0	0.6856	0.9829	1	1	1	1	0	0	0	0	0	0	0	0	0	1	1	1	0	0	0	0	0	0	0	0	0	0	0	0	0	0	0	0	0	0	0
1309	a	sp|Q62415|ASPP1_MOUSE	Q62415	ASPP1_MOUSE	Ppp1r13b	1087	1.9	Mus musculus OX=10090	1:Experimental evidence at protein level	Apoptosis-stimulating of p53 protein 1	0	0	0.6805	0.9825	1	1	1	1	0	0	0	0	0	0	0	0	0	0	0	0	0	0	0	0	0	0	0	0	0	0	0	0	0	0	0	1	1	1	0
1310	a	sp|Q3UTZ3|TPC14_MOUSE	Q3UTZ3	TPC14_MOUSE	Trappc14	580	8.3	Mus musculus OX=10090	1:Experimental evidence at protein level	Trafficking protein particle complex subunit 14	0	0	0.6767	0.9822	1	1	1	1	1	1	1	0	0	0	0	0	0	0	0	0	0	0	0	0	0	0	0	0	0	0	0	0	0	0	0	0	0	0	0
1311	a	sp|Q6PHS9-2|CA2D2_MOUSE	Q6PHS9-2	CA2D2_MOUSE	Cacna2d2	1148	1.9	Mus musculus OX=10090		Isoform 2 of Voltage-dependent calcium channel subunit alpha-2/delta-2	0	0	0.673	0.9819	1	1	1	1	0	0	0	0	0	0	0	0	0	0	0	0	0	0	0	0	0	0	1	1	1	0	0	0	0	0	0	0	0	0	0
1312	a	sp|Q99LD4-2|CSN1_MOUSE	Q99LD4-2	CSN1_MOUSE	Gps1	474	5.9	Mus musculus OX=10090		Isoform 2 of COP9 signalosome complex subunit 1	0	0	0.6717	0.9818	1	1	1	1	0	0	0	0	0	0	0	0	0	1	1	1	0	0	0	0	0	0	0	0	0	0	0	0	0	0	0	0	0	0	0
1314	a	sp|Q9CQU0|TXD12_MOUSE	Q9CQU0	TXD12_MOUSE	Txndc12	170	5.3	Mus musculus OX=10090	1:Experimental evidence at protein level	Thioredoxin domain-containing protein 12	0	0	0.6705	0.9817	1	1	1	1	1	1	1	0	0	0	0	0	0	0	0	0	0	0	0	0	0	0	0	0	0	0	0	0	0	0	0	0	0	0	0
[truncated: 6 more columns]
