# Supplementary material for: Rapid and Gentle Immunopurification of Brain Synaptic Vesicles
Source: J Neurosci. 2022 Apr 27;42(17):3512–22. doi: 10.1523/JNEUROSCI.2521-21.2022 (PMC9053850; doi:10.1523/JNEUROSCI.2521-21.2022)
Supplement: Figure 5-1 — This table contains the results of two independent mass spectrometry experiments processed via FragPipe and described in Figure 5. This table accompanies this article as a Microsoft Excel file with further instructions for its use noted on the first sheet. Download Figure 5-1, XLSX file. [file ns-JN-RM-2521-21-s01.xlsx]

## Sheet: User guide
Table 5-1
Rapid and gentle immunopurification of brain synaptic vesicles
Bradberry et al., J. Neurosci 2022
How to use this table:
The next tab in this .xlsx file contains the "combined_protein" output from FragPipe, with spectral matching performed by MSFragger and quantification using MaxLFQ. These data are the source of Figure 5 in Bradberry et al. (submitted). A select few of these comprising anticipated contaminants unrelated to the source of the synaptic vesicles (trypsin, antibody fragments, human keratin, human amyla…
MaxLFQ values are computed, in part, using algorithms that assign peptide spectral matches (PSMs) to one among several plausible matches, typically different known isoforms of a protein. Errors in quantification are thus more likely among close-related isoforms. In FragPipe, peptide assignment is performed by PeptideProphet, which uses effective algorithms to reduce this error, though likely not …
By default, several of the columns in the data file are hidden to facilitate rapid comparisons by end users. These columns contain information about spectral matches and peptide identifications that may be useful for some readers.
The raw data that gave rise to this sheet are freely available via the Chorus project:

## Sheet: combined_protein
Protein	Protein ID	Entry Name	Gene	Protein Length	Coverage	Organism	Protein Existence	Description	1D4_average	Syt1_average	Protein Probability	Top Peptide Probability	Combined Total Peptides	Combined Spectral Count	Combined Unique Spectral Count	Combined Total Spectral Count	1D4_1 Spectral Count	1D4_2 Spectral Count	Syt1_1 Spectral Count	Syt1_2 Spectral Count	1D4_1 Unique Spectral Count	1D4_2 Unique Spectral Count	Syt1_1 Unique Spectral Count	Syt1_2 Unique Spectral Count	1D4_1 Total Spectral Count	1D4_2 Total Spectral Count	Syt1_1 Total Spectral Count	Syt1_2 Total Spectral Count	1D4_1 Intensity	1D4_2 Intensity	Syt1_1 Intensity	Syt1_2 Intensity	1D4_1 Unique Intensity	1D4_2 Unique Intensity	Syt1_1 Unique Intensity	Syt1_2 Unique Intensity	1D4_1 Total Intensity	1D4_2 Total Intensity	Syt1_1 Total Intensity	Syt1_2 Total Intensity	Indistinguishable Proteins
sp|P63044|VAMP2_MOUSE	P63044	VAMP2_MOUSE	Vamp2	116	70.7	Mus musculus OX=10090	1:Experimental evidence at protein level	Vesicle-associated membrane protein 2	23713390600	47673102500	1	0.999	10	779	591	779	97	138	281	263	78	114	197	202	97	138	281	263	22390200300	25036580900	34956829000	60389376000	19084867600	22507636700	36798267000	58946245000	22390200300	25036580900	34956829000	60389376000
sp|P00761|TRYP_PIG	P00761	TRYP_PIG		231	44.6	Sus scrofa	1:Experimental evidence at protein level	Trypsin	444047262500	38579040200	1	0.999	13	1154	1152	1154	363	465	219	107	362	465	219	106	363	465	219	107	666596870000	221497655000	48990425000	28167655400	666596870000	221497655000	49617564000	27811631100	666596870000	221497655000	48990425000	28167655400
sp|P01867-2|IGG2B_MOUSE	P01867-2	IGG2B_MOUSE	Igh-3	335	63.6	Mus musculus OX=10090		Isoform 2 of Ig gamma-2B chain C region	564931419	36004323450	1	0.999	14	484	0	484	0	84	176	224	0	0	0	0	0	84	176	224	47078328	1082784510	32718204900	39290442000	0	0	0	0	47078328	1082784510	32718204900	39290442000	sp|P01867|IGG2B_MOUSE
sp|Q9CYZ2|TPD54_MOUSE	Q9CYZ2	TPD54_MOUSE	Tpd52l2	220	80.9	Mus musculus OX=10090	1:Experimental evidence at protein level	Tumor protein D54	17572254700	29747772400	1	0.999	22	333	333	333	36	67	116	114	36	67	116	114	36	67	116	114	12848453600	22296055800	28792326100	30703218700	12848453600	22296055800	28792326100	30703218700	12848453600	22296055800	28792326100	30703218700
sp|P63011|RAB3A_MOUSE	P63011	RAB3A_MOUSE	Rab3a	220	66.4	Mus musculus OX=10090	1:Experimental evidence at protein level	Ras-related protein Rab-3A	22348657150	28215476250	1	0.999	15	901	364	901	55	231	254	361	23	94	108	139	55	231	254	361	13377774600	31319539700	24067219500	32363733000	5793884700	14030721000	10316639200	14126417900	13377774600	31319539700	24067219500	32363733000
sp|Q62277|SYPH_MOUSE	Q62277	SYPH_MOUSE	Syp	314	70.4	Mus musculus OX=10090	1:Experimental evidence at protein level	Synaptophysin	108874886950	27884167200	1	0.999	26	869	869	869	77	233	271	288	77	233	271	288	77	233	271	288	22706937900	195042836000	33446692900	22321641500	22706937900	195042836000	33446692900	22321641500	22706937900	195042836000	33446692900	22321641500
sp|P46096|SYT1_MOUSE	P46096	SYT1_MOUSE	Syt1	421	69.6	Mus musculus OX=10090	1:Experimental evidence at protein level	Synaptotagmin-1	23674752000	25175449600	1	0.999	40	2015	1438	2015	186	602	524	703	116	448	365	509	186	602	524	703	22758830100	24590673900	25190559700	25160339500	20425621500	24767514600	26672009200	26288222200	22758830100	24590673900	25190559700	25160339500
sp|Q9JIS5|SV2A_MOUSE	Q9JIS5	SV2A_MOUSE	Sv2a	742	64.4	Mus musculus OX=10090	1:Experimental evidence at protein level	Synaptic vesicle glycoprotein 2A	18966822900	16620341750	1	0.999	38	1082	1021	1082	121	227	347	387	121	227	307	366	121	227	347	387	17323913200	20609732600	14847271900	18393411600	17323913200	20609732600	14923293700	18299713500	17323913200	20609732600	14847271900	18393411600
sp|Q9JKD3|SCAM5_MOUSE	Q9JKD3	SCAM5_MOUSE	Scamp5	235	35.7	Mus musculus OX=10090	1:Experimental evidence at protein level	Secretory carrier-associated membrane protein 5	9306371960	15765766650	1	0.999	4	227	227	227	30	54	64	79	30	54	64	79	30	54	64	79	14343386100	4269357820	15999670300	15531863000	14343386100	4269357820	15999670300	15531863000	14343386100	4269357820	15999670300	15531863000
sp|P60904|DNJC5_MOUSE	P60904	DNJC5_MOUSE	Dnajc5	198	59.1	Mus musculus OX=10090	1:Experimental evidence at protein level	DnaJ homolog subfamily C member 5	20881016850	15195610100	1	0.999	13	349	349	349	37	60	114	138	37	60	114	138	37	60	114	138	21049544700	20712489000	14444868600	15946351600	21049544700	20712489000	14444868600	15946351600	21049544700	20712489000	14444868600	15946351600
sp|Q9Z1G4-2|VPP1_MOUSE	Q9Z1G4-2	VPP1_MOUSE	Atp6v0a1	838	69.7	Mus musculus OX=10090		Isoform A1-I of V-type proton ATPase 116 kDa subunit a1	13249866750	12496212000	1	0.999	53	1400	0	1400	215	372	398	415	0	0	0	0	215	372	398	415	11671537700	14828195800	11894897700	13097526300	0	0	0	0	11671537700	14828195800	11894897700	13097526300	sp|Q9Z1G4-3|VPP1_MOUSE
sp|Q8R191|SNG3_MOUSE	Q8R191	SNG3_MOUSE	Syngr3	229	63.8	Mus musculus OX=10090	1:Experimental evidence at protein level	Synaptogyrin-3	36893514800	11254259700	1	0.999	16	159	159	159	20	39	61	39	20	39	61	39	20	39	61	39	27464304600	46322725000	13403388900	9105130500	27464304600	46322725000	13403388900	9105130500	27464304600	46322725000	13403388900	9105130500
sp|P62814|VATB2_MOUSE	P62814	VATB2_MOUSE	Atp6v1b2	511	85.9	Mus musculus OX=10090	1:Experimental evidence at protein level	V-type proton ATPase subunit B, brain isoform	10208457750	10890911200	1	0.999	36	1108	922	1108	93	262	361	392	76	230	287	329	93	262	361	392	9713028100	10703887400	10755372000	11026450400	9952886800	10769862700	10742743000	10707373100	9713028100	10703887400	10755372000	11026450400
sp|P51863|VA0D1_MOUSE	P51863	VA0D1_MOUSE	Atp6v0d1	351	76.9	Mus musculus OX=10090	1:Experimental evidence at protein level	V-type proton ATPase subunit d 1	4026368890	10517729300	1	0.999	25	345	345	345	15	62	112	156	15	62	112	156	15	62	112	156	1440257280	6612480500	9391652900	11643805700	1440257280	6612480500	9391652900	11643805700	1440257280	6612480500	9391652900	11643805700
sp|P01630|KV2A6_MOUSE	P01630	KV2A6_MOUSE		113	83.2	Mus musculus OX=10090	1:Experimental evidence at protein level	Ig kappa chain V-II region 7S34.1	0	10290165800	1	0.999	6	106	55	106	1	5	43	57	1	5	18	31	1	5	43	57	0	0	10207704100	10372627500	0	0	0	0	0	0	10207704100	10372627500
sp|O55100|SNG1_MOUSE	O55100	SNG1_MOUSE	Syngr1	234	58.1	Mus musculus OX=10090	1:Experimental evidence at protein level	Synaptogyrin-1	7799090400	9756745200	1	0.999	12	132	7	132	15	26	59	32	0	2	3	2	15	26	59	32	7539956700	8058224100	10846757900	8666732500	0	80107992	8579524	3.91186e+06	7539956700	8058224100	10846757900	8666732500
sp|Q8BG39|SV2B_MOUSE	Q8BG39	SV2B_MOUSE	Sv2b	683	63.3	Mus musculus OX=10090	1:Experimental evidence at protein level	Synaptic vesicle glycoprotein 2B	6946926350	8074688800	1	0.999	36	604	448	665	62	166	186	190	35	124	149	140	62	166	226	211	5947967000	7945885700	8133152300	8016225300	5674287600	8488918000	8240624600	7762755100	5947967000	7945885700	8077925900	8071029800
sp|P50516|VATA_MOUSE	P50516	VATA_MOUSE	Atp6v1a	617	91.1	Mus musculus OX=10090	1:Experimental evidence at protein level	V-type proton ATPase catalytic subunit A	7965248750	7976688150	1	0.999	52	1763	365	1763	167	450	524	622	28	52	123	162	167	450	524	622	7959616000	7970881500	8165461500	7787914800	5319989800	3246335230	4875225100	4017575680	7959616000	7970881500	8165461500	7787914800
sp|Q9WTT4|VATG2_MOUSE	Q9WTT4	VATG2_MOUSE	Atp6v1g2	118	78.8	Mus musculus OX=10090	1:Experimental evidence at protein level	V-type proton ATPase subunit G 2	10825635350	7943169300	1	0.999	13	247	247	247	38	54	98	57	38	54	98	57	38	54	98	57	10563279900	11087990800	8288690700	7597647900	10563279900	11087990800	8288690700	7597647900	10563279900	11087990800	8288690700	7597647900
sp|Q7TN29|SMAP2_MOUSE	Q7TN29	SMAP2_MOUSE	Smap2	428	44.2	Mus musculus OX=10090	1:Experimental evidence at protein level	Stromal membrane-associated protein 2	261540556	7091933700	1	0.999	22	329	44	329	6	49	112	162	0	4	19	21	6	49	112	162	109454744	413626368	6947567100	7236300300	0	87468408	2680316930	2830928380	109454744	413626368	6947567100	7236300300
sp|Q62393-3|TPD52_MOUSE	Q62393-3	TPD52_MOUSE	Tpd52	199	93.5	Mus musculus OX=10090		Isoform 3 of Tumor protein D52	1967434050	6958279700	1	0.999	20	356	23	356	19	63	132	142	1	4	8	10	19	63	132	142	1182368640	2752499460	6830782000	7085777400	95471344	225750320	794863740	827303040	1182368640	2752499460	6830782000	7085777400
sp|P50518|VATE1_MOUSE	P50518	VATE1_MOUSE	Atp6v1e1	226	71.7	Mus musculus OX=10090	1:Experimental evidence at protein level	V-type proton ATPase subunit E 1	7216955650	6781705000	1	0.999	23	1019	715	1019	166	272	285	296	107	196	203	209	166	272	285	296	7623635500	6810275800	6889530400	6673879600	8107972100	6338591200	7300823600	6362355700	7623635500	6810275800	6889530400	6673879600
sp|P01837|IGKC_MOUSE	P01837	IGKC_MOUSE	Igkc	107	88.8	Mus musculus OX=10090	1:Experimental evidence at protein level	Immunoglobulin kappa constant	1665496398	6482365150	1	0.999	10	353	353	353	10	42	160	141	10	42	160	141	10	42	160	141	495473056	2835519740	5681964500	7282765800	495473056	2835519740	5681964500	7282765800	495473056	2835519740	5681964500	7282765800
sp|P62821|RAB1A_MOUSE	P62821	RAB1A_MOUSE	Rab1A	205	69.3	Mus musculus OX=10090	1:Experimental evidence at protein level	Ras-related protein Rab-1A	6770767350	6186346250	1	0.999	16	465	269	591	37	118	138	172	24	70	81	94	47	166	156	222	4985992700	8555542000	5313754600	7058937900	3902948860	6907492900	3716076540	5284035100	19189860400	31975424000	20081473500	26485006300
sp|P62823|RAB3C_MOUSE	P62823	RAB3C_MOUSE	Rab3c	227	65.6	Mus musculus OX=10090	1:Experimental evidence at protein level	Ras-related protein Rab-3C	4707806460	5918501850	1	0.999	17	305	299	673	20	79	78	128	19	77	77	126	42	186	166	279	3143757820	6271855100	5105772000	6731231700	3043425790	6010677800	5503264300	6731231700	15184836600	29804587000	23874945000	30202867700
sp|Q62442-2|VAMP1_MOUSE	Q62442-2	VAMP1_MOUSE	Vamp1	117	71.8	Mus musculus OX=10090		Isoform 2 of Vesicle-associated membrane protein 1	8181543200	5733943800	1	0.999	10	140	0	222	27	34	39	40	0	0	0	0	36	42	81	63	8602712100	7760374300	5577010200	5890877400	0	0	0	0	9815240700	8727064600	6076853200	7140538400	sp|Q62442|VAMP1_MOUSE
sp|P46097|SYT2_MOUSE	P46097	SYT2_MOUSE	Syt2	422	55.2	Mus musculus OX=10090	1:Experimental evidence at protein level	Synaptotagmin-2	5774756850	5504862700	1	0.999	26	349	349	901	59	85	95	110	59	85	95	110	126	233	250	292	6738052600	4811461100	5498258400	5511467000	6738052600	4811461100	5498258400	5511467000	16273005600	12056357900	13534065700	13818388500
sp|Q8BLE7|VGLU2_MOUSE	Q8BLE7	VGLU2_MOUSE	Slc17a6	582	63.2	Mus musculus OX=10090	1:Experimental evidence at protein level	Vesicular glutamate transporter 2	6725952250	5248228850	1	0.999	26	482	395	482	54	139	124	165	48	113	113	121	54	139	124	165	6339964900	7111939600	4879619600	5616838100	5136529400	6234064900	3710318850	4654571000	6339964900	7111939600	4879619600	5616838100
sp|Q8K021|SCAM1_MOUSE	Q8K021	SCAM1_MOUSE	Scamp1	338	56.5	Mus musculus OX=10090	1:Experimental evidence at protein level	Secretory carrier-associated membrane protein 1	3965455235	5117655050	1	0.999	19	250	250	250	40	58	71	81	40	58	71	81	40	58	71	81	4254466050	3676444420	5805422100	4429888000	4254466050	3676444420	5805422100	4429888000	4254466050	3676444420	5805422100	4429888000
sp|P53994|RAB2A_MOUSE	P53994	RAB2A_MOUSE	Rab2a	212	71.7	Mus musculus OX=10090	1:Experimental evidence at protein level	Ras-related protein Rab-2A	3702057855	4799544800	1	0.999	16	248	137	248	29	47	73	99	16	25	45	51	29	47	73	99	3293604610	4110511100	4430290400	5168799200	3506430210	3736002820	4441687000	5328056300	3293604610	4110511100	4430290400	5168799200
sp|O35633|VIAAT_MOUSE	O35633	VIAAT_MOUSE	Slc32a1	525	51	Mus musculus OX=10090	1:Experimental evidence at protein level	Vesicular inhibitory amino acid transporter	4691009285	4730975980	1	0.999	22	383	4	383	50	86	121	126	0	1	1	2	50	86	121	126	4161799170	5220219400	4289017860	5172934100	0	0	0	0	4161799170	5220219400	4289017860	5172934100
sp|Q8BVE3|VATH_MOUSE	Q8BVE3	VATH_MOUSE	Atp6v1h	483	66.3	Mus musculus OX=10090	1:Experimental evidence at protein level	V-type proton ATPase subunit H	3797761920	4569190680	1	0.999	29	266	266	266	28	47	106	85	28	47	106	85	28	47	106	85	4052238590	3543285250	4868798000	4269583360	4052238590	3543285250	4868798000	4269583360	4052238590	3543285250	4868798000	4269583360
sp|Q9CZT8|RAB3B_MOUSE	Q9CZT8	RAB3B_MOUSE	Rab3b	219	58.9	Mus musculus OX=10090	1:Experimental evidence at protein level	Ras-related protein Rab-3B	2749358135	3965529750	1	0.999	11	133	133	419	4	32	32	65	4	32	32	65	31	115	95	178	1106979970	4391736300	3096104700	4834954800	1106979970	4391736300	3096104700	4834954800	10708976600	31141386200	25642934300	38161916000
sp|P63082|VATL_MOUSE	P63082	VATL_MOUSE	Atp6v0c	155	99.4	Mus musculus OX=10090	1:Experimental evidence at protein level	V-type proton ATPase 16 kDa proteolipid subunit	3765362280	3710805505	1	0.999	8	353	353	353	33	126	89	105	33	126	89	105	33	126	89	105	2521608960	5009115600	3481017600	3940593410	2521608960	5009115600	3481017600	3940593410	2521608960	5009115600	3481017600	3940593410
sp|Q9CR51|VATG1_MOUSE	Q9CR51	VATG1_MOUSE	Atp6v1g1	118	54.2	Mus musculus OX=10090	1:Experimental evidence at protein level	V-type proton ATPase subunit G 1	3919136510	3709063555	1	0.999	8	115	115	115	9	29	44	33	9	29	44	33	9	29	44	33	3438447620	4399825400	3423913220	3994213890	3438447620	4399825400	3423913220	3994213890	3438447620	4399825400	3423913220	3994213890
sp|P57746|VATD_MOUSE	P57746	VATD_MOUSE	Atp6v1d	247	67.2	Mus musculus OX=10090	1:Experimental evidence at protein level	V-type proton ATPase subunit D	3614117630	3662621570	1	0.999	20	219	209	219	36	54	65	64	34	51	63	61	36	54	65	64	3812050940	3416184320	3851880960	3473362180	3780961790	3412324860	3873743870	3486096130	3812050940	3416184320	3851880960	3473362180
sp|Q91V41|RAB14_MOUSE	Q91V41	RAB14_MOUSE	Rab14	215	86.5	Mus musculus OX=10090	1:Experimental evidence at protein level	Ras-related protein Rab-14	2281384125	3578491395	1	0.999	23	244	244	370	32	51	77	84	32	51	77	84	42	99	95	134	2116826750	2445941500	3354693890	3802288900	2116826750	2445941500	3354693890	3802288900	18058029100	20709642200	27355482100	31900426200
sp|P99024|TBB5_MOUSE	P99024	TBB5_MOUSE	Tubb5	444	77.9	Mus musculus OX=10090	1:Experimental evidence at protein level	Tubulin beta-5 chain	2385263745	3545034240	1	0.999	30	370	40	370	92	65	99	114	9	7	12	12	92	65	99	114	2375777540	2394749950	3089053440	4001015040	1097311100	1352603650	1927041280	1965365120	2375777540	2394749950	3089053440	4001015040
sp|P04264|K2C1_HUMAN	P04264	K2C1_HUMAN	KRT1	644	72.2	Homo sapiens	1:Experimental evidence at protein level	Keratin, type II cytoskeletal 1	33113074800	3391883698	1	0.999	62	843	602	843	267	290	256	30	198	196	189	19	267	290	256	30	35330593000	30895556600	6518429700	265337696	19750279200	15724275700	3898171650	142184688	35330593000	30895556600	6518429700	265337696
sp|Q9R1Q9|VAS1_MOUSE	Q9R1Q9	VAS1_MOUSE	Atp6ap1	463	13.4	Mus musculus OX=10090	1:Experimental evidence at protein level	V-type proton ATPase subunit S1	3571314945	3332633090	1	0.999	8	73	73	73	11	16	19	27	11	16	19	27	11	16	19	27	3512926210	3629703680	2824047620	3841218560	3512926210	3629703680	2824047620	3841218560	3512926210	3629703680	2824047620	3841218560
sp|Q9DBS2|TPRGL_MOUSE	Q9DBS2	TPRGL_MOUSE	Tprg1l	266	83.5	Mus musculus OX=10090	1:Experimental evidence at protein level	Tumor protein p63-regulated gene 1-like protein	2340673280	3309175680	1	0.999	21	230	230	230	27	54	68	81	27	54	68	81	27	54	68	81	1969820420	2711526140	3517581060	3100770300	1969820420	2711526140	3517581060	3100770300	1969820420	2711526140	3517581060	3100770300
sp|Q3TXX4|VGLU1_MOUSE	Q3TXX4	VGLU1_MOUSE	Slc17a7	560	56.2	Mus musculus OX=10090	1:Experimental evidence at protein level	Vesicular glutamate transporter 1	2738428160	3242646910	1	0.999	24	277	277	356	27	47	145	58	27	47	145	58	31	71	154	100	2826020860	2650835460	3238232320	3247061500	2826020860	2650835460	3238232320	3247061500	4837911600	4297898000	5436763100	5339789800
sp|P04370-4|MBP_MOUSE	P04370-4	MBP_MOUSE	Mbp	195	51.3	Mus musculus OX=10090		Isoform 4 of Myelin basic protein	2618379650	3201575680	1	0.999	13	120	0	120	12	21	39	48	0	0	0	0	12	21	39	48	2872450050	2364309250	2854149380	3549001980	0	0	0	0	2872450050	2364309250	2854149380	3549001980
sp|P62983|RS27A_MOUSE	P62983	RS27A_MOUSE	Rps27a	156	59	Mus musculus OX=10090	1:Experimental evidence at protein level	Ubiquitin-40S ribosomal protein S27a	4339026030	2894361855	1	0.999	15	79	6	79	21	14	23	21	0	3	1	2	21	14	23	21	4465477600	4212574460	2490749180	3297974530	0	237250576	0	165069008	4465477600	4212574460	2490749180	3297974530
sp|Q99PU5|ACBG1_MOUSE	Q99PU5	ACBG1_MOUSE	Acsbg1	721	62.4	Mus musculus OX=10090	1:Experimental evidence at protein level	Long-chain-fatty-acid--CoA ligase ACSBG1	1932549250	2808370305	1	0.999	42	444	444	444	59	123	123	139	59	123	123	139	59	123	123	139	1694408960	2170689540	3032311550	2584429060	1694408960	2170689540	3032311550	2584429060	1694408960	2170689540	3032311550	2584429060
sp|Q9Z1G3|VATC1_MOUSE	Q9Z1G3	VATC1_MOUSE	Atp6v1c1	382	88.5	Mus musculus OX=10090	1:Experimental evidence at protein level	V-type proton ATPase subunit C 1	2681646465	2804640130	1	0.999	44	376	364	376	49	70	126	131	47	67	124	126	49	70	126	131	2920398590	2442894340	3017999620	2591280640	2922140420	2451205890	3010757120	2587163140	2920398590	2442894340	3017999620	2591280640
sp|O35609|SCAM3_MOUSE	O35609	SCAM3_MOUSE	Scamp3	349	48.7	Mus musculus OX=10090	1:Experimental evidence at protein level	Secretory carrier-associated membrane protein 3	2874387715	2707676415	1	0.999	15	168	168	168	28	33	48	59	28	33	48	59	28	33	48	59	2794168580	2954606850	2751747840	2663604990	2794168580	2954606850	2751747840	2663604990	2794168580	2954606850	2751747840	2663604990
sp|P61027|RAB10_MOUSE	P61027	RAB10_MOUSE	Rab10	200	69.5	Mus musculus OX=10090	1:Experimental evidence at protein level	Ras-related protein Rab-10	2247659330	2658872960	1	0.999	17	163	163	320	19	30	56	58	19	30	56	58	34	85	84	117	2080530560	2414788100	2469125890	2848620030	2080530560	2414788100	2469125890	2848620030	20562599900	25443627000	22416889900	27826038800
sp|Q8BGN8-2|SYNPR_MOUSE	Q8BGN8-2	SYNPR_MOUSE	Synpr	285	77.5	Mus musculus OX=10090		Isoform 2 of Synaptoporin	2026752320	2643668480	1	0.999	14	103	15	103	12	13	42	36	3	2	5	5	12	13	42	36	1941410940	2112093700	3021485310	2265851650	1658627710	1639923710	3348968450	2255709440	1941410940	2112093700	3021485310	2265851650
sp|P47708|RP3A_MOUSE	P47708	RP3A_MOUSE	Rph3a	681	70	Mus musculus OX=10090	1:Experimental evidence at protein level	Rabphilin-3A	871827727	2470040190	1	0.999	47	466	458	466	16	103	162	185	15	100	160	183	16	103	162	185	160687264	1582968190	1825267710	3114812670	165765216	1567422720	1831197180	3039467780	160687264	1582968190	1825267710	3114812670
sp|P51150|RAB7A_MOUSE	P51150	RAB7A_MOUSE	Rab7a	207	80.7	Mus musculus OX=10090	1:Experimental evidence at protein level	Ras-related protein Rab-7a	2633023360	2455094015	1	0.999	21	188	188	188	31	47	49	61	31	47	49	61	31	47	49	61	2542855420	2723191300	2160573950	2749614080	2542855420	2723191300	2160573950	2749614080	2542855420	2723191300	2160573950	2749614080
sp|Q8C996|TM163_MOUSE	Q8C996	TM163_MOUSE	Tmem163	288	85.1	Mus musculus OX=10090	1:Experimental evidence at protein level	Transmembrane protein 163	2329334465	2329310465	1	0.999	18	156	156	156	18	46	51	41	18	46	51	41	18	46	51	41	1892067970	2766600960	2317108480	2341512450	1892067970	2766600960	2317108480	2341512450	1892067970	2766600960	2317108480	2341512450
sp|Q9D1K2|VATF_MOUSE	Q9D1K2	VATF_MOUSE	Atp6v1f	119	84	Mus musculus OX=10090	1:Experimental evidence at protein level	V-type proton ATPase subunit F	174910092	2321908146	1	0.999	9	78	78	78	2	7	60	9	2	7	60	9	2	7	60	9	130238216	219581968	4138121220	505695072	130238216	219581968	4138121220	505695072	130238216	219581968	4138121220	505695072
sp|P63017|HSP7C_MOUSE	P63017	HSP7C_MOUSE	Hspa8	646	80.8	Mus musculus OX=10090	1:Experimental evidence at protein level	Heat shock cognate 71 kDa protein	4486133130	2292020225	1	0.999	45	604	413	604	189	138	132	145	144	95	84	90	189	138	132	145	5002512400	3969753860	2254107390	2329933060	4784122900	3644911360	2344431100	2297036540	5002512400	3969753860	2254107390	2329933060
sp|Q6PGE7|SC6A7_MOUSE	Q6PGE7	SC6A7_MOUSE	Slc6a7	637	38.8	Mus musculus OX=10090	1:Experimental evidence at protein level	Sodium-dependent proline transporter	1656296705	2279650050	1	0.999	22	228	228	228	26	67	59	76	26	67	59	76	26	67	59	76	1416138880	1896454530	2392556800	2166743300	1416138880	1896454530	2392556800	2166743300	1416138880	1896454530	2392556800	2166743300
sp|Q00493|CBPE_MOUSE	Q00493	CBPE_MOUSE	Cpe	476	54	Mus musculus OX=10090	1:Experimental evidence at protein level	Carboxypeptidase E	624925312	2145683460	1	0.999	23	166	166	166	12	30	62	62	12	30	62	62	12	30	62	62	347797504	902053120	2078478340	2212888580	347797504	902053120	2078478340	2212888580	347797504	902053120	2078478340	2212888580
sp|Q99104|MYO5A_MOUSE	Q99104	MYO5A_MOUSE	Myo5a	1853	42.3	Mus musculus OX=10090	1:Experimental evidence at protein level	Unconventional myosin-Va	792510830	2094606210	1	0.999	72	192	174	192	4	33	69	86	4	30	61	79	4	33	69	86	510064480	1074957180	2237112580	1952099840	522590304	1058172610	2214469120	1955323650	510064480	1074957180	2237112580	1952099840
sp|P62492|RB11A_MOUSE	P62492	RB11A_MOUSE	Rab11a	216	75	Mus musculus OX=10090	1:Experimental evidence at protein level	Ras-related protein Rab-11A	1399166460	2035349695	1	0.999	16	219	56	219	28	47	79	65	5	15	18	18	28	47	79	65	1114687100	1683645820	2090404610	1980294780	114259920	213367424	675415170	835057730	1114687100	1683645820	2090404610	1980294780
sp|Q6PIC6|AT1A3_MOUSE	Q6PIC6	AT1A3_MOUSE	Atp1a3	1013	57.5	Mus musculus OX=10090	1:Experimental evidence at protein level	Sodium/potassium-transporting ATPase subunit alpha-3	2049830080	2028365505	1	0.999	51	357	193	357	55	80	109	113	26	44	62	61	55	80	109	113	2166954500	1932705660	1979359230	2077371780	1696791940	1597895680	1681982980	1734521340	2166954500	1932705660	1979359230	2077371780
sp|Q8VDM6|HNRL1_MOUSE	Q8VDM6	HNRL1_MOUSE	Hnrnpul1	859	52	Mus musculus OX=10090	1:Experimental evidence at protein level	Heterogeneous nuclear ribonucleoprotein U-like protein 1	241130928	2008396545	1	0.999	43	268	0	268	7	58	96	107	0	0	0	0	7	58	96	107	87390592	394871264	2037272320	1979520770	0	0	0	0	87390592	394871264	2037272320	1979520770
sp|P70704|AT8A1_MOUSE	P70704	AT8A1_MOUSE	Atp8a1	1164	54.2	Mus musculus OX=10090	1:Experimental evidence at protein level	Phospholipid-transporting ATPase IA	1644330880	1995714435	1	0.999	57	410	6	410	61	102	125	122	0	1	2	3	61	102	125	122	1464867070	1823794690	1761904130	2229524740	0	0	0	0	1464867070	1823794690	1761904130	2229524740
sp|P13645|K1C10_HUMAN	P13645	K1C10_HUMAN	KRT10	584	63.7	Homo sapiens	1:Experimental evidence at protein level	Keratin, type I cytoskeletal 10	24917585950	1967846386	1	0.999	44	579	328	579	137	249	156	37	81	150	80	17	137	249	156	37	21313394700	28521777200	3767193860	168498912	16556935200	21265750000	3047449860	119789040	21313394700	28521777200	3767193860	168498912
sp|P46460|NSF_MOUSE	P46460	NSF_MOUSE	Nsf	744	73.5	Mus musculus OX=10090	1:Experimental evidence at protein level	Vesicle-fusing ATPase	1647052415	1944193345	1	0.999	53	436	430	436	39	116	126	155	39	114	125	152	39	116	126	155	681650940	2612453890	1686332800	2202053890	681650940	2634532610	1676129540	2196892160	681650940	2612453890	1686332800	2202053890
sp|P08226|APOE_MOUSE	P08226	APOE_MOUSE	Apoe	311	61.4	Mus musculus OX=10090	1:Experimental evidence at protein level	Apolipoprotein E	2124742530	1938017470	1	0.999	20	241	241	241	25	48	88	80	25	48	88	80	25	48	88	80	1881530370	2367954690	1763472640	2112562300	1881530370	2367954690	1763472640	2112562300	1881530370	2367954690	1763472640	2112562300
sp|P35527|K1C9_HUMAN	P35527	K1C9_HUMAN	KRT9	623	66.1	Homo sapiens	1:Experimental evidence at protein level	Keratin, type I cytoskeletal 9	8328481330	1936654123	1	0.999	40	384	384	388	122	48	190	24	122	48	190	24	122	50	191	25	16064928800	592033860	3785100030	88208216	16064928800	592033860	3785100030	88208216	24723873800	962899260	5735726600	139430288
sp|P63260|ACTG_MOUSE	P63260	ACTG_MOUSE	Actg1	375	76.3	Mus musculus OX=10090	1:Experimental evidence at protein level	Actin, cytoplasmic 2	3429291265	1923189825	1	0.999	23	302	23	302	112	48	86	56	7	5	5	6	112	48	86	56	4545267200	2313315330	2252247040	1594132610	2340017920	217313824	136809200	135064176	4545267200	2313315330	2252247040	1594132610
sp|Q8CBX0|CSC1_MOUSE	Q8CBX0	CSC1_MOUSE	Tmem63c	802	33.5	Mus musculus OX=10090	1:Experimental evidence at protein level	Calcium permeable stress-gated cation channel 1	1121668895	1850016320	1	0.999	19	63	63	63	4	11	22	26	4	11	22	26	4	11	22	26	947562050	1295775740	1742767360	1957265280	947562050	1295775740	1742767360	1957265280	947562050	1295775740	1742767360	1957265280
sp|Q9CWF2|TBB2B_MOUSE	Q9CWF2	TBB2B_MOUSE	Tubb2b	445	77.8	Mus musculus OX=10090	1:Experimental evidence at protein level	Tubulin beta-2B chain	1003792320	1832189440	1	0.999	29	73	5	370	8	16	26	23	0	1	2	2	86	66	105	113	754012160	1253572480	1735313790	1929065090	0	0	0	0	2057445760	2447452930	3312919300	4215100420
sp|Q5FWK3|RHG01_MOUSE	Q5FWK3	RHG01_MOUSE	Arhgap1	439	74.5	Mus musculus OX=10090	1:Experimental evidence at protein level	Rho GTPase-activating protein 1	1352414595	1735814020	1	0.999	24	143	141	143	18	29	52	44	18	29	51	43	18	29	52	44	1526211970	1178617220	2021856900	1449771140	1526211970	1184043780	1996922240	1461146240	1526211970	1178617220	2021856900	1449771140
sp|Q9D1G1|RAB1B_MOUSE	Q9D1G1	RAB1B_MOUSE	Rab1b	201	66.7	Mus musculus OX=10090	1:Experimental evidence at protein level	Ras-related protein Rab-1B	1937021760	1724589375	1	0.999	13	67	67	389	12	18	16	21	12	18	16	21	35	114	91	149	1358361470	2515682050	1498769150	1950409600	1358361470	2515682050	1498769150	1950409600	18097969200	30752741400	21793624100	26905473000
sp|Q8BGZ2-2|F168A_MOUSE	Q8BGZ2-2	F168A_MOUSE	Fam168a	235	60.9	Mus musculus OX=10090		Isoform 2 of Protein FAM168A	0	1688196434	1	0.999	7	48	1	48	0	0	32	16	0	0	1	0	0	0	32	16	0	0	2922084100	454308768	0	0	0	0	0	0	2922084100	454308768
sp|P05213|TBA1B_MOUSE	P05213	TBA1B_MOUSE	Tuba1b	451	0	Mus musculus OX=10090	1:Experimental evidence at protein level	Tubulin alpha-1B chain	2541550720	1685828860	0.0785	0.999	30	209	0	214	47	43	56	63	0	0	0	0	49	44	57	64	3099976960	1983124480	1531586300	1840071420	0	0	0	0	3099976960	1975954940	1528648580	1850296830
sp|P35278|RAB5C_MOUSE	P35278	RAB5C_MOUSE	Rab5c	216	72.2	Mus musculus OX=10090	1:Experimental evidence at protein level	Ras-related protein Rab-5C	1638521730	1668897920	1	0.999	12	171	147	171	17	36	62	56	13	31	55	48	17	36	62	56	1076363780	2200679680	1619601280	1718194560	602649600	1703974910	912323710	1034404480	1076363780	2200679680	1619601280	1718194560
sp|Q9DBR0|AKAP8_MOUSE	Q9DBR0	AKAP8_MOUSE	Akap8	687	58.7	Mus musculus OX=10090	1:Experimental evidence at protein level	A-kinase anchor protein 8	52078128	1661999360	1	0.999	33	140	137	140	0	10	67	63	0	10	66	61	0	10	67	63	0	104156256	1682403330	1641595390	0	100802008	1729112960	1650399360	0	104156256	1682403330	1641595390
sp|P62960|YBOX1_MOUSE	P62960	YBOX1_MOUSE	Ybx1	322	68.3	Mus musculus OX=10090	1:Experimental evidence at protein level	Y-box-binding protein 1	1099365730	1609845440	1	0.999	19	99	64	99	10	17	37	35	5	11	23	25	10	17	37	35	254704960	1944026500	1286221060	1933469820	126022704	1085254780	791119810	1082892030	254704960	1944026500	1286221060	1933469820
sp|Q8BJI1|S6A17_MOUSE	Q8BJI1	S6A17_MOUSE	Slc6a17	727	59.1	Mus musculus OX=10090	1:Experimental evidence at protein level	Sodium-dependent neutral amino acid transporter SLC6A17	1258074560	1554472125	1	0.999	30	255	249	255	30	44	97	84	29	43	95	82	30	44	97	84	1357653250	1158495870	1685377790	1423566460	1345130620	1171574530	1694857340	1412832900	1357653250	1158495870	1685377790	1423566460
sp|Q9QUI0|RHOA_MOUSE	Q9QUI0	RHOA_MOUSE	Rhoa	193	72	Mus musculus OX=10090	1:Experimental evidence at protein level	Transforming protein RhoA	828937825	1541257215	1	0.999	13	78	17	78	8	16	26	28	1	4	7	5	8	16	26	28	644693120	1013182530	1493326850	1589187580	0	482701728	547714430	364322848	644693120	1013182530	1493326850	1589187580
sp|Q69ZS6|SV2C_MOUSE	Q69ZS6	SV2C_MOUSE	Sv2c	727	22.3	Mus musculus OX=10090	1:Experimental evidence at protein level	Synaptic vesicle glycoprotein 2C	1258555040	1514198465	1	0.999	17	89	89	245	11	19	27	32	11	19	27	32	38	61	64	82	896109500	1621000580	1231100420	1797296510	896109500	1621000580	1231100420	1797296510	3682658300	4553018400	4168760580	5219680800
sp|P98086|C1QA_MOUSE	P98086	C1QA_MOUSE	C1qa	245	44.9	Mus musculus OX=10090	1:Experimental evidence at protein level	Complement C1q subcomponent subunit A	152365856	1504363140	1	0.999	10	73	73	73	0	5	43	25	0	5	43	25	0	5	43	25	0	304731712	1784441220	1224285060	0	304731712	1784441220	1224285060	0	304731712	1784441220	1224285060
sp|O08599|STXB1_MOUSE	O08599	STXB1_MOUSE	Stxbp1	594	80	Mus musculus OX=10090	1:Experimental evidence at protein level	Syntaxin-binding protein 1	2030407875	1499621700	1	0.999	47	403	12	403	66	88	130	119	2	2	3	5	66	88	130	119	2485970690	1574845060	1490395780	1508847620	211126992	134174568	178825568	160061104	2485970690	1574845060	1490395780	1508847620
sp|P34928|APOC1_MOUSE	P34928	APOC1_MOUSE	Apoc1	88	30.7	Mus musculus OX=10090	1:Experimental evidence at protein level	Apolipoprotein C-I	699896193	1469307775	1	0.999	3	45	45	45	4	9	17	15	4	9	17	15	4	9	17	15	949627010	450165376	2138998400	799617150	949627010	450165376	2138998400	799617150	949627010	450165376	2138998400	799617150
sp|P61264|STX1B_MOUSE	P61264	STX1B_MOUSE	Stx1b	288	64.9	Mus musculus OX=10090	1:Experimental evidence at protein level	Syntaxin-1B	1798083265	1455299650	1	0.999	23	270	244	270	41	68	85	76	37	64	75	68	41	68	85	76	2146640130	1449526400	1510651780	1399947520	2224404740	1429846530	1497891840	1381267460	2146640130	1449526400	1510651780	1399947520
sp|Q8BI08|MAL2_MOUSE	Q8BI08	MAL2_MOUSE	Mal2	175	17.7	Mus musculus OX=10090	1:Experimental evidence at protein level	Protein MAL2	1282284865	1447364225	1	0.999	2	27	27	27	6	7	5	9	6	7	5	9	6	7	5	9	1227667460	1336902270	1428515970	1466212480	1227667460	1336902270	1428515970	1466212480	1227667460	1336902270	1428515970	1466212480
sp|Q9EPJ9|ARFG1_MOUSE	Q9EPJ9	ARFG1_MOUSE	Arfgap1	414	75.6	Mus musculus OX=10090	1:Experimental evidence at protein level	ADP-ribosylation factor GTPase-activating protein 1	1211372000	1323236800	1	0.999	26	276	8	276	38	50	106	82	1	2	2	3	38	50	106	82	997682240	1425061760	1123672450	1522801150	0	0	0	0	997682240	1425061760	1123672450	1522801150
sp|P63321|RALA_MOUSE	P63321	RALA_MOUSE	Rala	206	68	Mus musculus OX=10090	1:Experimental evidence at protein level	Ras-related protein Ral-A	1422529345	1278488450	1	0.999	13	116	33	116	18	32	30	36	7	8	7	11	18	32	30	36	1385929220	1459129470	1285840130	1271136770	1596004100	1153388540	1281196930	1200114050	1385929220	1459129470	1285840130	1271136770
sp|P59326|YTHD1_MOUSE	P59326	YTHD1_MOUSE	Ythdf1	559	52.1	Mus musculus OX=10090	1:Experimental evidence at protein level	YTH domain-containing family protein 1	60285528	1276707775	1	0.999	22	85	69	134	0	8	36	41	0	4	31	34	0	8	58	68	0	120571056	1294084990	1259330560	0	70059424	644947780	682314750	0	107190064	1351426690	1356433660
sp|O54818|TPD53_MOUSE	O54818	TPD53_MOUSE	Tpd52l1	204	78.4	Mus musculus OX=10090	1:Experimental evidence at protein level	Tumor protein D53	1061023715	1269724930	1	0.999	13	113	113	124	15	28	33	37	15	28	33	37	16	31	37	40	882319810	1239727620	1214670850	1324779010	882319810	1239727620	1214670850	1324779010	876776510	1246264700	1232958460	1306491780
sp|Q3UHK1|MYCT_MOUSE	Q3UHK1	MYCT_MOUSE	Slc2a13	637	24.3	Mus musculus OX=10090	1:Experimental evidence at protein level	Proton myo-inositol cotransporter	809915842	1242687040	1	0.999	13	87	87	87	4	19	31	33	4	19	31	33	4	19	31	33	504495104	1115336580	1134977020	1350397060	504495104	1115336580	1134977020	1350397060	504495104	1115336580	1134977020	1350397060
sp|Q91WA3|HDA11_MOUSE	Q91WA3	HDA11_MOUSE	Hdac11	347	67.4	Mus musculus OX=10090	1:Experimental evidence at protein level	Histone deacetylase 11	1215525185	1221609085	1	0.999	25	162	158	162	31	35	47	49	31	35	45	47	31	35	47	49	1369326590	1061723780	1300399740	1142818430	1369326590	1061723780	1300399740	1142818430	1369326590	1061723780	1300399740	1142818430
sp|Q9DBG3-2|AP2B1_MOUSE	Q9DBG3-2	AP2B1_MOUSE	Ap2b1	951	60.1	Mus musculus OX=10090		Isoform 2 of AP-2 complex subunit beta	959881280	1209969760	1	0.999	53	355	0	355	45	73	124	113	0	0	0	0	45	73	124	113	954994880	964767680	1359927300	1060012220	0	0	0	0	954994880	964767680	1359927300	1060012220	sp|Q9DBG3|AP2B1_MOUSE
sp|O35295|PURB_MOUSE	O35295	PURB_MOUSE	Purb	324	62.3	Mus musculus OX=10090	1:Experimental evidence at protein level	Transcriptional activator protein Pur-beta	1241391455	1208771455	1	0.999	14	61	59	64	6	19	18	18	6	19	17	17	6	20	19	19	385179840	2097603070	1237956860	1179586050	385179840	2097603070	1232650880	1184663550	385179840	1991888770	1300923140	1182066050
sp|P97441|ZNT3_MOUSE	P97441	ZNT3_MOUSE	Slc30a3	388	43.6	Mus musculus OX=10090	1:Experimental evidence at protein level	Zinc transporter 3	777854815	1201474845	1	0.999	15	96	96	96	16	19	31	30	16	19	31	30	16	19	31	30	756698940	799010690	1355664380	1047285310	756698940	799010690	1355664380	1047285310	756698940	799010690	1355664380	1047285310
sp|Q62465|VAT1_MOUSE	Q62465	VAT1_MOUSE	Vat1	406	52.7	Mus musculus OX=10090	1:Experimental evidence at protein level	Synaptic vesicle membrane protein VAT-1 homolog	375033108	1187400895	1	0.999	20	149	149	149	6	38	46	59	6	38	46	59	6	38	46	59	55948076	694118140	1063232640	1311569150	55948076	694118140	1063232640	1311569150	55948076	694118140	1063232640	1311569150
sp|P14106|C1QB_MOUSE	P14106	C1QB_MOUSE	C1qb	253	42.7	Mus musculus OX=10090	1:Experimental evidence at protein level	Complement C1q subcomponent subunit B	42005660	1135899780	1	0.999	7	51	51	51	0	8	22	21	0	8	22	21	0	8	22	21	0	84011320	1176735620	1095063940	0	84011320	1176735620	1095063940	0	84011320	1176735620	1095063940
sp|P17427|AP2A2_MOUSE	P17427	AP2A2_MOUSE	Ap2a2	938	60.6	Mus musculus OX=10090	1:Experimental evidence at protein level	AP-2 complex subunit alpha-2	986453825	1114453535	1	0.999	45	199	193	281	34	49	64	52	32	47	63	51	46	68	91	76	915103040	1057804610	1231939580	996967490	917820350	1045160580	1242232700	997705220	964610500	1141951230	1282211970	1029822080
sp|Q8VEH3|ARL8A_MOUSE	Q8VEH3	ARL8A_MOUSE	Arl8a	186	81.2	Mus musculus OX=10090	1:Experimental evidence at protein level	ADP-ribosylation factor-like protein 8A	690143040	1093450435	1	0.999	15	124	57	124	9	27	44	44	3	13	21	20	9	27	44	44	480402560	899883520	1135175810	1051725060	347082080	863429890	1172597760	1048511170	480402560	899883520	1135175810	1051725060
sp|O35239|PTN9_MOUSE	O35239	PTN9_MOUSE	Ptpn9	593	57.8	Mus musculus OX=10090	1:Experimental evidence at protein level	Tyrosine-protein phosphatase non-receptor type 9	769873250	1085173155	1	0.999	36	250	250	250	33	56	88	73	33	56	88	73	33	56	88	73	680056000	859690500	996283330	1174062980	680056000	859690500	996283330	1174062980	680056000	859690500	996283330	1174062980
sp|Q8BXR1|S7A14_MOUSE	Q8BXR1	S7A14_MOUSE	Slc7a14	771	31	Mus musculus OX=10090	1:Experimental evidence at protein level	Probable cationic amino acid transporter	939642495	1085077055	1	0.999	17	156	156	156	18	39	38	61	18	39	38	61	18	39	38	61	890117760	989167230	954192380	1215961730	890117760	989167230	954192380	1215961730	890117760	989167230	954192380	1215961730
sp|Q920N7|SYT12_MOUSE	Q920N7	SYT12_MOUSE	Syt12	421	73.2	Mus musculus OX=10090	1:Experimental evidence at protein level	Synaptotagmin-12	873463360	1061774275	1	0.999	26	142	142	142	19	29	48	46	19	29	48	46	19	29	48	46	947983870	798942850	1057398530	1066150020	947983870	798942850	1057398530	1066150020	947983870	798942850	1057398530	1066150020
sp|Q02105|C1QC_MOUSE	Q02105	C1QC_MOUSE	C1qc	246	43.9	Mus musculus OX=10090	1:Experimental evidence at protein level	Complement C1q subcomponent subunit C	19353562	1022428190	1	0.999	8	42	42	42	0	7	18	17	0	7	18	17	0	7	18	17	0	38707124	1210142080	834714300	0	38707124	1210142080	834714300	0	38707124	1210142080	834714300
sp|P84091|AP2M1_MOUSE	P84091	AP2M1_MOUSE	Ap2m1	435	63.2	Mus musculus OX=10090	1:Experimental evidence at protein level	AP-2 complex subunit mu	1087530750	1013285600	1	0.999	26	170	170	170	29	41	50	50	29	41	50	50	29	41	50	50	1116279420	1058782080	1164876030	861695170	1116279420	1058782080	1164876030	861695170	1116279420	1058782080	1164876030	861695170
sp|P01831|THY1_MOUSE	P01831	THY1_MOUSE	Thy1	162	32.1	Mus musculus OX=10090	1:Experimental evidence at protein level	Thy-1 membrane glycoprotein	985314975	1000350560	1	0.999	5	45	45	45	8	13	12	12	8	13	12	12	8	13	12	12	1094942080	875687870	1024933120	975768000	1094942080	875687870	1024933120	975768000	1094942080	875687870	1024933120	975768000
sp|P68040|RACK1_MOUSE	P68040	RACK1_MOUSE	Rack1	317	81.1	Mus musculus OX=10090	1:Experimental evidence at protein level	Receptor of activated protein C kinase 1	14776482300	991682400	1	0.999	21	250	245	250	63	127	31	29	62	125	30	28	63	127	31	29	11471842300	18081122300	887868860	1095495940	11571738600	17571446800	882949120	1123767170	11471842300	18081122300	887868860	1095495940
sp|Q9ER00|STX12_MOUSE	Q9ER00	STX12_MOUSE	Stx12	274	70.8	Mus musculus OX=10090	1:Experimental evidence at protein level	Syntaxin-12	1446759165	973609890	1	0.999	14	124	124	124	18	34	30	42	18	34	30	42	18	34	30	42	1246050300	1647468030	939425280	1007794500	1246050300	1647468030	939425280	1007794500	1246050300	1647468030	939425280	1007794500
sp|Q8BYK6-3|YTHD3_MOUSE	Q8BYK6-3	YTHD3_MOUSE	Ythdf3	596	49.8	Mus musculus OX=10090		Isoform 3 of YTH domain-containing family protein 3	77702032	964770465	1	0.999	23	150	3	150	0	12	73	65	0	0	2	1	0	12	73	65	0	155404064	1001221950	928318980	0	0	0	0	0	155404064	1001221950	928318980
sp|Q9QYH6|MAGD1_MOUSE	Q9QYH6	MAGD1_MOUSE	Maged1	775	51	Mus musculus OX=10090	1:Experimental evidence at protein level	Melanoma-associated antigen D1	35486804	951885855	1	0.999	33	129	124	129	0	11	54	64	0	10	52	62	0	11	54	64	0	70973608	907846850	995924860	0	68946496	918826240	1012955710	0	70973608	907846850	995924860
sp|Q91YT7|YTHD2_MOUSE	Q91YT7	YTHD2_MOUSE	Ythdf2	579	39.4	Mus musculus OX=10090	1:Experimental evidence at protein level	YTH domain-containing family protein 2	23254886	946979840	1	0.999	22	90	90	149	0	6	40	44	0	6	40	44	0	11	64	74	0	46509772	895150210	998809470	0	46509772	895150210	998809470	0	84057640	1511740420	1546290690
sp|Q921F2|TADBP_MOUSE	Q921F2	TADBP_MOUSE	Tardbp	414	63	Mus musculus OX=10090	1:Experimental evidence at protein level	TAR DNA-binding protein 43	134033012	942754815	1	0.999	18	110	110	110	3	17	44	46	3	17	44	46	3	17	44	46	83948312	184117712	897233020	988276610	83948312	184117712	897233020	988276610	83948312	184117712	897233020	988276610
sp|P42669|PURA_MOUSE	P42669	PURA_MOUSE	Pura	321	55.1	Mus musculus OX=10090	1:Experimental evidence at protein level	Transcriptional activator protein Pur-alpha	621411777	933615360	1	0.999	15	72	69	72	9	22	20	21	9	21	19	20	9	22	20	21	259941184	982882370	1041281980	825948740	259941184	965322180	1037210620	844274620	259941184	982882370	1041281980	825948740
sp|P70318|TIAR_MOUSE	P70318	TIAR_MOUSE	Tial1	392	59.2	Mus musculus OX=10090	1:Experimental evidence at protein level	Nucleolysin TIAR	92008456	889418720	1	0.999	18	123	97	123	3	15	50	55	1	10	39	47	3	15	50	55	25984224	158032688	885261570	893575870	22880136	143800816	758548420	782441020	25984224	158032688	885261570	893575870
sp|P14094|AT1B1_MOUSE	P14094	AT1B1_MOUSE	Atp1b1	304	32.6	Mus musculus OX=10090	1:Experimental evidence at protein level	Sodium/potassium-transporting ATPase subunit beta-1	777757055	870249565	1	0.999	10	64	64	64	14	10	25	15	14	10	25	15	14	10	25	15	1016198850	539315260	901295740	839203390	1016198850	539315260	901295740	839203390	1016198850	539315260	901295740	839203390
sp|P62874|GBB1_MOUSE	P62874	GBB1_MOUSE	Gnb1	340	60.3	Mus musculus OX=10090	1:Experimental evidence at protein level	Guanine nucleotide-binding protein G(I)/G(S)/G(T) subunit beta-1	652214318	867868895	1	0.999	16	118	72	118	18	30	28	42	10	18	16	28	18	30	28	42	531070176	773358460	732720320	1003017470	385255584	569363460	277265984	552191550	531070176	773358460	732720320	1003017470
sp|P07724|ALBU_MOUSE	P07724	ALBU_MOUSE	Alb	608	73.7	Mus musculus OX=10090	1:Experimental evidence at protein level	Albumin	421183808	864619140	1	0.999	41	172	142	172	19	25	61	67	14	21	50	57	19	25	61	67	562809920	279557696	851574340	877663940	549966020	275955168	877769150	882732930	562809920	279557696	851574340	877663940
sp|P17426-2|AP2A1_MOUSE	P17426-2	AP2A1_MOUSE	Ap2a1	955	57.6	Mus musculus OX=10090		Isoform B of AP-2 complex subunit alpha-1	826866915	858472670	1	0.999	44	285	0	285	44	67	88	86	0	0	0	0	44	67	88	86	792022980	861710850	904299070	812646270	0	0	0	0	792022980	861710850	904299070	812646270	sp|P17426|AP2A1_MOUSE
sp|P60879-2|SNP25_MOUSE	P60879-2	SNP25_MOUSE	Snap25	206	73.3	Mus musculus OX=10090		Isoform 2 of Synaptosomal-associated protein 25	606933540	843123325	1	0.999	20	159	11	159	22	33	60	44	2	2	3	4	22	33	60	44	647939780	565927300	903700030	782546620	30578832	0	113713576	90372160	647939780	565927300	903700030	782546620
sp|Q99PJ0|NTRI_MOUSE	Q99PJ0	NTRI_MOUSE	Ntm	344	54.1	Mus musculus OX=10090	1:Experimental evidence at protein level	Neurotrimin	891248700	840219390	1	0.999	15	60	59	60	9	10	20	21	9	10	19	21	9	10	20	21	883271420	899225980	777301820	903136960	883271420	899225980	777301820	903136960	883271420	899225980	777301820	903136960
sp|Q80Z24|NEGR1_MOUSE	Q80Z24	NEGR1_MOUSE	Negr1	348	45.4	Mus musculus OX=10090	1:Experimental evidence at protein level	Neuronal growth regulator 1	761138210	779851805	1	0.999	15	96	96	96	13	21	27	35	13	21	27	35	13	21	27	35	706468480	815807940	769604540	790099070	706468480	815807940	769604540	790099070	706468480	815807940	769604540	790099070
sp|P68033|ACTC_MOUSE	P68033	ACTC_MOUSE	Actc1	377	43.2	Mus musculus OX=10090	1:Experimental evidence at protein level	Actin, alpha cardiac muscle 1	966912835	769621345	1	0.999	14	19	0	138	6	4	6	3	0	0	0	0	30	27	49	32	1300917250	632908420	992333310	546909380	0	0	0	0	1541034620	1252839550	1367814020	942684800
sp|Q8BP71|RFOX2_MOUSE	Q8BP71	RFOX2_MOUSE	Rbfox2	449	42.3	Mus musculus OX=10090	1:Experimental evidence at protein level	RNA binding protein fox-1 homolog 2	68465232	765830460	1	0.999	15	58	0	58	0	10	23	25	0	0	0	0	0	10	23	25	0	136930464	739905340	791755580	0	0	0	0	0	136930464	739905340	791755580
sp|Q8BRV5|K1671_MOUSE	Q8BRV5	K1671_MOUSE	Kiaa1671	308	66.9	Mus musculus OX=10090	2:Experimental evidence at transcript level	Uncharacterized protein KIAA1671	607397794	738747935	1	0.999	15	92	92	92	15	20	32	25	15	20	32	25	15	20	32	25	535123648	679671940	690444030	787051840	535123648	679671940	690444030	787051840	535123648	679671940	690444030	787051840
sp|P18872|GNAO_MOUSE	P18872	GNAO_MOUSE	Gnao1	354	55.1	Mus musculus OX=10090	1:Experimental evidence at protein level	Guanine nucleotide-binding protein G(o) subunit alpha	590180130	737022560	1	0.999	18	93	12	93	13	24	28	28	0	5	3	4	13	24	28	28	596452100	583908160	701931580	772113540	0	65194784	14953547	21657876	596452100	583908160	701931580	772113540
sp|Q9D4C9|CLVS1_MOUSE	Q9D4C9	CLVS1_MOUSE	Clvs1	354	51.1	Mus musculus OX=10090	1:Experimental evidence at protein level	Clavesin-1	316075744	726329375	1	0.999	18	83	2	83	9	17	30	27	0	1	1	0	9	17	30	27	230449856	401701632	693165180	759493570	0	0	0	0	230449856	401701632	693165180	759493570
sp|Q99J85|NPTXR_MOUSE	Q99J85	NPTXR_MOUSE	Nptxr	493	59.4	Mus musculus OX=10090	1:Experimental evidence at protein level	Neuronal pentraxin receptor	150950680	723125725	1	0.999	19	78	78	78	6	12	28	32	6	12	28	32	6	12	28	32	115003920	186897440	671128700	775122750	115003920	186897440	671128700	775122750	115003920	186897440	671128700	775122750
sp|O88783|FA5_MOUSE	O88783	FA5_MOUSE	F5	2183	16.5	Mus musculus OX=10090	1:Experimental evidence at protein level	Coagulation factor V	854804480	720191455	1	0.999	26	56	56	56	1	6	22	27	1	6	22	27	1	6	22	27	919713730	789895230	648552830	791830080	919713730	789895230	648552830	791830080	919713730	789895230	648552830	791830080
sp|Q8VEK0|CC50A_MOUSE	Q8VEK0	CC50A_MOUSE	Tmem30a	364	65.9	Mus musculus OX=10090	1:Experimental evidence at protein level	Cell cycle control protein 50A	1018872610	717107360	1	0.999	21	201	193	201	28	50	59	64	26	48	57	62	28	50	59	64	773719360	1264025860	606454780	827759940	569409860	940289860	436315936	615090820	773719360	1264025860	606454780	827759940
sp|Q00623|APOA1_MOUSE	Q00623	APOA1_MOUSE	Apoa1	264	48.9	Mus musculus OX=10090	1:Experimental evidence at protein level	Apolipoprotein A-I	149038436	712584190	1	0.999	16	69	65	69	4	13	28	24	4	12	26	23	4	13	28	24	97202984	200873888	763833790	661334590	97202984	197269520	769336900	668601020	97202984	200873888	763833790	661334590
sp|P35908|K22E_HUMAN	P35908	K22E_HUMAN	KRT2	639	76.2	Homo sapiens	1:Experimental evidence at protein level	Keratin, type II cytoskeletal 2 epidermal	12188366800	692242827	1	0.999	51	396	323	450	118	154	104	20	95	125	87	16	131	180	116	23	10608104400	13768629200	1317000830	67484824	7593188400	10014256100	957387070	49398508	35502629000	47479140000	4589401600	244044720
sp|P60879|SNP25_MOUSE	P60879	SNP25_MOUSE	Snap25	206	71.8	Mus musculus OX=10090	1:Experimental evidence at protein level	Synaptosomal-associated protein 25	592313470	688320225	1	0.999	19	27	16	175	4	6	12	5	3	4	6	3	24	37	69	45	574129280	610497660	715619520	661020930	593440700	563356670	767210240	646421760	673711550	582834620	858889730	777452860
sp|O35737|HNRH1_MOUSE	O35737	HNRH1_MOUSE	Hnrnph1	449	55.9	Mus musculus OX=10090	1:Experimental evidence at protein level	Heterogeneous nuclear ribonucleoprotein H	529941214	673477825	1	0.999	18	82	32	82	15	16	25	26	8	6	8	10	15	16	25	26	420344128	639538300	574466500	772489150	57274148	87347544	64745700	108540688	420344128	639538300	574466500	772489150
sp|Q9CQD1|RAB5A_MOUSE	Q9CQD1	RAB5A_MOUSE	Rab5a	215	72.6	Mus musculus OX=10090	1:Experimental evidence at protein level	Ras-related protein Rab-5A	800659551	667104225	1	0.999	11	92	92	116	11	26	25	30	11	26	25	30	15	31	32	38	472100032	1129219070	663202430	671006020	472100032	1129219070	663202430	671006020	1167084930	2163517950	1635712770	1595976190
sp|P47754|CAZA2_MOUSE	P47754	CAZA2_MOUSE	Capza2	286	76.9	Mus musculus OX=10090	1:Experimental evidence at protein level	F-actin-capping protein subunit alpha-2	508937232	655982625	1	0.999	18	133	111	133	16	24	50	43	12	17	45	37	16	24	50	43	472503904	545370560	611934850	700030400	456091744	524014592	590477060	678121220	472503904	545370560	611934850	700030400
sp|P62743|AP2S1_MOUSE	P62743	AP2S1_MOUSE	Ap2s1	142	44.4	Mus musculus OX=10090	1:Experimental evidence at protein level	AP-2 complex subunit sigma	747145090	654490820	1	0.999	7	61	61	61	8	17	19	17	8	17	19	17	8	17	19	17	713542720	780747460	740783300	568198340	713542720	780747460	740783300	568198340	713542720	780747460	740783300	568198340
sp|Q5U4C1|GASP1_MOUSE	Q5U4C1	GASP1_MOUSE	Gprasp1	1347	61.9	Mus musculus OX=10090	1:Experimental evidence at protein level	G-protein coupled receptor-associated sorting protein 1	101959504	644368225	1	0.999	70	265	94	265	0	40	97	128	0	12	39	43	0	40	97	128	0	203919008	599466880	689269570	0	110533384	609798530	882964740	0	203919008	599466880	689269570
sp|Q9CPS6|HINT3_MOUSE	Q9CPS6	HINT3_MOUSE	Hint3	165	70.3	Mus musculus OX=10090	1:Experimental evidence at protein level	Histidine triad nucleotide-binding protein 3	120410514	628658929	1	0.999	9	45	45	45	2	9	15	19	2	9	15	19	2	9	15	19	27238244	213582784	468070048	789247810	27238244	213582784	468070048	789247810	27238244	213582784	468070048	789247810
sp|P63001|RAC1_MOUSE	P63001	RAC1_MOUSE	Rac1	192	50	Mus musculus OX=10090	1:Experimental evidence at protein level	Ras-related C3 botulinum toxin substrate 1	361435024	612217215	1	0.999	9	43	19	43	8	8	14	13	5	3	7	4	8	8	14	13	363388384	359481664	541780930	682653500	180116272	127375760	217762624	256845264	363388384	359481664	541780930	682653500
sp|Q99NH0|ANR17_MOUSE	Q99NH0	ANR17_MOUSE	Ankrd17	2603	43.1	Mus musculus OX=10090	1:Experimental evidence at protein level	Ankyrin repeat domain-containing protein 17	82144458	598873280	1	0.999	74	221	60	221	0	26	102	93	0	6	28	26	0	26	102	93	34601172	129687744	597277700	600468860	0	33668156	171660352	163539840	34601172	129687744	597277700	600468860
sp|P07759|SPA3K_MOUSE	P07759	SPA3K_MOUSE	Serpina3k	418	46.4	Mus musculus OX=10090	1:Experimental evidence at protein level	Serine protease inhibitor A3K	89304160	584950513	1	0.999	20	82	47	82	0	11	32	39	0	5	20	22	0	11	32	39	0	178608320	525866976	644034050	0	155629296	545947010	711942020	0	178608320	525866976	644034050
sp|P12960|CNTN1_MOUSE	P12960	CNTN1_MOUSE	Cntn1	1020	57.8	Mus musculus OX=10090	1:Experimental evidence at protein level	Contactin-1	566749585	580335791	1	0.999	47	245	245	245	42	49	83	71	42	49	83	71	42	49	83	71	694601090	438898080	627187710	533483872	694601090	438898080	627187710	533483872	694601090	438898080	627187710	533483872
sp|P46638|RB11B_MOUSE	P46638	RB11B_MOUSE	Rab11b	218	62.8	Mus musculus OX=10090	1:Experimental evidence at protein level	Ras-related protein Rab-11B	554024734	566573150	1	0.999	15	25	25	188	4	5	8	8	4	5	8	8	27	37	69	55	460169728	647879740	622608380	510537920	460169728	647879740	622608380	510537920	1178015620	1723379460	2049117820	1867518720
sp|P06728|APOA4_MOUSE	P06728	APOA4_MOUSE	Apoa4	395	67.8	Mus musculus OX=10090	1:Experimental evidence at protein level	Apolipoprotein A-IV	489134865	564619216	1	0.999	24	107	107	107	13	27	32	35	13	27	32	35	13	27	32	35	268120160	710149570	509988832	619249600	268120160	710149570	509988832	619249600	268120160	710149570	509988832	619249600
sp|P49586|PCY1A_MOUSE	P49586	PCY1A_MOUSE	Pcyt1a	367	59.9	Mus musculus OX=10090	1:Experimental evidence at protein level	Choline-phosphate cytidylyltransferase A	470304320	556327809	1	0.999	18	89	54	89	11	18	30	30	6	11	19	18	11	18	30	30	410242624	530366016	500103488	612552130	343053152	408667488	404752416	472567776	410242624	530366016	500103488	612552130
sp|Q9JK48-2|SHLB1_MOUSE	Q9JK48-2	SHLB1_MOUSE	Sh3glb1	386	58.5	Mus musculus OX=10090		Isoform 2 of Endophilin-B1	590996035	544116590	1	0.999	18	145	9	145	22	36	46	41	1	2	3	3	22	36	46	41	580206340	601785730	523598880	564634300	0	0	0	0	580206340	601785730	523598880	564634300
sp|Q9D387|LAMP5_MOUSE	Q9D387	LAMP5_MOUSE	Lamp5	280	33.2	Mus musculus OX=10090	1:Experimental evidence at protein level	Lysosome-associated membrane glycoprotein 5	455303824	538332066	1	0.999	5	37	37	37	4	10	8	15	4	10	8	15	4	10	8	15	398352320	512255328	620601860	456062272	398352320	512255328	620601860	456062272	398352320	512255328	620601860	456062272
sp|Q7TMK9-2|HNRPQ_MOUSE	Q7TMK9-2	HNRPQ_MOUSE	Syncrip	562	57.7	Mus musculus OX=10090		Isoform 2 of Heterogeneous nuclear ribonucleoprotein Q	682645594	531473903	1	0.999	28	163	3	163	19	49	47	48	0	1	1	1	19	49	47	48	176184368	1189106820	502477536	560470270	0	0	0	0	176184368	1189106820	502477536	560470270
sp|P56371|RAB4A_MOUSE	P56371	RAB4A_MOUSE	Rab4a	218	53.7	Mus musculus OX=10090	1:Experimental evidence at protein level	Ras-related protein Rab-4A	408390480	523487167	1	0.999	12	43	43	183	7	10	12	14	7	10	12	14	19	61	34	69	319292832	497488128	456780544	590193790	319292832	497488128	456780544	590193790	17169803300	26684112900	24335194100	29270552600
sp|A2AWA9|RBGP1_MOUSE	A2AWA9	RBGP1_MOUSE	Rabgap1	1064	59.1	Mus musculus OX=10090	1:Experimental evidence at protein level	Rab GTPase-activating protein 1	328551584	521913887	1	0.999	54	219	31	219	21	49	64	85	2	6	8	15	21	49	64	85	279018912	378084256	457381184	586446590	42590292	97251888	109051008	163964944	279018912	378084256	457381184	586446590
sp|Q8C561-2|LMBD2_MOUSE	Q8C561-2	LMBD2_MOUSE	Lmbrd2	649	30.2	Mus musculus OX=10090		Isoform 2 of G-protein coupled receptor-associated protein LMBRD2	527725199	518258702	1	0.999	13	76	0	76	12	22	20	22	0	0	0	0	12	22	20	22	422667168	632783230	473288544	563228860	0	0	0	0	422667168	632783230	473288544	563228860	sp|Q8C561|LMBD2_MOUSE
sp|Q9DB05|SNAA_MOUSE	Q9DB05	SNAA_MOUSE	Napa	295	75.3	Mus musculus OX=10090	1:Experimental evidence at protein level	Alpha-soluble NSF attachment protein	115949023	517752703	1	0.999	20	74	74	88	0	15	27	32	0	15	27	32	0	17	32	39	20558286	211339760	485932736	549572670	20558286	211339760	485932736	549572670	20558286	209382800	492909920	546857220
sp|Q9QYE9-2|PKHB1_MOUSE	Q9QYE9-2	PKHB1_MOUSE	Plekhb1	208	66.7	Mus musculus OX=10090		Isoform 2 of Pleckstrin homology domain-containing family B member 1	19551672	516024130	1	0.999	10	51	0	51	0	5	22	24	0	0	0	0	0	5	22	24	0	39103344	567560580	464487680	0	0	0	0	0	39103344	567560580	464487680	sp|Q9QYE9-4|PKHB1_MOUSE
sp|P35282|RAB21_MOUSE	P35282	RAB21_MOUSE	Rab21	222	59	Mus musculus OX=10090	1:Experimental evidence at protein level	Ras-related protein Rab-21	457566576	502553058	1	0.999	12	90	82	90	11	14	40	25	10	13	37	22	11	14	40	25	414250144	500883008	459641856	545464260	198110432	205427072	193716160	236116448	414250144	500883008	459641856	545464260
sp|P61294|RAB6B_MOUSE	P61294	RAB6B_MOUSE	Rab6b	208	57.7	Mus musculus OX=10090	1:Experimental evidence at protein level	Ras-related protein Rab-6B	361508368	501272466	1	0.999	15	100	46	220	11	24	28	37	3	12	12	19	19	70	45	86	308983968	414032768	464181152	538363780	179279664	288849888	228521472	346043104	17221068800	23698909200	26224267300	30492428300
sp|Q8R081|HNRPL_MOUSE	Q8R081	HNRPL_MOUSE	Hnrnpl	586	56.1	Mus musculus OX=10090	1:Experimental evidence at protein level	Heterogeneous nuclear ribonucleoprotein L	3174489505	484280672	1	0.999	20	52	52	52	11	9	17	15	11	9	17	15	11	9	17	15	5667353600	681625410	450263840	518297504	5667353600	681625410	450263840	518297504	5667353600	681625410	450263840	518297504
sp|Q0VGU4|VGF_MOUSE	Q0VGU4	VGF_MOUSE	Vgf	617	71	Mus musculus OX=10090	1:Experimental evidence at protein level	Neurosecretory protein VGF	36381592	483987296	1	0.999	37	118	118	118	0	10	61	47	0	10	61	47	0	10	61	47	0	72763184	528320736	439653856	0	72763184	528320736	439653856	0	72763184	528320736	439653856
sp|Q9DCN2-2|NB5R3_MOUSE	Q9DCN2-2	NB5R3_MOUSE	Cyb5r3	278	48.9	Mus musculus OX=10090		Isoform 2 of NADH-cytochrome b5 reductase 3	427780784	482701440	1	0.999	12	28	0	28	2	5	12	9	0	0	0	0	2	5	12	9	413233216	442328352	516426272	448976608	0	0	0	0	413233216	442328352	516426272	448976608	sp|Q9DCN2|NB5R3_MOUSE
sp|Q8R570|SNP47_MOUSE	Q8R570	SNP47_MOUSE	Snap47	413	70	Mus musculus OX=10090	1:Experimental evidence at protein level	Synaptosomal-associated protein 47	411708976	462796624	1	0.999	24	97	25	97	15	22	27	33	6	6	7	6	15	22	27	33	397989184	425428768	455800864	469792384	412454720	404502720	423756096	444408224	397989184	425428768	455800864	469792384
sp|P50446|K2C6A_MOUSE	P50446	K2C6A_MOUSE	Krt6a	553	35.3	Mus musculus OX=10090	1:Experimental evidence at protein level	Keratin, type II cytoskeletal 6A	4772891590	440727037	1	0.999	26	214	181	291	135	21	49	9	122	10	41	8	159	52	67	13	8178422800	1367360380	779538050	101916024	14965242900	577732420	938033340	82995312	33522284500	14753051600	3521948420	328043552
sp|P68372|TBB4B_MOUSE	P68372	TBB4B_MOUSE	Tubb4b	445	82	Mus musculus OX=10090	1:Experimental evidence at protein level	Tubulin beta-4B chain	468888288	439097568	1	0.999	29	31	3	335	6	6	10	9	0	1	1	1	88	54	95	98	540053760	397722816	466074432	412120704	0	0	0	0	2015388540	1608180220	2051690110	2439485180
sp|P62908|RS3_MOUSE	P62908	RS3_MOUSE	Rps3	243	73.3	Mus musculus OX=10090	1:Experimental evidence at protein level	40S ribosomal protein S3	1423563505	433015392	1	0.999	18	125	125	125	18	45	33	29	18	45	33	29	18	45	33	29	219297760	2627829250	404898496	461132288	219297760	2627829250	404898496	461132288	219297760	2627829250	404898496	461132288
sp|P13595|NCAM1_MOUSE	P13595	NCAM1_MOUSE	Ncam1	1115	46.6	Mus musculus OX=10090	1:Experimental evidence at protein level	Neural cell adhesion molecule 1	330967600	430178032	1	0.999	34	172	33	172	17	36	65	54	2	9	10	12	17	36	65	54	355997056	305938144	487604800	372751264	70623264	102296736	126321456	122322784	355997056	305938144	487604800	372751264
sp|Q8BFU3|RN214_MOUSE	Q8BFU3	RN214_MOUSE	Rnf214	668	61.8	Mus musculus OX=10090	1:Experimental evidence at protein level	RING finger protein 214	72789352	428484080	1	0.999	29	83	0	83	0	8	31	44	0	0	0	0	0	8	31	44	0	145578704	378509696	478458464	0	0	0	0	0	145578704	378509696	478458464
sp|P01756|HVM12_MOUSE	P01756	HVM12_MOUSE		117	36.8	Mus musculus OX=10090	1:Experimental evidence at protein level	Ig heavy chain V region MOPC 104E	262557296	428306281	1	0.999	3	47	0	47	0	13	9	25	0	0	0	0	0	13	9	25	0	525114592	199789392	656823170	0	0	0	0	0	525114592	199789392	656823170	sp|P01757|HVM13_MOUSE
sp|P01634|KV5A2_MOUSE	P01634	KV5A2_MOUSE		136	58.1	Mus musculus OX=10090	1:Experimental evidence at protein level	Ig kappa chain V-V region MOPC 21	28358052	427340832	1	0.999	4	20	13	20	0	4	8	8	0	4	5	4	0	4	8	8	0	56716104	447590144	407091520	0	198888416	197028480	263718416	0	56716104	447590144	407091520
sp|P11499|HS90B_MOUSE	P11499	HS90B_MOUSE	Hsp90ab1	724	67.3	Mus musculus OX=10090	1:Experimental evidence at protein level	Heat shock protein HSP 90-beta	1159530050	425857488	1	0.999	41	235	132	235	88	45	55	47	49	23	35	25	88	45	55	47	1100439300	1218620800	403234944	448480032	488364192	550338050	176827296	198122816	1100439300	1218620800	403234944	448480032
sp|P62754|RS6_MOUSE	P62754	RS6_MOUSE	Rps6	249	32.5	Mus musculus OX=10090	1:Experimental evidence at protein level	40S ribosomal protein S6	1602503281	419701936	1	0.999	9	49	49	49	9	23	9	8	9	23	9	8	9	23	9	8	363661792	2841344770	440346208	399057664	363661792	2841344770	440346208	399057664	363661792	2841344770	440346208	399057664
sp|Q7TN99-3|CPEB3_MOUSE	Q7TN99-3	CPEB3_MOUSE	Cpeb3	693	43	Mus musculus OX=10090		Isoform 3 of Cytoplasmic polyadenylation element-binding protein 3	20857560	417520160	1	0.999	25	90	0	90	0	9	36	45	0	0	0	0	0	9	36	45	0	41715120	394392864	440647456	0	0	0	0	0	41715120	394392864	440647456	sp|Q7TN99|CPEB3_MOUSE
sp|O70439|STX7_MOUSE	O70439	STX7_MOUSE	Stx7	261	66.3	Mus musculus OX=10090	1:Experimental evidence at protein level	Syntaxin-7	494876607	415853376	1	0.999	12	67	67	67	6	20	19	22	6	20	19	22	6	20	19	22	428979584	560773630	374555040	457151712	428979584	560773630	374555040	457151712	428979584	560773630	374555040	457151712
sp|Q91ZR1|RAB4B_MOUSE	Q91ZR1	RAB4B_MOUSE	Rab4b	213	65.3	Mus musculus OX=10090	1:Experimental evidence at protein level	Ras-related protein Rab-4B	388565024	409180560	1	0.999	13	71	51	191	10	20	19	22	6	15	14	16	18	66	36	71	328875392	448254656	384272480	434088640	144785168	185746848	157218848	171548592	19422160900	27171016700	23245436900	26603737100
sp|O35526|STX1A_MOUSE	O35526	STX1A_MOUSE	Stx1a	288	66	Mus musculus OX=10090	1:Experimental evidence at protein level	Syntaxin-1A	449213744	405573584	1	0.999	19	124	124	150	16	30	46	32	16	30	46	32	20	34	56	40	502875936	395551552	422506464	388640704	502875936	395551552	422506464	388640704	600243900	469566880	515045920	472663968
sp|Q8R4E6|PURG_MOUSE	Q8R4E6	PURG_MOUSE	Purg	350	52.6	Mus musculus OX=10090	1:Experimental evidence at protein level	Purine-rich element-binding protein gamma	166577512	401368240	1	0.999	15	45	8	50	1	9	16	19	0	2	3	3	1	10	18	21	50812976	282342048	393116928	409619552	0	87083272	104369016	121372152	50812976	294709792	384548768	401173280
sp|A6H6A9-3|RBG1L_MOUSE	A6H6A9-3	RBG1L_MOUSE	Rabgap1l	370	60.8	Mus musculus OX=10090		Isoform 3 of Rab GTPase-activating protein 1-like	313066464	398340416	1	0.999	23	83	68	104	10	20	23	30	9	17	19	23	13	25	28	38	239823968	386308960	366653536	430027296	255448064	377901632	354881824	426396992	327371712	471697760	411685152	523941664
sp|P28663|SNAB_MOUSE	P28663	SNAB_MOUSE	Napb	298	85.2	Mus musculus OX=10090	1:Experimental evidence at protein level	Beta-soluble NSF attachment protein	114323368	395973056	1	0.999	23	106	92	106	0	23	40	43	0	21	35	36	0	23	40	43	0	228646736	366679392	425266720	0	228172544	354705376	405573600	0	228646736	366679392	425266720
sp|P04745|AMY1_HUMAN	P04745	AMY1_HUMAN	AMY1A	511	69.1	Homo sapiens	1:Experimental evidence at protein level	Alpha-amylase 1	12784224285	390792234	1	0.999	25	393	319	393	243	57	52	41	195	48	40	36	243	57	52	41	24914530300	653918270	681441340	100143128	26649288700	562747390	694223040	89058296	24914530300	653918270	681441340	100143128
sp|P62858|RS28_MOUSE	P62858	RS28_MOUSE	Rps28	69	30.4	Mus musculus OX=10090	1:Experimental evidence at protein level	40S ribosomal protein S28	512404960	388436704	1	0.999	2	23	23	23	1	6	10	6	1	6	10	6	1	6	10	6	0	1024809920	323102112	453771296	0	1024809920	323102112	453771296	0	1024809920	323102112	453771296
sp|P62264|RS14_MOUSE	P62264	RS14_MOUSE	Rps14	151	68.2	Mus musculus OX=10090	1:Experimental evidence at protein level	40S ribosomal protein S14	1497916529	388240208	1	0.999	11	53	53	53	10	18	13	12	10	18	13	12	10	18	13	12	476716768	2519116290	312148672	464331744	476716768	2519116290	312148672	464331744	476716768	2519116290	312148672	464331744
sp|P56818|BACE1_MOUSE	P56818	BACE1_MOUSE	Bace1	501	28.5	Mus musculus OX=10090	1:Experimental evidence at protein level	Beta-secretase 1	303992536	387056608	1	0.999	15	45	45	45	5	10	15	15	5	10	15	15	5	10	15	15	217881712	390103360	340502656	433610560	217881712	390103360	340502656	433610560	217881712	390103360	340502656	433610560
sp|Q6Y685|TACC1_MOUSE	Q6Y685	TACC1_MOUSE	Tacc1	774	53.6	Mus musculus OX=10090	1:Experimental evidence at protein level	Transforming acidic coiled-coil-containing protein 1	71052300	383852832	1	0.999	34	108	22	108	1	11	43	53	0	1	8	13	1	11	43	53	24579672	117524928	348939232	418766432	0	21004226	65061960	79699264	24579672	117524928	348939232	418766432
sp|P47757-2|CAPZB_MOUSE	P47757-2	CAPZB_MOUSE	Capzb	272	63.2	Mus musculus OX=10090		Isoform 2 of F-actin-capping protein subunit beta	301840496	383677792	1	0.999	20	111	0	111	18	25	29	39	0	0	0	0	18	25	29	39	280350112	323330880	351121824	416233760	0	0	0	0	280350112	323330880	351121824	416233760
sp|P14206|RSSA_MOUSE	P14206	RSSA_MOUSE	Rpsa	295	58.6	Mus musculus OX=10090	1:Experimental evidence at protein level	40S ribosomal protein SA	384348646	378060528	1	0.999	15	70	70	70	17	18	18	17	17	18	18	17	17	18	18	17	224711312	543985980	442875904	313245152	224711312	543985980	442875904	313245152	224711312	543985980	442875904	313245152
sp|Q9CR57|RL14_MOUSE	Q9CR57	RL14_MOUSE	Rpl14	217	29	Mus musculus OX=10090	1:Experimental evidence at protein level	60S ribosomal protein L14	1764608445	370952432	1	0.999	6	42	42	42	5	17	7	13	5	17	7	13	5	17	7	13	722187390	2807029500	436524480	305380384	722187390	2807029500	436524480	305380384	722187390	2807029500	436524480	305380384
sp|P97950|RB33A_MOUSE	P97950	RB33A_MOUSE	Rab33a	237	69.2	Mus musculus OX=10090	2:Experimental evidence at transcript level	Ras-related protein Rab-33A	180868032	370919248	1	0.999	14	39	39	49	4	12	9	14	4	12	9	14	6	14	12	17	122361712	239374352	298970624	442867872	122361712	239374352	298970624	442867872	133183736	247970064	284924736	412140448
sp|Q00896|A1AT3_MOUSE	Q00896	A1AT3_MOUSE	Serpina1c	412	38.8	Mus musculus OX=10090	1:Experimental evidence at protein level	Alpha-1-antitrypsin 1-3	143062736	370347552	1	0.999	13	88	0	88	0	17	35	36	0	0	0	0	0	17	35	36	0	286125472	398477728	342217376	0	0	0	0	0	286125472	398477728	342217376
sp|Q9QWI6|SRCN1_MOUSE	Q9QWI6	SRCN1_MOUSE	Srcin1	1250	62.3	Mus musculus OX=10090	1:Experimental evidence at protein level	SRC kinase signaling inhibitor 1	64033061	366692720	1	0.999	67	208	0	208	2	25	79	102	0	0	0	0	2	25	79	102	27548954	100517168	322713440	410672000	0	0	0	0	27548954	100517168	322713440	410672000
sp|Q8BLK3|LSAMP_MOUSE	Q8BLK3	LSAMP_MOUSE	Lsamp	341	41.1	Mus musculus OX=10090	1:Experimental evidence at protein level	Limbic system-associated membrane protein	366126688	361580160	1	0.999	11	67	67	67	10	16	21	20	10	16	21	20	10	16	21	20	378434208	353819168	366513472	356646848	378434208	353819168	366513472	356646848	378434208	353819168	366513472	356646848
sp|Q99JI6|RAP1B_MOUSE	Q99JI6	RAP1B_MOUSE	Rap1b	184	78.3	Mus musculus OX=10090	1:Experimental evidence at protein level	Ras-related protein Rap-1b	218131896	361319920	1	0.999	13	52	23	56	8	12	14	18	3	6	6	8	8	12	14	22	174469712	261794080	320639808	402000032	58409788	97681672	111909712	233528272	174469712	261794080	314339424	410057408
sp|Q9EQS3|MYCBP_MOUSE	Q9EQS3	MYCBP_MOUSE	Mycbp	103	62.1	Mus musculus OX=10090	1:Experimental evidence at protein level	c-Myc-binding protein	0	360576648	1	0.999	5	16	16	16	0	1	9	6	0	1	9	6	0	1	9	6	0	0	507258080	213895216	0	0	507258080	213895216	0	0	507258080	213895216
sp|Q922S4-2|PDE2A_MOUSE	Q922S4-2	PDE2A_MOUSE	Pde2a	916	55.8	Mus musculus OX=10090		Isoform PDE2A1 of cGMP-dependent 3',5'-cyclic phosphodiesterase	183554320	357989152	1	0.999	38	155	0	155	18	31	51	55	0	0	0	0	18	31	51	55	198332288	168776352	390345472	325632832	0	0	0	0	198332288	168776352	390345472	325632832	sp|Q922S4-3|PDE2A_MOUSE
sp|P35293|RAB18_MOUSE	P35293	RAB18_MOUSE	Rab18	206	67.5	Mus musculus OX=10090	1:Experimental evidence at protein level	Ras-related protein Rab-18	254398264	357890928	1	0.999	12	66	66	74	10	15	19	22	10	15	19	22	11	16	22	25	203159728	305636800	317821920	397959936	203159728	305636800	317821920	397959936	324115808	499231616	515268064	623949250
sp|P35288|RAB23_MOUSE	P35288	RAB23_MOUSE	Rab23	237	53.2	Mus musculus OX=10090	1:Experimental evidence at protein level	Ras-related protein Rab-23	273428808	356878336	1	0.999	13	59	59	59	11	12	15	21	11	12	15	21	11	12	15	21	260679440	286178176	336249568	377507104	260679440	286178176	336249568	377507104	260679440	286178176	336249568	377507104
sp|Q80XR2|AT2C1_MOUSE	Q80XR2	AT2C1_MOUSE	Atp2c1	918	44.6	Mus musculus OX=10090	1:Experimental evidence at protein level	Calcium-transporting ATPase type 2C member 1	354332112	351649024	1	0.999	31	141	139	141	14	36	36	55	14	36	36	53	14	36	36	55	276435712	432228512	271627008	431671040	276435712	432228512	271627008	431671040	276435712	432228512	271627008	431671040
sp|D3YVF0|AKAP5_MOUSE	D3YVF0	AKAP5_MOUSE	Akap5	745	74.6	Mus musculus OX=10090	1:Experimental evidence at protein level	A-kinase anchor protein 5	434323214	349717248	1	0.999	30	100	100	100	18	21	34	27	18	21	34	27	18	21	34	27	575258940	293387488	411675008	287759488	575258940	293387488	411675008	287759488	575258940	293387488	411675008	287759488
sp|P48320|DCE2_MOUSE	P48320	DCE2_MOUSE	Gad2	585	42.1	Mus musculus OX=10090	1:Experimental evidence at protein level	Glutamate decarboxylase 2	204357624	348954176	1	0.999	16	60	57	60	6	14	19	21	5	14	18	20	6	14	19	21	146215104	262500144	334822528	363085824	146215104	262500144	334822528	363085824	146215104	262500144	334822528	363085824
sp|P62242|RS8_MOUSE	P62242	RS8_MOUSE	Rps8	208	55.8	Mus musculus OX=10090	1:Experimental evidence at protein level	40S ribosomal protein S8	1173986017	348801632	1	0.999	12	75	75	75	11	22	23	19	11	22	23	19	11	22	23	19	398133824	1949838210	407730176	289873088	398133824	1949838210	407730176	289873088	398133824	1949838210	407730176	289873088
sp|Q8BX70-3|VP13C_MOUSE	Q8BX70-3	VP13C_MOUSE	Vps13c	3708	48.4	Mus musculus OX=10090		Isoform 3 of Vacuolar protein sorting-associated protein 13C	241628244	346567136	1	0.999	138	349	0	349	6	85	106	152	0	0	0	0	6	85	106	152	116056520	367199968	248678368	444455904	0	0	0	0	116056520	367199968	248678368	444455904	sp|Q8BX70|VP13C_MOUSE
sp|P01868|IGHG1_MOUSE	P01868	IGHG1_MOUSE	Ighg1	324	48.8	Mus musculus OX=10090	1:Experimental evidence at protein level	Ig gamma-1 chain C region secreted form	1317677470	344683952	1	0.999	11	79	0	79	20	15	23	21	0	0	0	0	20	15	23	21	1965489920	669865020	413942464	275425440	0	0	0	0	1965489920	669865020	413942464	275425440	sp|P01869|IGH1M_MOUSE
sp|P61021|RAB5B_MOUSE	P61021	RAB5B_MOUSE	Rab5b	215	72.1	Mus musculus OX=10090	1:Experimental evidence at protein level	Ras-related protein Rab-5B	336027792	344054992	1	0.999	10	53	53	77	6	17	15	15	6	17	15	15	10	22	22	23	316901600	355153984	352873376	335236608	316901600	355153984	352873376	335236608	1360071550	1600924030	1817441540	1665725570
sp|Q8BL86|MBLC2_MOUSE	Q8BL86	MBLC2_MOUSE	Mblac2	279	72.4	Mus musculus OX=10090	1:Experimental evidence at protein level	Metallo-beta-lactamase domain-containing protein 2	346618640	337723824	1	0.999	18	71	71	71	12	16	19	24	12	16	19	24	12	16	19	24	288969248	404268032	294994912	380452736	288969248	404268032	294994912	380452736	288969248	404268032	294994912	380452736
sp|P01863|GCAA_MOUSE	P01863	GCAA_MOUSE	Ighg	330	51.2	Mus musculus OX=10090	1:Experimental evidence at protein level	Ig gamma-2A chain C region, A allele	0	336365072	1	0.999	10	57	0	207	0	5	24	28	0	0	0	0	0	52	69	86	0	0	273101120	399629024	0	0	0	0	0	2541490430	2177890560	2945884160	sp|P01865|GCAM_MOUSE
sp|P14869|RLA0_MOUSE	P14869	RLA0_MOUSE	Rplp0	317	57.7	Mus musculus OX=10090	1:Experimental evidence at protein level	60S acidic ribosomal protein P0	1244901633	334472752	1	0.999	13	67	67	67	10	28	15	14	10	28	15	14	10	28	15	14	397792896	2092010370	319644096	349301408	397792896	2092010370	319644096	349301408	397792896	2092010370	319644096	349301408
sp|Q64336|TBR1_MOUSE	Q64336	TBR1_MOUSE	Tbr1	681	55.2	Mus musculus OX=10090	1:Experimental evidence at protein level	T-box brain protein 1	40005460	327985712	1	0.999	24	65	62	65	1	3	28	33	1	3	27	31	1	3	28	33	0	80010920	349562240	306409184	0	59197088	258924368	226427584	0	80010920	349562240	306409184
sp|Q68FD5|CLH1_MOUSE	Q68FD5	CLH1_MOUSE	Cltc	1675	62.3	Mus musculus OX=10090	1:Experimental evidence at protein level	Clathrin heavy chain 1	604478401	325157056	1	0.999	90	423	423	423	98	101	108	116	98	101	108	116	98	101	108	116	840874370	368082432	364740608	285573504	840874370	368082432	364740608	285573504	840874370	368082432	364740608	285573504
sp|O35678|MGLL_MOUSE	O35678	MGLL_MOUSE	Mgll	303	71.3	Mus musculus OX=10090	1:Experimental evidence at protein level	Monoglyceride lipase	106224246	324763280	1	0.999	18	77	58	77	5	19	25	28	5	15	20	18	5	19	25	28	57762300	154686192	289224384	360302176	58754116	155672640	286417568	355424640	57762300	154686192	289224384	360302176
sp|Q920I9|WDR7_MOUSE	Q920I9	WDR7_MOUSE	Wdr7	1489	49.2	Mus musculus OX=10090	1:Experimental evidence at protein level	WD repeat-containing protein 7	294203504	324210384	1	0.999	50	198	3	198	29	45	64	60	0	1	1	1	29	45	64	60	286747552	301659456	388586432	259834336	0	0	0	0	286747552	301659456	388586432	259834336
sp|P35980|RL18_MOUSE	P35980	RL18_MOUSE	Rpl18	188	34	Mus musculus OX=10090	1:Experimental evidence at protein level	60S ribosomal protein L18	912875408	322425216	1	0.999	7	38	38	38	4	12	12	10	4	12	12	10	4	12	12	10	313958176	1511792640	354361120	290489312	313958176	1511792640	354361120	290489312	313958176	1511792640	354361120	290489312
sp|Q923S9|RAB30_MOUSE	Q923S9	RAB30_MOUSE	Rab30	203	60.6	Mus musculus OX=10090	1:Experimental evidence at protein level	Ras-related protein Rab-30	265941424	322093648	1	0.999	12	58	58	179	7	15	17	19	7	15	17	19	15	61	34	69	228745600	303137248	294240352	349946944	228745600	303137248	294240352	349946944	18393038800	24929962000	24348821500	29230129200
sp|P19253|RL13A_MOUSE	P19253	RL13A_MOUSE	Rpl13a	203	37.9	Mus musculus OX=10090	1:Experimental evidence at protein level	60S ribosomal protein L13a	1526977312	321240032	1	0.999	9	56	56	56	6	23	16	11	6	23	16	11	6	23	16	11	476509504	2577445120	364311808	278168256	476509504	2577445120	364311808	278168256	476509504	2577445120	364311808	278168256
sp|P62852|RS25_MOUSE	P62852	RS25_MOUSE	Rps25	125	29.6	Mus musculus OX=10090	1:Experimental evidence at protein level	40S ribosomal protein S25	1371745598	314462176	1	0.999	5	35	35	35	5	13	9	8	5	13	9	8	5	13	9	8	242217856	2501273340	312871360	316052992	242217856	2501273340	312871360	316052992	242217856	2501273340	312871360	316052992
sp|Q6AXF6|SIDT1_MOUSE	Q6AXF6	SIDT1_MOUSE	Sidt1	827	20.9	Mus musculus OX=10090	1:Experimental evidence at protein level	SID1 transmembrane family member 1	135161456	314401024	1	0.999	9	38	24	38	5	7	11	15	3	4	7	10	5	7	11	15	129704464	140618448	346761504	282040544	120963440	158905200	313273152	296226720	129704464	140618448	346761504	282040544
sp|Q3TLI0|TPC10_MOUSE	Q3TLI0	TPC10_MOUSE	Trappc10	1258	20.3	Mus musculus OX=10090	1:Experimental evidence at protein level	Trafficking protein particle complex subunit 10	315661536	311073888	1	0.999	18	34	34	34	3	5	13	13	3	5	13	13	3	5	13	13	207442080	423880992	313449184	308698592	207442080	423880992	313449184	308698592	207442080	423880992	313449184	308698592
sp|O54901|OX2G_MOUSE	O54901	OX2G_MOUSE	Cd200	278	24.8	Mus musculus OX=10090	1:Experimental evidence at protein level	OX-2 membrane glycoprotein	280369264	308558112	1	0.999	7	27	27	27	4	7	8	8	4	7	8	8	4	7	8	8	267733472	293005056	318658048	298458176	267733472	293005056	318658048	298458176	267733472	293005056	318658048	298458176
sp|P25444|RS2_MOUSE	P25444	RS2_MOUSE	Rps2	293	47.1	Mus musculus OX=10090	1:Experimental evidence at protein level	40S ribosomal protein S2	793453023	307321024	1	0.999	12	61	61	61	13	19	15	14	13	19	15	14	13	19	15	14	191498176	1395407870	326201760	288440288	191498176	1395407870	326201760	288440288	191498176	1395407870	326201760	288440288
sp|P16330|CN37_MOUSE	P16330	CN37_MOUSE	Cnp	420	67.9	Mus musculus OX=10090	1:Experimental evidence at protein level	2',3'-cyclic-nucleotide 3'-phosphodiesterase	192888952	306438304	1	0.999	31	150	7	150	14	37	49	50	0	1	2	4	14	37	49	50	201604528	184173376	276302912	336573696	0	0	0	0	201604528	184173376	276302912	336573696
sp|P29341|PABP1_MOUSE	P29341	PABP1_MOUSE	Pabpc1	636	63.8	Mus musculus OX=10090	1:Experimental evidence at protein level	Polyadenylate-binding protein 1	335329072	305834912	1	0.999	35	189	186	189	20	47	61	61	20	46	60	60	20	47	61	61	136246464	534411680	316057952	295611872	136246464	530300928	317681696	296380736	136246464	534411680	316057952	295611872
sp|Q60899|ELAV2_MOUSE	Q60899	ELAV2_MOUSE	Elavl2	360	54.4	Mus musculus OX=10090	1:Experimental evidence at protein level	ELAV-like protein 2	86981568	305772592	1	0.999	18	60	21	60	4	12	21	23	1	4	7	9	4	12	21	23	24934384	149028752	286580384	324964800	0	92682120	243193984	256451312	24934384	149028752	286580384	324964800
sp|P01631|KV2A7_MOUSE	P01631	KV2A7_MOUSE		113	32.7	Mus musculus OX=10090	1:Experimental evidence at protein level	Ig kappa chain V-II region 26-10	970773026	305706864	1	0.999	2	17	17	17	4	6	4	3	4	6	4	3	4	6	4	3	1579428740	362117312	340842464	270571264	1579428740	362117312	340842464	270571264	1579428740	362117312	340842464	270571264
sp|P12246|SAMP_MOUSE	P12246	SAMP_MOUSE	Apcs	224	29.5	Mus musculus OX=10090	1:Experimental evidence at protein level	Serum amyloid P-component	0	305569184	1	0.999	7	21	21	21	0	0	11	10	0	0	11	10	0	0	11	10	0	0	314317920	296820448	0	0	314317920	296820448	0	0	314317920	296820448
sp|Q80U28-15|MADD_MOUSE	Q80U28-15	MADD_MOUSE	Madd	1574	42.8	Mus musculus OX=10090		Isoform 15 of MAP kinase-activating death domain protein	263535848	302821152	1	0.999	50	174	0	174	26	35	55	58	0	0	0	0	26	35	55	58	257952080	269119616	288697344	316944960	0	0	0	0	257952080	269119616	288697344	316944960	sp|Q80U28|MADD_MOUSE
sp|Q9JJK2|LANC2_MOUSE	Q9JJK2	LANC2_MOUSE	Lancl2	450	49.6	Mus musculus OX=10090	1:Experimental evidence at protein level	LanC-like protein 2	107767080	301101136	1	0.999	17	65	65	65	6	19	18	22	6	19	18	22	6	19	18	22	86447392	129086768	279785728	322416544	86447392	129086768	279785728	322416544	86447392	129086768	279785728	322416544
sp|Q7TSJ2|MAP6_MOUSE	Q7TSJ2	MAP6_MOUSE	Map6	906	68.7	Mus musculus OX=10090	1:Experimental evidence at protein level	Microtubule-associated protein 6	199499928	296707424	1	0.999	48	223	100	223	15	56	88	64	9	24	39	28	15	56	88	64	83152336	315847520	324586560	268828288	29087972	108841904	104543728	87165240	83152336	315847520	324586560	268828288
sp|Q60963|PAFA_MOUSE	Q60963	PAFA_MOUSE	Pla2g7	440	47	Mus musculus OX=10090	1:Experimental evidence at protein level	Platelet-activating factor acetylhydrolase	207585548	295845600	1	0.999	15	65	65	65	10	12	19	24	10	12	19	24	10	12	19	24	131874232	283296864	262255648	329435552	131874232	283296864	262255648	329435552	131874232	283296864	262255648	329435552
sp|Q8VHQ9|ACO11_MOUSE	Q8VHQ9	ACO11_MOUSE	Acot11	594	65.2	Mus musculus OX=10090	1:Experimental evidence at protein level	Acyl-coenzyme A thioesterase 11	215055504	294612128	1	0.999	30	138	138	138	17	29	47	45	17	29	47	45	17	29	47	45	245145344	184965664	345177088	244047168	245145344	184965664	345177088	244047168	245145344	184965664	345177088	244047168
sp|P63089|PTN_MOUSE	P63089	PTN_MOUSE	Ptn	168	39.9	Mus musculus OX=10090	1:Experimental evidence at protein level	Pleiotrophin	200302736	294384992	1	0.999	6	28	28	28	0	8	6	14	0	8	6	14	0	8	6	14	0	400605472	214203040	374566944	0	400605472	214203040	374566944	0	400605472	214203040	374566944
sp|P59644|PI5PA_MOUSE	P59644	PI5PA_MOUSE	Inpp5j	1003	43.1	Mus musculus OX=10090	1:Experimental evidence at protein level	Phosphatidylinositol 4,5-bisphosphate 5-phosphatase A	187653998	290274936	1	0.999	34	108	108	108	7	26	29	46	7	26	29	46	7	26	29	46	61730684	313577312	207327216	373222656	61730684	313577312	207327216	373222656	61730684	313577312	207327216	373222656
sp|Q9Z218|DPP6_MOUSE	Q9Z218	DPP6_MOUSE	Dpp6	804	46	Mus musculus OX=10090	1:Experimental evidence at protein level	Dipeptidyl aminopeptidase-like protein 6	326397736	286660504	1	0.999	34	140	132	140	26	21	46	47	24	19	44	45	26	21	46	47	415382112	237413360	311848800	261472208	422343712	250689904	297729056	255092960	415382112	237413360	311848800	261472208
sp|Q6PH08|ERC2_MOUSE	Q6PH08	ERC2_MOUSE	Erc2	957	51.9	Mus musculus OX=10090	1:Experimental evidence at protein level	ERC protein 2	46566300	286528840	1	0.999	54	130	0	130	0	25	46	59	0	0	0	0	0	25	46	59	0	93132600	228832720	344224960	0	0	0	0	0	93132600	228832720	344224960
sp|P60766|CDC42_MOUSE	P60766	CDC42_MOUSE	Cdc42	191	62.8	Mus musculus OX=10090	1:Experimental evidence at protein level	Cell division control protein 42 homolog	66798388	285920264	1	0.999	3	12	9	15	0	4	4	4	0	3	3	3	0	5	5	5	0	133596776	258753424	313087104	0	0	0	0	0	110373648	263423904	372243104
sp|D3YVE8|S35G2_MOUSE	D3YVE8	S35G2_MOUSE	Slc35g2	412	20.9	Mus musculus OX=10090	1:Experimental evidence at protein level	Solute carrier family 35 member G2	283914944	285677440	1	0.999	7	35	35	35	7	6	11	11	7	6	11	11	7	6	11	11	274338272	293491616	261592672	309762208	274338272	293491616	261592672	309762208	274338272	293491616	261592672	309762208
sp|P62301|RS13_MOUSE	P62301	RS13_MOUSE	Rps13	151	60.3	Mus musculus OX=10090	1:Experimental evidence at protein level	40S ribosomal protein S13	913855702	283221032	1	0.999	10	42	34	42	6	15	12	9	6	11	9	8	6	15	12	9	257481904	1570229500	323031744	243410320	257481904	1562164990	320703680	246442992	257481904	1570229500	323031744	243410320
sp|P80560|PTPR2_MOUSE	P80560	PTPR2_MOUSE	Ptprn2	1001	55.7	Mus musculus OX=10090	1:Experimental evidence at protein level	Receptor-type tyrosine-protein phosphatase N2	177283664	282008528	1	0.999	41	154	151	154	12	23	60	59	12	22	59	58	12	23	60	59	180944272	173623056	261967680	302049376	180944272	175055568	261141248	300525728	180944272	173623056	261967680	302049376
sp|O89116|VTI1A_MOUSE	O89116	VTI1A_MOUSE	Vti1a	217	50.7	Mus musculus OX=10090	1:Experimental evidence at protein level	Vesicle transport through interaction with t-SNAREs homolog 1A	342085328	280298496	1	0.999	10	31	31	31	3	6	12	10	3	6	12	10	3	6	12	10	272413024	411757632	260921920	299675072	272413024	411757632	260921920	299675072	272413024	411757632	260921920	299675072
sp|P35276|RAB3D_MOUSE	P35276	RAB3D_MOUSE	Rab3d	219	47.5	Mus musculus OX=10090	1:Experimental evidence at protein level	Ras-related protein Rab-3D	240484844	279796368	1	0.999	12	18	14	431	2	3	4	9	2	3	4	5	35	106	113	177	106809272	374160416	200649568	358943168	106809272	374160416	211608128	340354560	13418599400	31260813300	22361016300	34792436000
sp|P97461|RS5_MOUSE	P97461	RS5_MOUSE	Rps5	204	43.1	Mus musculus OX=10090	1:Experimental evidence at protein level	40S ribosomal protein S5	911089151	279548312	1	0.999	9	37	37	37	6	15	7	9	6	15	7	9	6	15	7	9	155557632	1666620670	260000048	299096576	155557632	1666620670	260000048	299096576	155557632	1666620670	260000048	299096576
sp|Q9R0N5|SYT5_MOUSE	Q9R0N5	SYT5_MOUSE	Syt5	386	49.2	Mus musculus OX=10090	1:Experimental evidence at protein level	Synaptotagmin-5	143614608	279185816	1	0.999	20	78	78	259	9	16	26	27	9	16	26	27	39	61	75	84	106903760	180325456	263139184	295232448	106903760	180325456	263139184	295232448	7832364500	11680128000	16399833100	18845880300
sp|O88569|ROA2_MOUSE	O88569	ROA2_MOUSE	Hnrnpa2b1	353	59.5	Mus musculus OX=10090	1:Experimental evidence at protein level	Heterogeneous nuclear ribonucleoproteins A2/B1	546787666	277784296	1	0.999	21	69	3	87	25	17	16	11	0	1	1	1	25	23	21	18	416624992	676950340	301180064	254388528	0	0	0	0	416624992	673418750	301180064	255722608
sp|P62751|RL23A_MOUSE	P62751	RL23A_MOUSE	Rpl23a	156	44.2	Mus musculus OX=10090	1:Experimental evidence at protein level	60S ribosomal protein L23a	1292960174	277334960	1	0.999	10	57	57	57	10	22	13	12	10	22	13	12	10	22	13	12	435102048	2150818300	331516800	223153120	435102048	2150818300	331516800	223153120	435102048	2150818300	331516800	223153120
sp|Q8K386|RAB15_MOUSE	Q8K386	RAB15_MOUSE	Rab15	212	63.2	Mus musculus OX=10090	1:Experimental evidence at protein level	Ras-related protein Rab-15	200145392	277156024	1	0.999	11	53	53	202	8	12	17	16	8	12	17	16	21	64	44	73	139814384	260476400	203378608	350933440	139814384	260476400	203378608	350933440	15279081500	28299778000	21614841900	34918171000
sp|E9QAT4-2|SC16A_MOUSE	E9QAT4-2	SC16A_MOUSE	Sec16a	2377	48.5	Mus musculus OX=10090		Isoform 2 of Protein transport protein Sec16A	28409544	276213352	1	0.999	72	179	3	179	0	7	75	97	0	0	2	1	0	7	75	97	0	56819088	233356272	319070432	0	0	0	0	0	56819088	233356272	319070432
sp|Q7TN98|CPEB4_MOUSE	Q7TN98	CPEB4_MOUSE	Cpeb4	729	40.5	Mus musculus OX=10090	1:Experimental evidence at protein level	Cytoplasmic polyadenylation element-binding protein 4	25942576	274805688	1	0.999	26	33	2	84	1	2	14	16	0	0	1	1	1	9	32	42	0	51885152	247163216	302448160	0	0	0	0	0	70227152	426600416	591396610
sp|P97351|RS3A_MOUSE	P97351	RS3A_MOUSE	Rps3a	264	55.3	Mus musculus OX=10090	1:Experimental evidence at protein level	40S ribosomal protein S3a	903402871	274242312	1	0.999	18	95	95	95	10	44	19	22	10	44	19	22	10	44	19	22	157697392	1649108350	297361760	251122864	157697392	1649108350	297361760	251122864	157697392	1649108350	297361760	251122864
sp|P14148|RL7_MOUSE	P14148	RL7_MOUSE	Rpl7	270	54.8	Mus musculus OX=10090	1:Experimental evidence at protein level	60S ribosomal protein L7	1347781950	265893208	1	0.999	23	96	96	96	14	35	20	27	14	35	20	27	14	35	20	27	365432960	2330130940	290964000	240822416	365432960	2330130940	290964000	240822416	365432960	2330130940	290964000	240822416
sp|P01787|HVM18_MOUSE	P01787	HVM18_MOUSE		123	52.5	Mus musculus OX=10090	1:Experimental evidence at protein level	Ig heavy chain V regions TEPC 15/S107/HPCM1/HPCM2/HPCM3	0	265556216	1	0.999	6	13	0	13	0	0	5	8	0	0	0	0	0	0	5	8	0	0	247494928	283617504	0	0	0	0	0	0	247494928	283617504	sp|P01788|HVM19_MOUSE, sp|P01790|HVM21_MOUSE, sp|P01791|HVM22_MOUSE, sp|P01794|HVM25_MOUSE
sp|Q8VEK3|HNRPU_MOUSE	Q8VEK3	HNRPU_MOUSE	Hnrnpu	800	42.5	Mus musculus OX=10090	1:Experimental evidence at protein level	Heterogeneous nuclear ribonucleoprotein U	690254849	263678184	1	0.999	32	152	3	152	27	47	44	34	2	0	1	0	27	47	44	34	331406528	1049103170	265384272	261972096	0	0	0	0	331406528	1049103170	265384272	261972096
sp|Q9CQW2|ARL8B_MOUSE	Q9CQW2	ARL8B_MOUSE	Arl8b	186	63.4	Mus musculus OX=10090	1:Experimental evidence at protein level	ADP-ribosylation factor-like protein 8B	319278240	261658120	1	0.999	12	29	29	96	5	5	12	7	5	5	12	7	11	19	35	31	354664800	283891680	177878832	345437408	354664800	283891680	177878832	345437408	523587616	768706500	777814340	857801540
sp|P63101|1433Z_MOUSE	P63101	1433Z_MOUSE	Ywhaz	245	77.6	Mus musculus OX=10090	1:Experimental evidence at protein level	14-3-3 protein zeta/delta	520619280	260680592	1	0.999	18	77	54	77	18	19	20	20	12	14	15	13	18	19	20	20	581450560	459788000	235736832	285624352	663494780	333594912	168878224	237686160	581450560	459788000	235736832	285624352
sp|P14131|RS16_MOUSE	P14131	RS16_MOUSE	Rps16	146	49.3	Mus musculus OX=10090	1:Experimental evidence at protein level	40S ribosomal protein S16	948968537	260566880	1	0.999	9	50	50	50	8	17	13	12	8	17	13	12	8	17	13	12	203813424	1694123650	260583696	260550064	203813424	1694123650	260583696	260550064	203813424	1694123650	260583696	260550064
sp|P59913|PCMD1_MOUSE	P59913	PCMD1_MOUSE	Pcmtd1	357	48.7	Mus musculus OX=10090	1:Experimental evidence at protein level	Protein-L-isoaspartate O-methyltransferase domain-containing protein 1	13653491	257964976	1	0.999	16	59	59	59	0	3	28	28	0	3	28	28	0	3	28	28	0	27306982	243491488	272438464	0	27306982	243491488	272438464	0	27306982	243491488	272438464
sp|Q2TBE6|P4K2A_MOUSE	Q2TBE6	P4K2A_MOUSE	Pi4k2a	479	67	Mus musculus OX=10090	1:Experimental evidence at protein level	Phosphatidylinositol 4-kinase type 2-alpha	189245312	255943968	1	0.999	28	129	129	129	20	27	45	37	20	27	45	37	20	27	45	37	180052384	198438240	264023696	247864240	180052384	198438240	264023696	247864240	180052384	198438240	264023696	247864240
sp|P62082|RS7_MOUSE	P62082	RS7_MOUSE	Rps7	194	59.8	Mus musculus OX=10090	2:Experimental evidence at transcript level	40S ribosomal protein S7	1061610180	254569264	1	0.999	11	63	63	63	12	23	16	12	12	23	16	12	12	23	16	12	552690820	1570529540	301159232	207979296	552690820	1570529540	301159232	207979296	552690820	1570529540	301159232	207979296
sp|Q61418|CLCN4_MOUSE	Q61418	CLCN4_MOUSE	Clcn4	747	32	Mus musculus OX=10090	2:Experimental evidence at transcript level	H(+)/Cl(-) exchange transporter 4	268208472	254391896	1	0.999	16	74	74	74	9	18	20	27	9	18	20	27	9	18	20	27	248868528	287548416	244507440	264276352	248868528	287548416	244507440	264276352	248868528	287548416	244507440	264276352
sp|O35963|RB33B_MOUSE	O35963	RB33B_MOUSE	Rab33b	229	48.5	Mus musculus OX=10090	1:Experimental evidence at protein level	Ras-related protein Rab-33B	221770096	253613088	1	0.999	10	36	26	162	7	7	11	11	5	5	8	8	17	55	29	61	185423648	258116544	220358720	286867456	198758896	225943616	173735744	249364512	20170821600	25728462800	21813332000	28828653600
sp|P62702|RS4X_MOUSE	P62702	RS4X_MOUSE	Rps4x	263	54.8	Mus musculus OX=10090	1:Experimental evidence at protein level	40S ribosomal protein S4, X isoform	828103274	253186680	1	0.999	16	88	88	88	9	32	26	21	9	32	26	21	9	32	26	21	211931088	1444275460	277063168	229310192	211931088	1444275460	277063168	229310192	211931088	1444275460	277063168	229310192
sp|P10126|EF1A1_MOUSE	P10126	EF1A1_MOUSE	Eef1a1	462	64.5	Mus musculus OX=10090	1:Experimental evidence at protein level	Elongation factor 1-alpha 1	640153202	249561384	1	0.999	20	170	59	170	100	22	33	15	28	10	13	8	100	22	33	15	885367300	394939104	235939616	263183152	667349060	66413548	121101168	123062032	885367300	394939104	235939616	263183152
sp|Q9JKK1-2|STX6_MOUSE	Q9JKK1-2	STX6_MOUSE	Stx6	255	72.9	Mus musculus OX=10090		Isoform 2 of Syntaxin-6	383730240	248589656	1	0.999	13	66	0	66	13	16	18	19	0	0	0	0	13	16	18	19	373829376	393631104	222353040	274826272	0	0	0	0	373829376	393631104	222353040	274826272	sp|Q9JKK1|STX6_MOUSE
sp|P47867-2|SCG3_MOUSE	P47867-2	SCG3_MOUSE	Scg3	466	56.7	Mus musculus OX=10090		Isoform 2 of Secretogranin-3	59755372	247394384	1	0.999	21	66	0	66	1	16	25	24	0	0	0	0	1	16	25	24	0	119510744	226021664	268767104	0	0	0	0	0	119510744	226021664	268767104	sp|P47867|SCG3_MOUSE
sp|P24668|MPRD_MOUSE	P24668	MPRD_MOUSE	M6pr	278	32.7	Mus musculus OX=10090	1:Experimental evidence at protein level	Cation-dependent mannose-6-phosphate receptor	1539577280	245512232	1	0.999	8	41	41	41	10	14	11	6	10	14	11	6	10	14	11	6	1652433540	1426721020	263444688	227579776	1652433540	1426721020	263444688	227579776	1652433540	1426721020	263444688	227579776
sp|P14115|RL27A_MOUSE	P14115	RL27A_MOUSE	Rpl27a	148	35.1	Mus musculus OX=10090	1:Experimental evidence at protein level	60S ribosomal protein L27a	1036063358	243114624	1	0.999	6	25	25	25	3	8	8	6	3	8	8	6	3	8	8	6	320196096	1751930620	291514272	194714976	320196096	1751930620	291514272	194714976	320196096	1751930620	291514272	194714976
sp|P60766-1|CDC42_MOUSE	P60766-1	CDC42_MOUSE	Cdc42	191	63.9	Mus musculus OX=10090		Isoform 1 of Cell division control protein 42 homolog	144758868	242128480	1	0.999	3	12	12	15	1	3	3	5	1	3	3	5	1	4	4	6	73296040	216221696	191048288	293208672	73296040	216221696	191048288	293208672	73296040	195145984	192072784	323142304
sp|P61982|1433G_MOUSE	P61982	1433G_MOUSE	Ywhag	247	58.7	Mus musculus OX=10090	1:Experimental evidence at protein level	14-3-3 protein gamma	511577046	240690728	1	0.999	12	45	34	63	8	12	16	9	7	8	12	7	12	16	20	15	252683632	770470460	233707744	247673712	262522432	674418240	215812560	243674880	358666592	722330880	299775296	281878912
sp|Q06890|CLUS_MOUSE	Q06890	CLUS_MOUSE	Clu	448	33	Mus musculus OX=10090	1:Experimental evidence at protein level	Clusterin	68059072	239294008	1	0.999	14	51	51	51	6	11	20	14	6	11	20	14	6	11	20	14	64377472	71740672	238278672	240309344	64377472	71740672	238278672	240309344	64377472	71740672	238278672	240309344
sp|P26339|CMGA_MOUSE	P26339	CMGA_MOUSE	Chga	463	34.3	Mus musculus OX=10090	1:Experimental evidence at protein level	Chromogranin-A	31054254	239047680	1	0.999	12	29	29	29	0	5	14	10	0	5	14	10	0	5	14	10	0	62108508	305222176	172873184	0	62108508	305222176	172873184	0	62108508	305222176	172873184
sp|Q8R3V5-1|SHLB2_MOUSE	Q8R3V5-1	SHLB2_MOUSE	Sh3glb2	395	49.9	Mus musculus OX=10090		Isoform 1 of Endophilin-B2	302908560	238621520	1	0.999	17	89	0	101	15	16	26	32	0	0	0	0	17	19	30	35	350306912	255510208	223445472	253797568	0	0	0	0	378782784	273369856	245735136	272699328	sp|Q8R3V5|SHLB2_MOUSE
sp|Q9D8E6|RL4_MOUSE	Q9D8E6	RL4_MOUSE	Rpl4	419	45.6	Mus musculus OX=10090	1:Experimental evidence at protein level	60S ribosomal protein L4	1034237617	238149360	1	0.999	23	99	99	99	22	35	22	20	22	35	22	20	22	35	22	20	448075104	1620400130	288179680	188119040	448075104	1620400130	288179680	188119040	448075104	1620400130	288179680	188119040
sp|O70480|VAMP4_MOUSE	O70480	VAMP4_MOUSE	Vamp4	141	36.9	Mus musculus OX=10090	1:Experimental evidence at protein level	Vesicle-associated membrane protein 4	407490384	237520016	1	0.999	4	24	24	24	4	5	8	7	4	5	8	7	4	5	8	7	392268192	422712576	240607792	234432240	392268192	422712576	240607792	234432240	392268192	422712576	240607792	234432240
sp|Q61735|CD47_MOUSE	Q61735	CD47_MOUSE	Cd47	303	25.7	Mus musculus OX=10090	1:Experimental evidence at protein level	Leukocyte surface antigen CD47	96442112	237165504	1	0.999	7	32	6	32	2	6	14	10	0	2	2	2	2	6	14	10	0	192884224	258968960	215362048	0	0	31948370	19091804	0	192884224	258968960	215362048
sp|Q9CPR4|RL17_MOUSE	Q9CPR4	RL17_MOUSE	Rpl17	184	51.1	Mus musculus OX=10090	1:Experimental evidence at protein level	60S ribosomal protein L17	972516386	236358208	1	0.999	10	55	55	55	9	22	14	10	9	22	14	10	9	22	14	10	327967552	1617065220	282457120	190259296	327967552	1617065220	282457120	190259296	327967552	1617065220	282457120	190259296
sp|Q9CXW4|RL11_MOUSE	Q9CXW4	RL11_MOUSE	Rpl11	178	59.6	Mus musculus OX=10090	1:Experimental evidence at protein level	60S ribosomal protein L11	1103749985	234256856	1	0.999	11	39	39	39	12	13	7	7	12	13	7	7	12	13	7	7	678689600	1528810370	279986464	188527248	678689600	1528810370	279986464	188527248	678689600	1528810370	279986464	188527248
sp|Q8BHH2|RAB9B_MOUSE	Q8BHH2	RAB9B_MOUSE	Rab9b	201	75.6	Mus musculus OX=10090	1:Experimental evidence at protein level	Ras-related protein Rab-9B	124264152	233814480	1	0.999	12	44	41	164	7	8	14	15	6	7	13	15	15	54	31	64	91499040	157029264	230554896	237074064	92556768	155337680	212395824	257172496	14079630300	22737268700	30199427100	33756354600
sp|Q8BPN8-2|DMXL2_MOUSE	Q8BPN8-2	DMXL2_MOUSE	Dmxl2	3022	58.4	Mus musculus OX=10090		Isoform 2 of DmX-like protein 2	249058656	233725360	1	0.999	133	489	0	489	66	108	164	151	0	0	0	0	66	108	164	151	236181184	261936128	273220288	194230432	0	0	0	0	236181184	261936128	273220288	194230432	sp|Q8BPN8|DMXL2_MOUSE
sp|Q91ZP9|NECA2_MOUSE	Q91ZP9	NECA2_MOUSE	Necab2	389	49.9	Mus musculus OX=10090	1:Experimental evidence at protein level	N-terminal EF-hand calcium-binding protein 2	86675670	232708224	1	0.999	14	33	10	33	1	8	11	13	0	3	3	4	1	8	11	13	51861604	121489736	216928784	248487664	28763656	65181780	124647640	127692328	51861604	121489736	216928784	248487664
sp|Q99JP7|GGT7_MOUSE	Q99JP7	GGT7_MOUSE	Ggt7	662	35.6	Mus musculus OX=10090	1:Experimental evidence at protein level	Glutathione hydrolase 7	127283876	229900992	1	0.999	17	54	54	54	8	11	17	18	8	11	17	18	8	11	17	18	99428056	155139696	219254288	240547696	99428056	155139696	219254288	240547696	99428056	155139696	219254288	240547696
sp|Q91VZ6|SMAP1_MOUSE	Q91VZ6	SMAP1_MOUSE	Smap1	440	16.8	Mus musculus OX=10090	1:Experimental evidence at protein level	Stromal membrane-associated protein 1	160562244	229469312	1	0.999	6	17	17	21	3	4	4	6	3	4	4	6	3	6	5	7	108625688	212498800	233716400	225222224	108625688	212498800	233716400	225222224	178656640	352750400	407532352	384528032
sp|P35279|RAB6A_MOUSE	P35279	RAB6A_MOUSE	Rab6a	208	56.2	Mus musculus OX=10090	1:Experimental evidence at protein level	Ras-related protein Rab-6A	183565632	227165976	1	0.999	13	35	7	209	4	7	13	11	2	2	1	2	20	65	46	78	117679824	249451440	196968288	257363664	0	111262568	29062978	26362364	17199312900	23220277200	26369382400	30988841000
sp|P01872|IGHM_MOUSE	P01872	IGHM_MOUSE	Ighm	454	37.7	Mus musculus OX=10090	1:Experimental evidence at protein level	Immunoglobulin heavy constant mu	0	226836168	1	0.999	14	44	2	44	0	0	19	25	0	0	1	1	0	0	19	25	0	0	235470176	218202160	0	0	0	0	0	0	235470176	218202160
sp|Q9CYN9|RENR_MOUSE	Q9CYN9	RENR_MOUSE	Atp6ap2	350	30.6	Mus musculus OX=10090	1:Experimental evidence at protein level	Renin receptor	0	225985576	1	0.999	9	22	22	22	0	3	11	8	0	3	11	8	0	3	11	8	0	0	266846400	185124752	0	0	266846400	185124752	0	0	266846400	185124752
sp|Q8BG92|CLVS2_MOUSE	Q8BG92	CLVS2_MOUSE	Clvs2	327	45.3	Mus musculus OX=10090	1:Experimental evidence at protein level	Clavesin-2	79446468	224357768	1	0.999	13	38	15	53	3	8	14	13	1	3	6	5	5	12	19	17	57059528	101833408	223588752	225126784	0	37822200	99470080	93886128	223066272	392813504	702491580	791734270
sp|Q9CZX8|RS19_MOUSE	Q9CZX8	RS19_MOUSE	Rps19	145	44.8	Mus musculus OX=10090	1:Experimental evidence at protein level	40S ribosomal protein S19	827581918	222075320	1	0.999	9	58	58	58	9	19	18	12	9	19	18	12	9	19	18	12	202460736	1452703100	190430544	253720096	202460736	1452703100	190430544	253720096	202460736	1452703100	190430544	253720096
sp|P59279|RAB2B_MOUSE	P59279	RAB2B_MOUSE	Rab2b	216	70.8	Mus musculus OX=10090	1:Experimental evidence at protein level	Ras-related protein Rab-2B	126611568	221752352	1	0.999	17	41	41	152	5	9	13	14	5	9	13	14	18	31	41	62	111203280	142019856	186552224	256952480	111203280	142019856	186552224	256952480	2298562300	3053044220	3213349630	3939814910
sp|P84078|ARF1_MOUSE	P84078	ARF1_MOUSE	Arf1	181	69.6	Mus musculus OX=10090	1:Experimental evidence at protein level	ADP-ribosylation factor 1	225992704	220913240	1	0.999	10	44	1	44	11	8	11	14	1	0	0	0	11	8	11	14	281471456	170513952	249772576	192053904	0	0	0	0	281471456	170513952	249772576	192053904
sp|Q8BGK5|S35F1_MOUSE	Q8BGK5	S35F1_MOUSE	Slc35f1	408	22.3	Mus musculus OX=10090	1:Experimental evidence at protein level	Solute carrier family 35 member F1	191386136	218861400	1	0.999	3	14	14	14	3	3	4	4	3	3	4	4	3	3	4	4	140890176	241882096	195236096	242486704	140890176	241882096	195236096	242486704	140890176	241882096	195236096	242486704
sp|P70280|VAMP7_MOUSE	P70280	VAMP7_MOUSE	Vamp7	220	61.4	Mus musculus OX=10090	1:Experimental evidence at protein level	Vesicle-associated membrane protein 7	220206568	218724336	1	0.999	12	47	47	47	8	11	15	13	8	11	15	13	8	11	15	13	185952288	254460848	207018352	230430320	185952288	254460848	207018352	230430320	185952288	254460848	207018352	230430320
sp|Q6PDC8|MFD4A_MOUSE	Q6PDC8	MFD4A_MOUSE	Mfsd4a	510	12.7	Mus musculus OX=10090	2:Experimental evidence at transcript level	Major facilitator superfamily domain-containing protein 4A	117426752	217847472	1	0.999	6	18	0	18	2	4	6	6	0	0	0	0	2	4	6	6	97161920	137691584	195146576	240548368	0	0	0	0	97161920	137691584	195146576	240548368
sp|P35979|RL12_MOUSE	P35979	RL12_MOUSE	Rpl12	165	63.6	Mus musculus OX=10090	1:Experimental evidence at protein level	60S ribosomal protein L12	991494210	216562464	1	0.999	8	39	39	39	6	18	6	9	6	18	6	9	6	18	6	9	357631360	1625357060	221021920	212103008	357631360	1625357060	221021920	212103008	357631360	1625357060	221021920	212103008
sp|O88737|BSN_MOUSE	O88737	BSN_MOUSE	Bsn	3942	54.7	Mus musculus OX=10090	1:Experimental evidence at protein level	Protein bassoon	34002824	214723824	1	0.999	128	323	3	323	0	30	137	156	0	0	2	1	0	30	137	156	0	68005648	194794288	234653360	0	0	0	0	0	68005648	194794288	234653360
sp|P62855|RS26_MOUSE	P62855	RS26_MOUSE	Rps26	115	27	Mus musculus OX=10090	1:Experimental evidence at protein level	40S ribosomal protein S26	867714625	214260512	1	0.999	3	14	14	14	2	6	3	3	2	6	3	3	2	6	3	3	0	1735429250	273798400	154722624	0	1735429250	273798400	154722624	0	1735429250	273798400	154722624
sp|P62245|RS15A_MOUSE	P62245	RS15A_MOUSE	Rps15a	130	51.5	Mus musculus OX=10090	1:Experimental evidence at protein level	40S ribosomal protein S15a	843163090	213864760	1	0.999	7	47	47	47	8	16	12	11	8	16	12	11	8	16	12	11	273296800	1413029380	218692208	209037312	273296800	1413029380	218692208	209037312	273296800	1413029380	218692208	209037312
sp|P21661|NEC2_MOUSE	P21661	NEC2_MOUSE	Pcsk2	637	39.4	Mus musculus OX=10090	1:Experimental evidence at protein level	Neuroendocrine convertase 2	90853872	211495256	1	0.999	16	49	49	49	2	8	19	20	2	8	19	20	2	8	19	20	78100112	103607632	206627120	216363392	78100112	103607632	206627120	216363392	78100112	103607632	206627120	216363392
sp|E9PUL5|PRRT2_MOUSE	E9PUL5	PRRT2_MOUSE	Prrt2	346	35	Mus musculus OX=10090	1:Experimental evidence at protein level	Proline-rich transmembrane protein 2	157207632	210364624	1	0.999	5	29	29	29	4	5	12	8	4	5	12	8	4	5	12	8	160208704	154206560	235588480	185140768	160208704	154206560	235588480	185140768	160208704	154206560	235588480	185140768
sp|Q9R0L7|AKP8L_MOUSE	Q9R0L7	AKP8L_MOUSE	Akap8l	642	38.2	Mus musculus OX=10090	1:Experimental evidence at protein level	A-kinase anchor protein 8-like	24248044	209245720	1	0.999	17	47	47	47	0	11	17	19	0	11	17	19	0	11	17	19	0	48496088	207374256	211117184	0	48496088	207374256	211117184	0	48496088	207374256	211117184
sp|P31324|KAP3_MOUSE	P31324	KAP3_MOUSE	Prkar2b	416	51.2	Mus musculus OX=10090	1:Experimental evidence at protein level	cAMP-dependent protein kinase type II-beta regulatory subunit	199767504	209150768	1	0.999	15	65	55	65	12	15	19	19	9	13	17	16	12	15	19	19	246797776	152737232	223052192	195249344	237287408	159231632	218172736	199148800	246797776	152737232	223052192	195249344
sp|P61979-2|HNRPK_MOUSE	P61979-2	HNRPK_MOUSE	Hnrnpk	464	60.5	Mus musculus OX=10090		Isoform 2 of Heterogeneous nuclear ribonucleoprotein K	557778560	208924704	1	0.999	22	111	0	111	24	36	25	26	0	0	0	0	24	36	25	26	557231870	558325250	184887312	232962096	0	0	0	0	557231870	558325250	184887312	232962096	sp|P61979|HNRPK_MOUSE
sp|Q80X50|UBP2L_MOUSE	Q80X50	UBP2L_MOUSE	Ubap2l	1107	40.8	Mus musculus OX=10090	1:Experimental evidence at protein level	Ubiquitin-associated protein 2-like	179116140	208362032	1	0.999	25	126	0	126	8	26	48	44	0	0	0	0	8	26	48	44	53589176	304643104	206553168	210170896	0	0	0	0	53589176	304643104	206553168	210170896
sp|Q8R1Y2|MERB1_MOUSE	Q8R1Y2	MERB1_MOUSE	Bmerb1	203	65	Mus musculus OX=10090	1:Experimental evidence at protein level	bMERB domain-containing protein 1	113869520	208128336	1	0.999	12	61	61	61	6	11	24	20	6	11	24	20	6	11	24	20	77164464	150574576	168512944	247743728	77164464	150574576	168512944	247743728	77164464	150574576	168512944	247743728
sp|Q64332|SYN2_MOUSE	Q64332	SYN2_MOUSE	Syn2	586	59.6	Mus musculus OX=10090	1:Experimental evidence at protein level	Synapsin-2	128658580	207585080	1	0.999	24	85	5	98	12	18	27	28	0	1	2	2	14	21	31	32	107546872	149770288	204334432	210835728	0	0	27627416	16625465	134868512	191428224	257792672	267878688
sp|B2RY56|RBM25_MOUSE	B2RY56	RBM25_MOUSE	Rbm25	838	32.3	Mus musculus OX=10090	1:Experimental evidence at protein level	RNA-binding protein 25	12626224	207042352	1	0.999	23	63	63	63	3	2	28	30	3	2	28	30	3	2	28	30	0	25252448	278298400	135786304	0	25252448	278298400	135786304	0	25252448	278298400	135786304
sp|O88196|TTC3_MOUSE	O88196	TTC3_MOUSE	Ttc3	1979	39	Mus musculus OX=10090	1:Experimental evidence at protein level	E3 ubiquitin-protein ligase TTC3	24907492	206645224	1	0.999	56	139	0	139	0	16	60	63	0	0	0	0	0	16	60	63	0	49814984	187704048	225586400	0	0	0	0	0	49814984	187704048	225586400
sp|Q9CWK8|SNX2_MOUSE	Q9CWK8	SNX2_MOUSE	Snx2	519	45.1	Mus musculus OX=10090	1:Experimental evidence at protein level	Sorting nexin-2	250562376	206441104	1	0.999	19	90	80	90	16	24	24	26	14	22	21	23	16	24	24	26	261656672	239468080	204498768	208383440	167864320	154116224	131613400	134545600	261656672	239468080	204498768	208383440
sp|P61028|RAB8B_MOUSE	P61028	RAB8B_MOUSE	Rab8b	207	45.4	Mus musculus OX=10090	1:Experimental evidence at protein level	Ras-related protein Rab-8B	88983896	205668048	1	0.999	11	11	11	192	1	4	2	4	1	4	2	4	22	63	38	69	0	177967792	188900320	222435776	0	177967792	188900320	222435776	19300073500	23614697500	27038781400	26482278400
sp|Q7TSY6-2|CELF4_MOUSE	Q7TSY6-2	CELF4_MOUSE	Celf4	484	24.1	Mus musculus OX=10090		Isoform 2 of CUGBP Elav-like family member 4	32580170	205130984	1	0.999	12	43	0	43	0	6	17	20	0	0	0	0	0	6	17	20	0	65160340	205151648	205110320	0	0	0	0	0	65160340	205151648	205110320	sp|Q7TSY6-3|CELF4_MOUSE, sp|Q7TSY6-4|CELF4_MOUSE, sp|Q7TSY6-5|CELF4_MOUSE, sp|Q7TSY6-6|CELF4_MOUSE, sp|Q7TSY6|CELF4_MOUSE
sp|Q8BIF2-2|RFOX3_MOUSE	Q8BIF2-2	RFOX3_MOUSE	Rbfox3	360	37.2	Mus musculus OX=10090		Isoform 2 of RNA binding protein fox-1 homolog 3	20262742	204706992	1	0.999	13	16	0	46	0	1	6	9	0	0	0	0	0	8	17	21	0	40525484	213936080	195477904	0	0	0	0	0	73169576	434737248	416570560
sp|P70704-2|AT8A1_MOUSE	P70704-2	AT8A1_MOUSE	Atp8a1	1149	53.5	Mus musculus OX=10090		Isoform 2 of Phospholipid-transporting ATPase IA	163502240	203926576	1	0.999	57	19	17	391	1	5	6	7	1	5	5	6	57	97	120	117	0	327004480	157369152	250484000	0	327004480	157369152	250484000	1452831620	1821950080	1771724670	2237797120
sp|P51410|RL9_MOUSE	P51410	RL9_MOUSE	Rpl9	192	54.2	Mus musculus OX=10090	1:Experimental evidence at protein level	60S ribosomal protein L9	1040583585	198797416	1	0.999	7	46	46	46	8	21	9	8	8	21	9	8	8	21	9	8	862924350	1218242820	224717056	172877776	862924350	1218242820	224717056	172877776	862924350	1218242820	224717056	172877776
sp|P60867|RS20_MOUSE	P60867	RS20_MOUSE	Rps20	119	29.4	Mus musculus OX=10090	1:Experimental evidence at protein level	40S ribosomal protein S20	784058026	198017848	1	0.999	5	19	19	19	2	7	4	6	2	7	4	6	2	7	4	6	118771032	1449345020	193258448	202777248	118771032	1449345020	193258448	202777248	118771032	1449345020	193258448	202777248
sp|Q9ERB0|SNP29_MOUSE	Q9ERB0	SNP29_MOUSE	Snap29	260	65.8	Mus musculus OX=10090	1:Experimental evidence at protein level	Synaptosomal-associated protein 29	125537684	196565160	1	0.999	16	75	75	75	6	14	29	26	6	14	29	26	6	14	29	26	80475992	170599376	217249520	175880800	80475992	170599376	217249520	175880800	80475992	170599376	217249520	175880800
sp|Q920M7|SYT17_MOUSE	Q920M7	SYT17_MOUSE	Syt17	470	66.4	Mus musculus OX=10090	1:Experimental evidence at protein level	Synaptotagmin-17	185441952	196433048	1	0.999	27	105	105	105	16	25	30	34	16	25	30	34	16	25	30	34	167988976	202894928	186751856	206114240	167988976	202894928	186751856	206114240	167988976	202894928	186751856	206114240
sp|Q61701|ELAV4_MOUSE	Q61701	ELAV4_MOUSE	Elavl4	385	58.4	Mus musculus OX=10090	1:Experimental evidence at protein level	ELAV-like protein 4	30010882	196257120	1	0.999	18	18	0	57	0	4	5	9	0	0	0	0	3	12	19	23	0	60021764	185743232	206771008	0	0	0	0	21529038	138825248	245350320	292692192
sp|Q99P58|RB27B_MOUSE	Q99P58	RB27B_MOUSE	Rab27b	218	63.8	Mus musculus OX=10090	1:Experimental evidence at protein level	Ras-related protein Rab-27B	141787004	195570872	1	0.999	12	48	38	168	6	12	13	17	4	10	10	14	14	58	30	66	101594408	181979600	177870128	213271616	109380104	188233744	167236816	203685872	14924485600	26146603000	26325866500	31767750700
sp|P12970|RL7A_MOUSE	P12970	RL7A_MOUSE	Rpl7a	266	58.6	Mus musculus OX=10090	1:Experimental evidence at protein level	60S ribosomal protein L7a	1188502753	195053672	1	0.999	20	83	82	83	14	34	21	14	14	34	20	14	14	34	21	14	410012736	1966992770	243963984	146143360	410012736	1966992770	244328752	145925184	410012736	1966992770	243963984	146143360
sp|P62270|RS18_MOUSE	P62270	RS18_MOUSE	Rps18	152	48.7	Mus musculus OX=10090	1:Experimental evidence at protein level	40S ribosomal protein S18	730647833	193666008	1	0.999	10	51	49	51	5	19	14	13	5	18	14	12	5	19	14	13	235314096	1225981570	240513104	146818912	235314096	1210887940	240513104	148649008	235314096	1225981570	240513104	146818912
sp|Q9CWZ7|SNAG_MOUSE	Q9CWZ7	SNAG_MOUSE	Napg	312	70.2	Mus musculus OX=10090	1:Experimental evidence at protein level	Gamma-soluble NSF attachment protein	80801022	193461528	1	0.999	17	55	55	55	2	13	16	24	2	13	16	24	2	13	16	24	37843996	123758048	179360800	207562256	37843996	123758048	179360800	207562256	37843996	123758048	179360800	207562256
sp|Q6ZWV3|RL10_MOUSE	Q6ZWV3	RL10_MOUSE	Rpl10	214	49.1	Mus musculus OX=10090	1:Experimental evidence at protein level	60S ribosomal protein L10	873889534	193377256	1	0.999	13	52	12	52	10	20	11	11	2	6	2	2	10	20	11	11	370396288	1377382780	221172656	165581856	290453344	1776317950	191849184	143207392	370396288	1377382780	221172656	165581856
sp|Q9CQ22|LTOR1_MOUSE	Q9CQ22	LTOR1_MOUSE	Lamtor1	161	81.4	Mus musculus OX=10090	1:Experimental evidence at protein level	Ragulator complex protein LAMTOR1	128241648	191815008	1	0.999	10	36	36	36	2	7	16	11	2	7	16	11	2	7	16	11	79905744	176577552	194041632	189588384	79905744	176577552	194041632	189588384	79905744	176577552	194041632	189588384
sp|Q9JJR8|TMM9B_MOUSE	Q9JJR8	TMM9B_MOUSE	Tmem9b	199	34.7	Mus musculus OX=10090	1:Experimental evidence at protein level	Transmembrane protein 9B	96804112	191555152	1	0.999	5	17	16	17	2	3	5	7	2	3	5	6	2	3	5	7	127900352	65707872	159685984	223424320	127900352	65707872	159685984	223424320	127900352	65707872	159685984	223424320
sp|P05132-2|KAPCA_MOUSE	P05132-2	KAPCA_MOUSE	Prkaca	343	34.7	Mus musculus OX=10090		Isoform 2 of cAMP-dependent protein kinase catalytic subunit alpha	216566080	191437456	1	0.999	12	43	0	43	9	10	12	12	0	0	0	0	9	10	12	12	271153568	161978592	214966288	167908624	0	0	0	0	271153568	161978592	214966288	167908624	sp|P05132|KAPCA_MOUSE
sp|Q8HW98|IGLO5_MOUSE	Q8HW98	IGLO5_MOUSE	Iglon5	336	35.4	Mus musculus OX=10090	2:Experimental evidence at transcript level	IgLON family member 5	264045696	191005336	1	0.999	8	44	44	45	8	10	13	13	8	10	13	13	8	10	14	13	229752960	298338432	179938000	202072672	229752960	298338432	179938000	202072672	229752960	298338432	179938000	202072672
sp|Q8K221|ARFP2_MOUSE	Q8K221	ARFP2_MOUSE	Arfip2	341	34.9	Mus musculus OX=10090	1:Experimental evidence at protein level	Arfaptin-2	69514596	190304800	1	0.999	12	39	39	39	4	5	16	14	4	5	16	14	4	5	16	14	44240392	94788800	202098736	178510864	44240392	94788800	202098736	178510864	44240392	94788800	202098736	178510864
sp|Q64523|H2A2C_MOUSE	Q64523	H2A2C_MOUSE	H2ac20	129	49.6	Mus musculus OX=10090	1:Experimental evidence at protein level	Histone H2A type 2-C	914336930	190171344	1	0.999	4	23	0	23	7	5	7	4	0	0	0	0	7	5	7	4	1268857730	559816130	311743872	68598816	0	0	0	0	1268857730	559816130	311743872	68598816	sp|Q6GSS7|H2A2A_MOUSE
sp|P63323|RS12_MOUSE	P63323	RS12_MOUSE	Rps12	132	59.1	Mus musculus OX=10090	1:Experimental evidence at protein level	40S ribosomal protein S12	668420175	188987272	1	0.999	7	36	36	36	6	13	8	9	6	13	8	9	6	13	8	9	521916000	814924350	234751792	143222752	521916000	814924350	234751792	143222752	521916000	814924350	234751792	143222752
sp|Q640M6|GDPD5_MOUSE	Q640M6	GDPD5_MOUSE	Gdpd5	607	16.6	Mus musculus OX=10090	1:Experimental evidence at protein level	Glycerophosphodiester phosphodiesterase domain-containing protein 5	135439104	188384376	1	0.999	8	36	36	36	7	8	10	11	7	8	10	11	7	8	10	11	136028816	134849392	180396080	196372672	136028816	134849392	180396080	196372672	136028816	134849392	180396080	196372672
sp|P11438|LAMP1_MOUSE	P11438	LAMP1_MOUSE	Lamp1	406	23.9	Mus musculus OX=10090	1:Experimental evidence at protein level	Lysosome-associated membrane glycoprotein 1	213763936	187858816	1	0.999	7	29	29	29	3	7	7	12	3	7	7	12	3	7	7	12	203572288	223955584	169467648	206249984	203572288	223955584	169467648	206249984	203572288	223955584	169467648	206249984
sp|Q9JKV5|SCAM4_MOUSE	Q9JKV5	SCAM4_MOUSE	Scamp4	230	17.4	Mus musculus OX=10090	1:Experimental evidence at protein level	Secretory carrier-associated membrane protein 4	0	187760184	1	0.999	2	8	8	8	1	1	3	3	1	1	3	3	1	1	3	3	0	0	193605104	181915264	0	0	193605104	181915264	0	0	193605104	181915264
sp|Q920Q6-2|MSI2H_MOUSE	Q920Q6-2	MSI2H_MOUSE	Msi2	328	40.1	Mus musculus OX=10090		Isoform 2 of RNA-binding protein Musashi homolog 2	56846484	187712000	1	0.999	9	28	0	28	1	4	11	12	0	0	0	0	1	4	11	12	26699472	86993496	188973616	186450384	0	0	0	0	26699472	86993496	188973616	186450384	sp|Q920Q6-3|MSI2H_MOUSE, sp|Q920Q6|MSI2H_MOUSE
sp|P62830|RL23_MOUSE	P62830	RL23_MOUSE	Rpl23	140	65.7	Mus musculus OX=10090	1:Experimental evidence at protein level	60S ribosomal protein L23	679698265	187159708	1	0.999	9	57	57	57	20	17	13	7	20	17	13	7	20	17	13	7	262926640	1096469890	240254096	134065320	262926640	1096469890	240254096	134065320	262926640	1096469890	240254096	134065320
sp|Q9EQT6|SYT13_MOUSE	Q9EQT6	SYT13_MOUSE	Syt13	426	38.3	Mus musculus OX=10090	1:Experimental evidence at protein level	Synaptotagmin-13	55538594	186206696	1	0.999	10	28	28	28	1	6	11	10	1	6	11	10	1	6	11	10	56391844	54685344	185119360	187294032	56391844	54685344	185119360	187294032	56391844	54685344	185119360	187294032
sp|P62880|GBB2_MOUSE	P62880	GBB2_MOUSE	Gnb2	340	60.3	Mus musculus OX=10090	1:Experimental evidence at protein level	Guanine nucleotide-binding protein G(I)/G(S)/G(T) subunit beta-2	195063576	186144572	1	0.999	16	60	45	105	7	18	16	19	6	16	11	12	15	30	28	32	162066208	228060944	114894696	257394448	103419072	194997120	90718360	176368608	516918272	825839230	658085180	1003597950
sp|Q6PHN9|RAB35_MOUSE	Q6PHN9	RAB35_MOUSE	Rab35	201	64.7	Mus musculus OX=10090	1:Experimental evidence at protein level	Ras-related protein Rab-35	152220720	185649536	1	0.999	12	41	40	190	4	7	16	14	4	7	16	13	17	59	43	71	137426656	167014784	193971120	177327952	137426656	167014784	195171072	176237696	16307564500	26859331600	25106315300	29676761100
sp|Q91YJ2|SNX4_MOUSE	Q91YJ2	SNX4_MOUSE	Snx4	450	72.7	Mus musculus OX=10090	1:Experimental evidence at protein level	Sorting nexin-4	160701604	184603240	1	0.999	31	113	113	113	13	34	28	38	13	34	28	38	13	34	28	38	113048904	208354304	160121360	209085120	113048904	208354304	160121360	209085120	113048904	208354304	160121360	209085120
sp|Q9D8U8|SNX5_MOUSE	Q9D8U8	SNX5_MOUSE	Snx5	404	57.4	Mus musculus OX=10090	1:Experimental evidence at protein level	Sorting nexin-5	230179408	183913696	1	0.999	22	77	75	77	14	15	23	25	14	15	22	24	14	15	23	25	251613760	208745056	180147232	187680160	251613760	206569648	182238464	187480288	251613760	208745056	180147232	187680160
sp|Q3UL36|ARGL1_MOUSE	Q3UL36	ARGL1_MOUSE	Arglu1	271	17	Mus musculus OX=10090	1:Experimental evidence at protein level	Arginine and glutamate-rich protein 1	0	183821080	1	0.999	6	15	2	15	0	0	6	9	0	0	0	2	0	0	6	9	0	0	141534944	226107216	0	0	0	0	0	0	141534944	226107216
sp|P04925|PRIO_MOUSE	P04925	PRIO_MOUSE	Prnp	254	20.9	Mus musculus OX=10090	1:Experimental evidence at protein level	Major prion protein	81432448	182001264	1	0.999	5	15	15	15	2	2	6	5	2	2	6	5	2	2	6	5	88773240	74091656	175543536	188458992	88773240	74091656	175543536	188458992	88773240	74091656	175543536	188458992
sp|Q99MR3|S12A9_MOUSE	Q99MR3	S12A9_MOUSE	Slc12a9	914	26.4	Mus musculus OX=10090	1:Experimental evidence at protein level	Solute carrier family 12 member 9	102971868	181815840	1	0.999	15	52	52	52	8	10	16	18	8	10	16	18	8	10	16	18	102722696	103221040	178117360	185514320	102722696	103221040	178117360	185514320	102722696	103221040	178117360	185514320
sp|P63325|RS10_MOUSE	P63325	RS10_MOUSE	Rps10	165	52.1	Mus musculus OX=10090	1:Experimental evidence at protein level	40S ribosomal protein S10	607668878	181476176	1	0.999	9	46	46	46	8	18	10	10	8	18	10	10	8	18	10	10	185179296	1030158460	208479616	154472736	185179296	1030158460	208479616	154472736	185179296	1030158460	208479616	154472736
sp|P47963|RL13_MOUSE	P47963	RL13_MOUSE	Rpl13	211	34.6	Mus musculus OX=10090	1:Experimental evidence at protein level	60S ribosomal protein L13	758250144	181408584	1	0.999	7	39	39	39	6	11	14	8	6	11	14	8	6	11	14	8	297795648	1218704640	202490432	160326736	297795648	1218704640	202490432	160326736	297795648	1218704640	202490432	160326736
sp|Q3TDK6|ROGDI_MOUSE	Q3TDK6	ROGDI_MOUSE	Rogdi	287	55.7	Mus musculus OX=10090	1:Experimental evidence at protein level	Protein rogdi homolog	127286608	181126800	1	0.999	13	64	0	64	8	12	24	20	0	0	0	0	8	12	24	20	89331504	165241712	201844912	160408688	0	0	0	0	89331504	165241712	201844912	160408688
sp|Q9WTR5|CAD13_MOUSE	Q9WTR5	CAD13_MOUSE	Cdh13	714	22	Mus musculus OX=10090	1:Experimental evidence at protein level	Cadherin-13	142802240	180726608	1	0.999	11	38	38	38	6	9	11	12	6	9	11	12	6	9	11	12	112401424	173203056	162678480	198774736	112401424	173203056	162678480	198774736	112401424	173203056	162678480	198774736
sp|Q8BTG7|NDRG4_MOUSE	Q8BTG7	NDRG4_MOUSE	Ndrg4	352	49.1	Mus musculus OX=10090	1:Experimental evidence at protein level	Protein NDRG4	124240744	180052512	1	0.999	10	32	0	32	3	6	11	12	0	0	0	0	3	6	11	12	84621216	163860272	154652992	205452032	0	0	0	0	84621216	163860272	154652992	205452032
sp|O88935|SYN1_MOUSE	O88935	SYN1_MOUSE	Syn1	706	69.8	Mus musculus OX=10090	1:Experimental evidence at protein level	Synapsin-1	142713292	179652264	1	0.999	32	126	0	126	13	27	39	47	0	0	0	0	13	27	39	47	118156728	167269856	188821456	170483072	0	0	0	0	118156728	167269856	188821456	170483072
sp|P61327|MGN_MOUSE	P61327	MGN_MOUSE	Magoh	146	63.7	Mus musculus OX=10090	2:Experimental evidence at transcript level	Protein mago nashi homolog	125941132	179628976	1	0.999	8	21	2	21	3	5	7	6	0	0	1	1	3	5	7	6	121865728	130016536	182140784	177117168	0	0	0	0	121865728	130016536	182140784	177117168
sp|P02088|HBB1_MOUSE	P02088	HBB1_MOUSE	Hbb-b1	147	68	Mus musculus OX=10090	1:Experimental evidence at protein level	Hemoglobin subunit beta-1	9712236	179491592	1	0.999	9	22	9	22	0	1	11	10	0	1	4	4	0	1	11	10	0	19424472	168155744	190827440	0	0	103820896	129013680	0	19424472	168155744	190827440
sp|P84099|RL19_MOUSE	P84099	RL19_MOUSE	Rpl19	196	23	Mus musculus OX=10090	1:Experimental evidence at protein level	60S ribosomal protein L19	693257167	179278888	1	0.999	7	30	29	30	4	11	10	5	4	11	10	4	4	11	10	5	304687264	1081827070	203546736	155011040	304687264	1081827070	203546736	155011040	304687264	1081827070	203546736	155011040
sp|P09405|NUCL_MOUSE	P09405	NUCL_MOUSE	Ncl	707	32.7	Mus musculus OX=10090	1:Experimental evidence at protein level	Nucleolin	923062767	179257544	1	0.999	25	94	94	94	19	38	20	17	19	38	20	17	19	38	20	17	337225184	1508900350	212535664	145979424	337225184	1508900350	212535664	145979424	337225184	1508900350	212535664	145979424
sp|P47911|RL6_MOUSE	P47911	RL6_MOUSE	Rpl6	296	39.9	Mus musculus OX=10090	1:Experimental evidence at protein level	60S ribosomal protein L6	811228606	178463344	1	0.999	15	70	70	70	10	37	14	9	10	37	14	9	10	37	14	9	331820672	1290636540	230595328	126331360	331820672	1290636540	230595328	126331360	331820672	1290636540	230595328	126331360
sp|P61358|RL27_MOUSE	P61358	RL27_MOUSE	Rpl27	136	43.4	Mus musculus OX=10090	1:Experimental evidence at protein level	60S ribosomal protein L27	989504222	177936168	1	0.999	6	27	27	27	4	10	6	7	4	10	6	7	4	10	6	7	333053504	1645954940	184752880	171119456	333053504	1645954940	184752880	171119456	333053504	1645954940	184752880	171119456
sp|Q9ERD7|TBB3_MOUSE	Q9ERD7	TBB3_MOUSE	Tubb3	450	62.2	Mus musculus OX=10090	1:Experimental evidence at protein level	Tubulin beta-3 chain	162024392	177902896	1	0.999	24	37	27	223	8	6	9	14	8	5	6	8	30	48	62	83	163217456	160831328	189539808	166265984	163217456	168903552	183797424	163266208	1659469440	2063605250	2874062080	3477188860
sp|P08556|RASN_MOUSE	P08556	RASN_MOUSE	Nras	189	66.7	Mus musculus OX=10090	1:Experimental evidence at protein level	GTPase NRas	99452604	176730640	1	0.999	5	16	5	16	3	4	4	5	1	1	1	2	3	4	4	5	97388992	101516216	166775472	186685808	0	19471958	38661128	59015056	97388992	101516216	166775472	186685808
sp|Q99KW9|TIP_MOUSE	Q99KW9	TIP_MOUSE	Itfg1	610	36.2	Mus musculus OX=10090	1:Experimental evidence at protein level	T-cell immunomodulatory protein	152752976	176510408	1	0.999	16	53	53	53	6	12	18	17	6	12	18	17	6	12	18	17	134597568	170908384	161694784	191326032	134597568	170908384	161694784	191326032	134597568	170908384	161694784	191326032
sp|Q61990|PCBP2_MOUSE	Q61990	PCBP2_MOUSE	Pcbp2	362	71.5	Mus musculus OX=10090	1:Experimental evidence at protein level	Poly(rC)-binding protein 2	196474828	174864216	1	0.999	15	58	0	58	11	12	14	21	0	0	0	0	11	12	14	21	97099896	295849760	181027008	168701424	0	0	0	0	97099896	295849760	181027008	168701424
sp|Q8CBH5-2|MFSD6_MOUSE	Q8CBH5-2	MFSD6_MOUSE	Mfsd6	774	25.5	Mus musculus OX=10090		Isoform 2 of Major facilitator superfamily domain-containing protein 6	189792792	174598368	1	0.999	13	56	0	56	5	12	21	18	0	0	0	0	5	12	21	18	193945808	185639776	160483488	188713248	0	0	0	0	193945808	185639776	160483488	188713248	sp|Q8CBH5|MFSD6_MOUSE
sp|Q6ZWN5|RS9_MOUSE	Q6ZWN5	RS9_MOUSE	Rps9	194	49.5	Mus musculus OX=10090	1:Experimental evidence at protein level	40S ribosomal protein S9	459677170	174098784	1	0.999	16	70	70	70	6	25	20	19	6	25	20	19	6	25	20	19	92610920	826743420	178017504	170180064	92610920	826743420	178017504	170180064	92610920	826743420	178017504	170180064
sp|Q8BFT9|SVOP_MOUSE	Q8BFT9	SVOP_MOUSE	Svop	548	20.1	Mus musculus OX=10090	1:Experimental evidence at protein level	Synaptic vesicle 2-related protein	176805144	173308320	1	0.999	8	37	37	37	6	9	11	11	6	9	11	11	6	9	11	11	156846288	196764000	157447232	189169408	156846288	196764000	157447232	189169408	156846288	196764000	157447232	189169408
sp|Q7TMM9|TBB2A_MOUSE	Q7TMM9	TBB2A_MOUSE	Tubb2a	445	77.8	Mus musculus OX=10090	1:Experimental evidence at protein level	Tubulin beta-2A chain	223943496	172486616	1	0.999	29	15	15	308	4	5	3	3	4	5	3	3	38	65	98	107	217634240	230252752	198831744	146141488	217634240	230252752	198831744	146141488	1553548670	2088179970	2864063490	3683366140
sp|Q5DQR4|STB5L_MOUSE	Q5DQR4	STB5L_MOUSE	Stxbp5l	1185	51.5	Mus musculus OX=10090	1:Experimental evidence at protein level	Syntaxin-binding protein 5-like	129050404	172118720	1	0.999	44	161	0	161	27	29	53	52	0	0	0	0	27	29	53	52	164234400	93866408	183144720	161092720	0	0	0	0	164234400	93866408	183144720	161092720
sp|P62869|ELOB_MOUSE	P62869	ELOB_MOUSE	Elob	118	91.5	Mus musculus OX=10090	1:Experimental evidence at protein level	Elongin-B	0	171576072	1	0.999	10	30	30	30	0	0	20	10	0	0	20	10	0	0	20	10	0	0	249947056	93205088	0	0	249947056	93205088	0	0	249947056	93205088
sp|P27659|RL3_MOUSE	P27659	RL3_MOUSE	Rpl3	403	52.6	Mus musculus OX=10090	1:Experimental evidence at protein level	60S ribosomal protein L3	814995294	171419352	1	0.999	20	135	135	135	39	42	27	27	39	42	27	27	39	42	27	27	461742528	1168248060	203095648	139743056	461742528	1168248060	203095648	139743056	461742528	1168248060	203095648	139743056
sp|Q8BYP3|RHOF_MOUSE	Q8BYP3	RHOF_MOUSE	Rhof	211	53.1	Mus musculus OX=10090	1:Experimental evidence at protein level	Rho-related GTP-binding protein RhoF	51300048	171239660	1	0.999	9	18	18	18	2	1	6	9	2	1	6	9	2	1	6	9	0	102600096	122610456	219868864	0	102600096	122610456	219868864	0	102600096	122610456	219868864
sp|P97379|G3BP2_MOUSE	P97379	G3BP2_MOUSE	G3bp2	482	44.2	Mus musculus OX=10090	1:Experimental evidence at protein level	Ras GTPase-activating protein-binding protein 2	146910214	170677432	1	0.999	18	47	10	53	2	12	14	19	0	1	3	6	2	14	17	20	55141020	238679408	174852176	166502688	0	54735116	70962792	54423064	55141020	254106816	162940416	167827104
sp|Q9Z1N5|DX39B_MOUSE	Q9Z1N5	DX39B_MOUSE	Ddx39b	428	60.5	Mus musculus OX=10090	1:Experimental evidence at protein level	Spliceosome RNA helicase Ddx39b	332519992	169585584	1	0.999	20	68	37	68	19	17	16	16	12	10	8	7	19	17	16	16	257994320	407045664	174356784	164814384	359412832	348677376	157727360	152673216	257994320	407045664	174356784	164814384
sp|Q7M759|AB17B_MOUSE	Q7M759	AB17B_MOUSE	Abhd17b	288	71.9	Mus musculus OX=10090	1:Experimental evidence at protein level	Alpha/beta hydrolase domain-containing protein 17B	91400856	168971600	1	0.999	14	46	46	46	2	11	16	17	2	11	16	17	2	11	16	17	79756136	103045576	161423888	176519312	79756136	103045576	161423888	176519312	79756136	103045576	161423888	176519312
sp|P62267|RS23_MOUSE	P62267	RS23_MOUSE	Rps23	143	49.7	Mus musculus OX=10090	1:Experimental evidence at protein level	40S ribosomal protein S23	525320697	167397792	1	0.999	8	35	35	35	10	8	9	8	10	8	9	8	10	8	9	8	208194864	842446530	215893280	118902304	208194864	842446530	215893280	118902304	208194864	842446530	215893280	118902304
sp|Q9Z0H4-11|CELF2_MOUSE	Q9Z0H4-11	CELF2_MOUSE	Celf2	464	30.4	Mus musculus OX=10090		Isoform 11 of CUGBP Elav-like family member 2	92800192	166682640	1	0.999	14	53	0	53	0	17	16	20	0	0	0	0	0	17	16	20	0	185600384	151244496	182120784	0	0	0	0	0	185600384	151244496	182120784	sp|Q9Z0H4-2|CELF2_MOUSE, sp|Q9Z0H4-4|CELF2_MOUSE, sp|Q9Z0H4-5|CELF2_MOUSE, sp|Q9Z0H4-6|CELF2_MOUSE, sp|Q9Z0H4-7|CELF2_MOUSE, sp|Q9Z0H4-8|CELF2_MOUSE, sp|Q9Z0H4-9|CELF2_MOUSE, sp|Q9Z0H4|CELF2_MOUSE
sp|P62746|RHOB_MOUSE	P62746	RHOB_MOUSE	Rhob	196	64.8	Mus musculus OX=10090	1:Experimental evidence at protein level	Rho-related GTP-binding protein RhoB	93174028	166671664	1	0.999	10	25	25	39	1	8	7	9	1	8	7	9	3	10	11	15	70817280	115530776	135262480	198080848	70817280	115530776	135262480	198080848	830968510	995879230	1162370940	1611516540
sp|O08599-2|STXB1_MOUSE	O08599-2	STXB1_MOUSE	Stxbp1	603	77.8	Mus musculus OX=10090		Isoform 2 of Syntaxin-binding protein 1	188491384	166482112	1	0.999	45	11	11	402	3	2	4	2	3	2	4	2	67	88	131	116	242371376	134611392	176385712	156578512	242371376	134611392	176385712	156578512	2493611520	1566071420	1490395780	1512651260
sp|Q8QZT2|CCSAP_MOUSE	Q8QZT2	CCSAP_MOUSE	Ccsap	252	49.6	Mus musculus OX=10090	1:Experimental evidence at protein level	Centriole, cilia and spindle-associated protein	18158282	165626884	1	0.999	9	29	29	29	0	1	16	12	0	1	16	12	0	1	16	12	0	36316564	204077360	127176408	0	36316564	204077360	127176408	0	36316564	204077360	127176408
sp|P62806|H4_MOUSE	P62806	H4_MOUSE	H4c1	103	65	Mus musculus OX=10090	1:Experimental evidence at protein level	Histone H4	1136995086	165617844	1	0.999	17	76	76	76	34	14	17	11	34	14	17	11	34	14	17	11	1764443260	509546912	226380048	104855640	1764443260	509546912	226380048	104855640	1764443260	509546912	226380048	104855640
sp|Q9CQR2|RS21_MOUSE	Q9CQR2	RS21_MOUSE	Rps21	83	59	Mus musculus OX=10090	1:Experimental evidence at protein level	40S ribosomal protein S21	268719712	164909336	1	0.999	5	34	34	34	2	12	10	10	2	12	10	10	2	12	10	10	114853568	422585856	145365616	184453056	114853568	422585856	145365616	184453056	114853568	422585856	145365616	184453056
sp|Q9WTQ5|AKA12_MOUSE	Q9WTQ5	AKA12_MOUSE	Akap12	1684	59.2	Mus musculus OX=10090	1:Experimental evidence at protein level	A-kinase anchor protein 12	735453378	164045592	1	0.999	65	308	10	308	49	126	55	78	2	5	1	2	49	126	55	78	382732416	1088174340	121041728	207049456	112794600	314028768	0	0	382732416	1088174340	121041728	207049456
sp|Q8VDQ8-2|SIR2_MOUSE	Q8VDQ8-2	SIR2_MOUSE	Sirt2	352	63.9	Mus musculus OX=10090		Isoform 2 of NAD-dependent protein deacetylase sirtuin-2	38081236	163795356	1	0.999	17	49	0	49	0	12	15	22	0	0	0	0	0	12	15	22	0	76162472	110734824	216855888	0	0	0	0	0	76162472	110734824	216855888	sp|Q8VDQ8|SIR2_MOUSE
sp|Q6ZWV7|RL35_MOUSE	Q6ZWV7	RL35_MOUSE	Rpl35	123	31.7	Mus musculus OX=10090	1:Experimental evidence at protein level	60S ribosomal protein L35	604605400	161901256	1	0.999	5	17	17	18	4	5	4	4	4	5	4	4	4	5	4	5	182393840	1026816960	199252560	124549952	182393840	1026816960	199252560	124549952	182393840	1026816960	199252560	124549952
sp|Q07076|ANXA7_MOUSE	Q07076	ANXA7_MOUSE	Anxa7	463	35.6	Mus musculus OX=10090	1:Experimental evidence at protein level	Annexin A7	56531210	161883024	1	0.999	17	43	41	43	0	5	15	23	0	5	14	22	0	5	15	23	54101852	58960568	151127008	172639040	54101852	58960568	147609440	176753072	54101852	58960568	151127008	172639040
sp|P83940|ELOC_MOUSE	P83940	ELOC_MOUSE	Eloc	112	58	Mus musculus OX=10090	1:Experimental evidence at protein level	Elongin-C	0	161160804	1	0.999	5	12	12	12	0	0	8	4	0	0	8	4	0	0	8	4	0	0	219384816	102936792	0	0	219384816	102936792	0	0	219384816	102936792
sp|P61255|RL26_MOUSE	P61255	RL26_MOUSE	Rpl26	145	46.9	Mus musculus OX=10090	1:Experimental evidence at protein level	60S ribosomal protein L26	917715070	160671344	1	0.999	11	40	40	40	3	20	8	9	3	20	8	9	3	20	8	9	269679360	1565750780	200799216	120543472	269679360	1565750780	200799216	120543472	269679360	1565750780	200799216	120543472
sp|Q62443|NPTX1_MOUSE	Q62443	NPTX1_MOUSE	Nptx1	432	33.6	Mus musculus OX=10090	1:Experimental evidence at protein level	Neuronal pentraxin-1	85796660	160484744	1	0.999	15	42	42	42	4	4	16	18	4	4	16	18	4	4	16	18	99043200	72550120	168604752	152364736	99043200	72550120	168604752	152364736	99043200	72550120	168604752	152364736
sp|Q9QYF9|NDRG3_MOUSE	Q9QYF9	NDRG3_MOUSE	Ndrg3	375	62.7	Mus musculus OX=10090	1:Experimental evidence at protein level	Protein NDRG3	101954000	159506728	1	0.999	14	57	57	57	3	15	18	21	3	15	18	21	3	15	18	21	90992280	112915720	155603920	163409536	90992280	112915720	155603920	163409536	90992280	112915720	155603920	163409536
sp|P62862|RS30_MOUSE	P62862	RS30_MOUSE	Fau	59	18.6	Mus musculus OX=10090	1:Experimental evidence at protein level	40S ribosomal protein S30	348412510	159009524	1	0.999	2	7	7	7	1	3	2	1	1	3	2	1	1	3	2	1	0	696825020	228854112	89164936	0	696825020	228854112	89164936	0	696825020	228854112	89164936
sp|Q8BHC1|RB39B_MOUSE	Q8BHC1	RB39B_MOUSE	Rab39b	213	58.7	Mus musculus OX=10090	1:Experimental evidence at protein level	Ras-related protein Rab-39B	138452400	158420480	1	0.999	14	41	34	167	8	8	13	12	6	7	11	10	18	56	31	62	129404656	147500144	157139328	159701632	135155616	144845088	155555904	157294016	21316581400	24035588100	24593018900	25899993100
sp|Q921E2|RAB31_MOUSE	Q921E2	RAB31_MOUSE	Rab31	194	82	Mus musculus OX=10090	1:Experimental evidence at protein level	Ras-related protein Rab-31	117187068	158356624	1	0.999	12	38	30	38	6	8	12	12	5	6	9	10	6	8	12	12	96729784	137644352	148102656	168610592	53415692	79814544	87151144	95002120	96729784	137644352	148102656	168610592
sp|Q9DB75-2|CDIP1_MOUSE	Q9DB75-2	CDIP1_MOUSE	Cdip1	191	18.8	Mus musculus OX=10090		Isoform 2 of Cell death-inducing p53-target protein 1	204656296	154645840	1	0.999	3	18	0	18	4	4	5	5	0	0	0	0	4	4	5	5	239728864	169583728	159111184	150180496	0	0	0	0	239728864	169583728	159111184	150180496	sp|Q9DB75|CDIP1_MOUSE
sp|Q9EQH3|VPS35_MOUSE	Q9EQH3	VPS35_MOUSE	Vps35	796	37.7	Mus musculus OX=10090	1:Experimental evidence at protein level	Vacuolar protein sorting-associated protein 35	194700672	151893288	1	0.999	24	94	94	94	16	26	25	27	16	26	25	27	16	26	25	27	159202336	230199008	142275056	161511520	159202336	230199008	142275056	161511520	159202336	230199008	142275056	161511520
sp|P53026|RL10A_MOUSE	P53026	RL10A_MOUSE	Rpl10a	217	33.2	Mus musculus OX=10090	1:Experimental evidence at protein level	60S ribosomal protein L10a	767051318	150279440	1	0.999	9	49	49	49	13	17	10	9	13	17	10	9	13	17	10	9	208742256	1325360380	169282688	131276192	208742256	1325360380	169282688	131276192	208742256	1325360380	169282688	131276192
sp|Q8CFE4|SCYL2_MOUSE	Q8CFE4	SCYL2_MOUSE	Scyl2	930	41.2	Mus musculus OX=10090	1:Experimental evidence at protein level	SCY1-like protein 2	12098869	149038632	1	0.999	33	77	40	77	0	6	34	37	0	3	17	20	0	6	34	37	0	24197738	149952352	148124912	0	19784670	122040088	133776128	0	24197738	149952352	148124912
sp|Q9Z1G4|VPP1_MOUSE	Q9Z1G4	VPP1_MOUSE	Atp6v0a1	839	70	Mus musculus OX=10090	1:Experimental evidence at protein level	V-type proton ATPase 116 kDa subunit a1	109086564	148133656	1	0.999	53	19	19	1176	2	3	6	8	2	3	6	8	176	309	335	356	96693120	121480008	116264736	180002576	96693120	121480008	116264736	180002576	11595957200	14564122600	11898564600	13417787400
sp|Q9D0I4|STX17_MOUSE	Q9D0I4	STX17_MOUSE	Stx17	301	37.2	Mus musculus OX=10090	1:Experimental evidence at protein level	Syntaxin-17	159106164	147969996	1	0.999	12	40	40	40	4	9	9	18	4	9	9	18	4	9	9	18	104713800	213498528	122812536	173127456	104713800	213498528	122812536	173127456	104713800	213498528	122812536	173127456
sp|Q8BVI5|STX16_MOUSE	Q8BVI5	STX16_MOUSE	Stx16	326	52.5	Mus musculus OX=10090	1:Experimental evidence at protein level	Syntaxin-16	234885768	147883216	1	0.999	14	60	60	60	15	16	12	17	15	16	12	17	15	16	12	17	247912560	221858976	137773296	157993136	247912560	221858976	137773296	157993136	247912560	221858976	137773296	157993136
sp|Q8CI61|BAG4_MOUSE	Q8CI61	BAG4_MOUSE	Bag4	457	38.3	Mus musculus OX=10090	1:Experimental evidence at protein level	BAG family molecular chaperone regulator 4	0	147386140	1	0.999	12	26	25	26	0	0	16	10	0	0	15	10	0	0	16	10	0	0	216497232	78275048	0	0	222500176	76163224	0	0	216497232	78275048
sp|O88998-3|NOE1_MOUSE	O88998-3	NOE1_MOUSE	Olfm1	457	17.5	Mus musculus OX=10090		Isoform 3 of Noelin	68915968	146614736	1	0.999	6	15	0	15	0	1	6	8	0	0	0	0	0	1	6	8	73608240	64223696	153124912	140104560	0	0	0	0	73608240	64223696	153124912	140104560	sp|O88998|NOE1_MOUSE
sp|P62849-2|RS24_MOUSE	P62849-2	RS24_MOUSE	Rps24	130	36.2	Mus musculus OX=10090		Isoform 2 of 40S ribosomal protein S24	569399793	145742548	1	0.999	5	29	0	29	3	13	7	6	0	0	0	0	3	13	7	6	248283936	890515650	178604528	112880568	0	0	0	0	248283936	890515650	178604528	112880568	sp|P62849-3|RS24_MOUSE, sp|P62849|RS24_MOUSE
sp|P54823|DDX6_MOUSE	P54823	DDX6_MOUSE	Ddx6	483	68.1	Mus musculus OX=10090	1:Experimental evidence at protein level	Probable ATP-dependent RNA helicase DDX6	89701250	145654344	1	0.999	24	72	72	72	6	13	28	25	6	13	28	25	6	13	28	25	42847156	136555344	139473168	151835520	42847156	136555344	139473168	151835520	42847156	136555344	139473168	151835520
sp|O88653|LTOR3_MOUSE	O88653	LTOR3_MOUSE	Lamtor3	124	50	Mus musculus OX=10090	1:Experimental evidence at protein level	Ragulator complex protein LAMTOR3	12602294	145102336	1	0.999	5	15	15	15	0	3	6	6	0	3	6	6	0	3	6	6	0	25204588	161139792	129064880	0	25204588	161139792	129064880	0	25204588	161139792	129064880
sp|Q59J78|NDUF2_MOUSE	Q59J78	NDUF2_MOUSE	Ndufaf2	168	57.7	Mus musculus OX=10090	1:Experimental evidence at protein level	NADH dehydrogenase [ubiquinone] 1 alpha subcomplex assembly factor 2	127780400	144958868	1	0.999	10	34	34	34	3	7	12	12	3	7	12	12	3	7	12	12	92569696	162991104	118744104	171173632	92569696	162991104	118744104	171173632	92569696	162991104	118744104	171173632
sp|P07901|HS90A_MOUSE	P07901	HS90A_MOUSE	Hsp90aa1	733	64.4	Mus musculus OX=10090	1:Experimental evidence at protein level	Heat shock protein HSP 90-alpha	380876048	144417088	1	0.999	41	144	142	241	50	29	41	24	50	29	40	23	88	49	60	44	321748448	440003648	143038592	145795584	321748448	432861728	145342528	145851872	803452350	932680380	323014432	337583008
sp|Q60668-2|HNRPD_MOUSE	Q60668-2	HNRPD_MOUSE	Hnrnpd	336	27.9	Mus musculus OX=10090		Isoform 2 of Heterogeneous nuclear ribonucleoprotein D0	345561968	143560488	1	0.999	9	33	0	33	11	8	5	9	0	0	0	0	11	8	5	9	332679584	358444352	156779744	130341232	0	0	0	0	332679584	358444352	156779744	130341232	sp|Q60668-3|HNRPD_MOUSE, sp|Q60668-4|HNRPD_MOUSE, sp|Q60668|HNRPD_MOUSE
sp|Q9JIW9|RALB_MOUSE	Q9JIW9	RALB_MOUSE	Ralb	206	57.3	Mus musculus OX=10090	1:Experimental evidence at protein level	Ras-related protein Ral-B	119501028	143369700	1	0.999	12	24	24	105	5	5	5	9	5	5	5	9	16	29	27	33	114549680	124452376	128150488	158588912	114549680	124452376	128150488	158588912	882246850	1121398780	908076990	1091724540
sp|P23506-2|PIMT_MOUSE	P23506-2	PIMT_MOUSE	Pcmt1	228	66.5	Mus musculus OX=10090		Isoform 2 of Protein-L-isoaspartate(D-aspartate) O-methyltransferase	12313696	143030032	1	0.999	13	28	0	28	1	1	10	16	0	0	0	0	1	1	10	16	24627392	0	131495696	154564368	0	0	0	0	24627392	0	131495696	154564368	sp|P23506|PIMT_MOUSE
sp|P52912|TIA1_MOUSE	P52912	TIA1_MOUSE	Tia1	386	50	Mus musculus OX=10090	1:Experimental evidence at protein level	Nucleolysin TIA-1	18418118	142730608	1	0.999	12	30	30	56	0	6	12	12	0	6	12	12	2	11	23	20	0	36836236	124823312	160637904	0	36836236	124823312	160637904	49028624	112287728	625639490	599848510
sp|Q8BP67|RL24_MOUSE	Q8BP67	RL24_MOUSE	Rpl24	157	30.6	Mus musculus OX=10090	1:Experimental evidence at protein level	60S ribosomal protein L24	772698286	141569996	1	0.999	5	23	23	23	5	9	5	4	5	9	5	4	5	9	5	4	272269152	1273127420	187864016	95275976	272269152	1273127420	187864016	95275976	272269152	1273127420	187864016	95275976
sp|Q8C726|BTBD9_MOUSE	Q8C726	BTBD9_MOUSE	Btbd9	612	45.6	Mus musculus OX=10090	1:Experimental evidence at protein level	BTB/POZ domain-containing protein 9	78576650	141044112	1	0.999	19	62	62	62	4	14	19	25	4	14	19	25	4	14	19	25	66132236	91021064	136138768	145949456	66132236	91021064	136138768	145949456	66132236	91021064	136138768	145949456
sp|Q03141-3|MARK3_MOUSE	Q03141-3	MARK3_MOUSE	Mark3	744	47.3	Mus musculus OX=10090		Isoform 3 of MAP/microtubule affinity-regulating kinase 3	177490876	140612004	1	0.999	30	94	0	94	5	34	27	28	0	0	0	0	5	34	27	28	69446264	285535488	152737040	128486968	0	0	0	0	69446264	285535488	152737040	128486968	sp|Q03141|MARK3_MOUSE
sp|Q3UHD9-2|AGAP2_MOUSE	Q3UHD9-2	AGAP2_MOUSE	Agap2	1166	14.3	Mus musculus OX=10090		Isoform 2 of Arf-GAP with GTPase, ANK repeat and PH domain-containing protein 2	115413648	140250480	1	0.999	12	15	0	15	0	2	10	3	0	0	0	0	0	2	10	3	0	230827296	213282560	67218400	0	0	0	0	0	230827296	213282560	67218400	sp|Q3UHD9|AGAP2_MOUSE
sp|P47753|CAZA1_MOUSE	P47753	CAZA1_MOUSE	Capza1	286	62.9	Mus musculus OX=10090	1:Experimental evidence at protein level	F-actin-capping protein subunit alpha-1	115188576	139835448	1	0.999	11	34	34	56	5	9	9	11	5	9	9	11	9	16	14	17	103717936	126659216	128681456	150989440	103717936	126659216	128681456	150989440	413289792	506842336	520980352	603501250
sp|Q91ZX7|LRP1_MOUSE	Q91ZX7	LRP1_MOUSE	Lrp1	4545	33.2	Mus musculus OX=10090	1:Experimental evidence at protein level	Prolow-density lipoprotein receptor-related protein 1	120577792	139260848	1	0.999	110	362	361	362	51	71	103	137	51	71	103	136	51	71	103	137	119873176	121282408	137723360	140798336	119873176	121282408	137723360	140798336	119873176	121282408	137723360	140798336
sp|Q8BHD8|PCMD2_MOUSE	Q8BHD8	PCMD2_MOUSE	Pcmtd2	359	47.4	Mus musculus OX=10090	2:Experimental evidence at transcript level	Protein-L-isoaspartate O-methyltransferase domain-containing protein 2	7.80133e+06	138918308	1	0.999	18	48	46	48	0	2	21	25	0	2	20	24	0	2	21	25	0	15602657	122079016	155757600	0	15602657	121897944	155988960	0	15602657	122079016	155757600
sp|Q9QYG0-2|NDRG2_MOUSE	Q9QYG0-2	NDRG2_MOUSE	Ndrg2	357	56	Mus musculus OX=10090		Isoform 2 of Protein NDRG2	118945268	138541276	1	0.999	13	38	0	38	5	7	14	12	0	0	0	0	5	7	14	12	147710032	90180504	162146000	114936552	0	0	0	0	147710032	90180504	162146000	114936552	sp|Q9QYG0|NDRG2_MOUSE
sp|Q9Z2X1|HNRPF_MOUSE	Q9Z2X1	HNRPF_MOUSE	Hnrnpf	415	47	Mus musculus OX=10090	1:Experimental evidence at protein level	Heterogeneous nuclear ribonucleoprotein F	454458039	136686572	1	0.999	11	25	3	42	4	5	7	9	0	1	1	1	7	8	14	13	697751230	211164848	124735320	148637824	0	0	0	0	356366496	171806048	195916688	227737376
sp|O70228|ATP9A_MOUSE	O70228	ATP9A_MOUSE	Atp9a	1047	40.2	Mus musculus OX=10090	1:Experimental evidence at protein level	Probable phospholipid-transporting ATPase IIA	95135800	136672648	1	0.999	33	102	89	102	9	21	33	39	7	18	29	35	9	21	33	39	70694168	119577432	120940672	152404624	64809956	106081608	110139480	138870928	70694168	119577432	120940672	152404624
sp|Q8BG05-2|ROA3_MOUSE	Q8BG05-2	ROA3_MOUSE	Hnrnpa3	357	42.3	Mus musculus OX=10090		Isoform 2 of Heterogeneous nuclear ribonucleoprotein A3	321742160	136672344	1	0.999	16	42	3	56	12	12	9	9	0	2	0	1	12	16	13	15	352436384	291047936	164328000	109016688	0	0	0	0	352436384	291481600	161889552	110494088
sp|O08576|RUN3A_MOUSE	O08576	RUN3A_MOUSE	Rundc3a	446	57	Mus musculus OX=10090	1:Experimental evidence at protein level	RUN domain-containing protein 3A	71197188	136343364	1	0.999	19	57	6	57	6	11	19	21	0	1	3	2	6	11	19	21	68010664	74383712	138994416	133692312	0	0	46764248	47237712	68010664	74383712	138994416	133692312
sp|P55821|STMN2_MOUSE	P55821	STMN2_MOUSE	Stmn2	179	40.2	Mus musculus OX=10090	1:Experimental evidence at protein level	Stathmin-2	76875034	136216256	1	0.999	8	26	18	26	1	3	10	12	1	2	7	8	1	3	10	12	31522228	122227840	122963216	149469296	31522228	122227840	122963216	149469296	31522228	122227840	122963216	149469296
sp|Q921I1|TRFE_MOUSE	Q921I1	TRFE_MOUSE	Tf	697	54.4	Mus musculus OX=10090	1:Experimental evidence at protein level	Serotransferrin	132923940	135976192	1	0.999	36	148	142	148	21	24	54	49	20	23	52	47	21	24	54	49	174184016	91663864	140091216	131861168	174658048	87636752	141467568	136207968	174184016	91663864	140091216	131861168
sp|P55258|RAB8A_MOUSE	P55258	RAB8A_MOUSE	Rab8a	207	52.7	Mus musculus OX=10090	1:Experimental evidence at protein level	Ras-related protein Rab-8A	95327168	135873440	1	0.999	11	31	13	194	5	9	7	10	1	5	2	5	22	64	38	70	91929504	98724832	140663408	131083472	0	144021120	66840856	97444480	19403298800	23168645100	26386931700	27511781400
sp|P84228|H32_MOUSE	P84228	H32_MOUSE	H3c2	136	48.5	Mus musculus OX=10090	1:Experimental evidence at protein level	Histone H3.2	724524046	135428000	1	0.999	6	32	22	32	24	3	3	2	19	2	1	0	24	3	3	2	973343100	475704992	176430144	94425856	9043870700	0	135326016	0	973343100	475704992	176430144	94425856
sp|Q9CX86|ROA0_MOUSE	Q9CX86	ROA0_MOUSE	Hnrnpa0	305	40.3	Mus musculus OX=10090	1:Experimental evidence at protein level	Heterogeneous nuclear ribonucleoprotein A0	218745504	132407708	1	0.999	7	25	25	34	7	7	5	6	7	7	5	6	7	10	8	9	287869440	149621568	174022464	90792952	287869440	149621568	174022464	90792952	287869440	169061984	161336432	86670888
sp|P03987-2|IGHG3_MOUSE	P03987-2	IGHG3_MOUSE		329	53.2	Mus musculus OX=10090		Isoform 2 of Ig gamma-3 chain C region	171075488	131852736	1	0.999	11	39	0	39	0	4	19	16	0	0	0	0	0	4	19	16	0	342150976	128843312	134862160	0	0	0	0	0	342150976	128843312	134862160	sp|P03987|IGHG3_MOUSE
sp|Q80TB8|VAT1L_MOUSE	Q80TB8	VAT1L_MOUSE	Vat1l	417	38.6	Mus musculus OX=10090	1:Experimental evidence at protein level	Synaptic vesicle membrane protein VAT-1 homolog-like	45971682	131470228	1	0.999	15	36	36	36	2	7	9	18	2	7	9	18	2	7	9	18	32857660	59085704	119290312	143650144	32857660	59085704	119290312	143650144	32857660	59085704	119290312	143650144
sp|O08989|RASM_MOUSE	O08989	RASM_MOUSE	Mras	208	68.3	Mus musculus OX=10090	1:Experimental evidence at protein level	Ras-related protein M-Ras	75451284	130533420	1	0.999	12	36	36	36	5	9	10	12	5	9	10	12	5	9	10	12	69662792	81239776	139314880	121751960	69662792	81239776	139314880	121751960	69662792	81239776	139314880	121751960
sp|Q64213|SF01_MOUSE	Q64213	SF01_MOUSE	Sf1	653	32	Mus musculus OX=10090	1:Experimental evidence at protein level	Splicing factor 1	12829064	130273228	1	0.999	15	39	3	39	1	4	16	18	0	0	2	1	1	4	16	18	0	25658128	130611480	129934976	0	0	107520792	87232120	0	25658128	130611480	129934976
sp|Q62283|TSN7_MOUSE	Q62283	TSN7_MOUSE	Tspan7	249	28.9	Mus musculus OX=10090	1:Experimental evidence at protein level	Tetraspanin-7	65119706	130246412	1	0.999	5	39	39	39	0	6	23	10	0	6	23	10	0	6	23	10	56707444	73531968	128914056	131578768	56707444	73531968	128914056	131578768	56707444	73531968	128914056	131578768
sp|P99027|RLA2_MOUSE	P99027	RLA2_MOUSE	Rplp2	115	70.4	Mus musculus OX=10090	1:Experimental evidence at protein level	60S acidic ribosomal protein P2	154024468	129764232	1	0.999	6	25	25	25	5	7	9	4	5	7	9	4	5	7	9	4	119432024	188616912	193284736	66243728	119432024	188616912	193284736	66243728	119432024	188616912	193284736	66243728
sp|Q9D1M0|SEC13_MOUSE	Q9D1M0	SEC13_MOUSE	Sec13	322	44.7	Mus musculus OX=10090	1:Experimental evidence at protein level	Protein SEC13 homolog	51037440	129164000	1	0.999	10	34	34	34	3	5	11	15	3	5	11	15	3	5	11	15	50898784	51176096	87931520	170396480	50898784	51176096	87931520	170396480	50898784	51176096	87931520	170396480
sp|P67984|RL22_MOUSE	P67984	RL22_MOUSE	Rpl22	128	50.8	Mus musculus OX=10090	1:Experimental evidence at protein level	60S ribosomal protein L22	915227318	129065120	1	0.999	4	23	23	23	8	8	3	4	8	8	3	4	8	8	3	4	245976176	1584478460	137779920	120350320	245976176	1584478460	137779920	120350320	245976176	1584478460	137779920	120350320
sp|Q6PDC0|RUN3B_MOUSE	Q6PDC0	RUN3B_MOUSE	Rundc3b	408	63.7	Mus musculus OX=10090	1:Experimental evidence at protein level	RUN domain-containing protein 3B	68504854	128768300	1	0.999	21	53	49	55	5	12	15	21	4	11	14	20	5	12	15	23	60863428	76146280	118682760	138853840	48880756	86094304	122580424	148053008	60863428	76146280	117096152	140735248
sp|Q9JKB3|YBOX3_MOUSE	Q9JKB3	YBOX3_MOUSE	Ybx3	361	56.5	Mus musculus OX=10090	1:Experimental evidence at protein level	Y-box-binding protein 3	85844792	128119268	1	0.999	17	31	6	66	0	8	9	14	0	2	1	3	5	14	23	24	0	171689584	101169704	155068832	0	18710480	12236054	24404558	276390464	2022990590	1247377790	1765540610
sp|Q99KN9|EPN4_MOUSE	Q99KN9	EPN4_MOUSE	Clint1	631	27.1	Mus musculus OX=10090	1:Experimental evidence at protein level	Clathrin interactor 1	53182042	128067464	1	0.999	15	41	6	41	0	7	14	20	0	1	2	3	0	7	14	20	41726952	64637132	126781928	129353000	0	0	0	0	41726952	64637132	126781928	129353000
sp|P48318|DCE1_MOUSE	P48318	DCE1_MOUSE	Gad1	593	33.7	Mus musculus OX=10090	1:Experimental evidence at protein level	Glutamate decarboxylase 1	80041214	127777900	1	0.999	15	49	49	52	3	13	15	18	3	13	15	18	4	13	16	19	60758748	99323680	121528176	134027624	60758748	99323680	121528176	134027624	60758748	99323680	121528176	134027624
sp|Q9QYR6-2|MAP1A_MOUSE	Q9QYR6-2	MAP1A_MOUSE	Map1a	3000	52.1	Mus musculus OX=10090		Isoform 2 of Microtubule-associated protein 1A	437444566	125861708	1	0.999	93	381	0	381	51	165	112	53	0	0	0	0	51	165	112	53	216207792	658681340	180659488	71063928	0	0	0	0	216207792	658681340	180659488	71063928	sp|Q9QYR6|MAP1A_MOUSE
sp|P68368|TBA4A_MOUSE	P68368	TBA4A_MOUSE	Tuba4a	448	64.1	Mus musculus OX=10090	1:Experimental evidence at protein level	Tubulin alpha-4A chain	97839344	125747892	1	0.999	26	22	18	188	4	7	6	5	3	6	5	4	38	42	50	58	74669984	121008704	108248408	143247376	73570360	121648368	109121216	135200384	1910392190	1159666940	970645890	1138991870
sp|P08730|K1C13_MOUSE	P08730	K1C13_MOUSE	Krt13	437	30.2	Mus musculus OX=10090	1:Experimental evidence at protein level	Keratin, type I cytoskeletal 13	3729553975	125703110	1	0.999	17	252	4	304	196	18	37	1	2	1	1	0	208	40	50	6	6909459500	549648450	220771648	30634572	0	0	0	0	18478352400	3019337980	903805380	138951664
sp|P49312|ROA1_MOUSE	P49312	ROA1_MOUSE	Hnrnpa1	320	58.1	Mus musculus OX=10090	1:Experimental evidence at protein level	Heterogeneous nuclear ribonucleoprotein A1	970661310	125242280	1	0.999	22	96	13	96	41	18	21	16	6	2	4	1	41	18	21	16	1453698300	487624320	143049024	107435536	76232184	101809704	31342676	16272709	1453698300	487624320	143049024	107435536
sp|Q91VC3|IF4A3_MOUSE	Q91VC3	IF4A3_MOUSE	Eif4a3	411	51.1	Mus musculus OX=10090	1:Experimental evidence at protein level	Eukaryotic initiation factor 4A-III	76051168	125118456	1	0.999	23	51	51	63	4	12	16	19	4	12	16	19	5	16	20	22	66938040	85164296	120495928	129740984	66938040	85164296	120495928	129740984	63474536	120213336	132218160	145970960
sp|P21460|CYTC_MOUSE	P21460	CYTC_MOUSE	Cst3	140	32.9	Mus musculus OX=10090	1:Experimental evidence at protein level	Cystatin-C	238560616	125117636	1	0.999	4	17	17	17	3	6	3	5	3	6	3	5	3	6	3	5	263924464	213196768	102368632	147866640	263924464	213196768	102368632	147866640	263924464	213196768	102368632	147866640
sp|P63276|RS17_MOUSE	P63276	RS17_MOUSE	Rps17	135	60	Mus musculus OX=10090	1:Experimental evidence at protein level	40S ribosomal protein S17	556529030	124961028	1	0.999	10	43	43	43	9	16	9	9	9	16	9	9	9	16	9	9	251407440	861650620	139507664	110414392	251407440	861650620	139507664	110414392	251407440	861650620	139507664	110414392
sp|P62918|RL8_MOUSE	P62918	RL8_MOUSE	Rpl8	257	62.6	Mus musculus OX=10090	1:Experimental evidence at protein level	60S ribosomal protein L8	720161322	124277804	1	0.999	18	55	55	55	13	16	11	15	13	16	11	15	13	16	11	15	245775184	1194547460	137185136	111370472	245775184	1194547460	137185136	111370472	245775184	1194547460	137185136	111370472
sp|Q9JM93|AR6P4_MOUSE	Q9JM93	AR6P4_MOUSE	Arl6ip4	229	30.1	Mus musculus OX=10090	1:Experimental evidence at protein level	ADP-ribosylation factor-like protein 6-interacting protein 4	0	124197056	1	0.999	6	16	16	16	0	0	8	8	0	0	8	8	0	0	8	8	0	0	114678040	133716072	0	0	114678040	133716072	0	0	114678040	133716072
sp|P97797|SHPS1_MOUSE	P97797	SHPS1_MOUSE	Sirpa	513	36.8	Mus musculus OX=10090	1:Experimental evidence at protein level	Tyrosine-protein phosphatase non-receptor type substrate 1	97364856	124097040	1	0.999	13	58	0	58	5	14	18	21	0	0	0	0	5	14	18	21	91651112	103078600	117388528	130805552	0	0	0	0	91651112	103078600	117388528	130805552
sp|Q8BRU6|VMAT2_MOUSE	Q8BRU6	VMAT2_MOUSE	Slc18a2	517	10.8	Mus musculus OX=10090	1:Experimental evidence at protein level	Synaptic vesicular amine transporter	86557620	124023244	1	0.999	4	15	15	15	2	4	4	5	2	4	4	5	2	4	4	5	74425232	98690008	107998376	140048112	74425232	98690008	107998376	140048112	74425232	98690008	107998376	140048112
sp|Q9CZM2|RL15_MOUSE	Q9CZM2	RL15_MOUSE	Rpl15	204	45.6	Mus musculus OX=10090	1:Experimental evidence at protein level	60S ribosomal protein L15	279083528	123874436	1	0.999	11	45	45	45	5	12	12	16	5	12	12	16	5	12	12	16	163273552	394893504	152034864	95714008	163273552	394893504	152034864	95714008	163273552	394893504	152034864	95714008
sp|Q99L47|F10A1_MOUSE	Q99L47	F10A1_MOUSE	St13	371	27.8	Mus musculus OX=10090	1:Experimental evidence at protein level	Hsc70-interacting protein	121818152	123617484	1	0.999	9	35	35	35	3	9	13	10	3	9	13	10	3	9	13	10	69115680	174520624	112903736	134331232	69115680	174520624	112903736	134331232	69115680	174520624	112903736	134331232
sp|Q60865|CAPR1_MOUSE	Q60865	CAPR1_MOUSE	Caprin1	707	31.5	Mus musculus OX=10090	1:Experimental evidence at protein level	Caprin-1	259755952	123300900	1	0.999	12	57	57	57	5	19	16	17	5	19	16	17	5	19	16	17	78514560	440997344	125639880	120961920	78514560	440997344	125639880	120961920	78514560	440997344	125639880	120961920
sp|Q03517|SCG2_MOUSE	Q03517	SCG2_MOUSE	Scg2	617	43.6	Mus musculus OX=10090	1:Experimental evidence at protein level	Secretogranin-2	0	123248924	1	0.999	20	47	47	47	0	0	29	18	0	0	29	18	0	0	29	18	0	0	190260880	56236968	0	0	190260880	56236968	0	0	190260880	56236968
sp|Q6PDS3|SARM1_MOUSE	Q6PDS3	SARM1_MOUSE	Sarm1	724	50.1	Mus musculus OX=10090	1:Experimental evidence at protein level	NAD(+) hydrolase SARM1	96908476	122715612	1	0.999	29	90	0	90	16	18	25	31	0	0	0	0	16	18	25	31	91626320	102190632	112738680	132692544	0	0	0	0	91626320	102190632	112738680	132692544
sp|P97467|AMD_MOUSE	P97467	AMD_MOUSE	Pam	979	39.4	Mus musculus OX=10090	1:Experimental evidence at protein level	Peptidyl-glycine alpha-amidating monooxygenase	58837550	122647900	1	0.999	28	69	69	69	4	11	26	28	4	11	26	28	4	11	26	28	62580992	55094108	121421480	123874320	62580992	55094108	121421480	123874320	62580992	55094108	121421480	123874320
sp|P01942|HBA_MOUSE	P01942	HBA_MOUSE	Hba	142	43	Mus musculus OX=10090	1:Experimental evidence at protein level	Hemoglobin subunit alpha	0	122045288	1	0.999	5	15	10	15	0	3	6	6	0	2	4	4	0	3	6	6	0	0	124443704	119646872	0	0	124443704	119646872	0	0	124443704	119646872
sp|Q9CY18|SNX7_MOUSE	Q9CY18	SNX7_MOUSE	Snx7	387	55.8	Mus musculus OX=10090	1:Experimental evidence at protein level	Sorting nexin-7	104504670	121707436	1	0.999	23	85	85	85	5	22	30	28	5	22	30	28	5	22	30	28	54400396	154608944	101153080	142261792	54400396	154608944	101153080	142261792	54400396	154608944	101153080	142261792
sp|Q8BR63|F177A_MOUSE	Q8BR63	F177A_MOUSE	Fam177a1	207	55.1	Mus musculus OX=10090	1:Experimental evidence at protein level	Protein FAM177A1	13104373	121561260	1	0.999	7	18	18	18	0	4	7	7	0	4	7	7	0	4	7	7	0	26208746	125845496	117277024	0	26208746	125845496	117277024	0	26208746	125845496	117277024
sp|P11798|KCC2A_MOUSE	P11798	KCC2A_MOUSE	Camk2a	478	32.4	Mus musculus OX=10090	1:Experimental evidence at protein level	Calcium/calmodulin-dependent protein kinase type II subunit alpha	75898144	121509416	1	0.999	12	40	11	40	4	7	15	14	1	2	4	4	4	7	15	14	59443248	92353040	155329984	87688848	0	35791204	72999384	32019258	59443248	92353040	155329984	87688848
sp|Q8BLV3|SL9A7_MOUSE	Q8BLV3	SL9A7_MOUSE	Slc9a7	726	15.7	Mus musculus OX=10090	1:Experimental evidence at protein level	Sodium/hydrogen exchanger 7	107701912	120648120	1	0.999	7	27	12	27	5	8	7	7	3	4	3	2	5	8	7	7	102743744	112660080	119645296	121650944	107376664	117867072	98058312	135753088	102743744	112660080	119645296	121650944
sp|P28665|MUG1_MOUSE	P28665	MUG1_MOUSE	Mug1	1476	19.1	Mus musculus OX=10090	1:Experimental evidence at protein level	Murinoglobulin-1	0	120373928	1	0.999	22	39	22	43	0	1	18	20	0	1	11	10	0	1	20	22	0	0	130651288	110096568	0	0	124347704	84933960	0	0	130651288	110096568
sp|Q9D6F9|TBB4A_MOUSE	Q9D6F9	TBB4A_MOUSE	Tubb4a	444	81.3	Mus musculus OX=10090	1:Experimental evidence at protein level	Tubulin beta-4A chain	81288794	120180688	1	0.999	28	20	20	310	3	5	7	5	3	5	7	5	82	50	86	92	95913920	66663668	144967824	95393552	95913920	66663668	144967824	95393552	1542485630	1419279870	2119712260	2167313660
sp|Q9D0E1-2|HNRPM_MOUSE	Q9D0E1-2	HNRPM_MOUSE	Hnrnpm	690	49.3	Mus musculus OX=10090		Isoform 2 of Heterogeneous nuclear ribonucleoprotein M	188442004	119996936	1	0.999	24	71	0	71	7	14	25	25	0	0	0	0	7	14	25	25	249848144	127035864	124045432	115948440	0	0	0	0	249848144	127035864	124045432	115948440	sp|Q9D0E1|HNRPM_MOUSE
sp|P06837|NEUM_MOUSE	P06837	NEUM_MOUSE	Gap43	227	41	Mus musculus OX=10090	1:Experimental evidence at protein level	Neuromodulin	226480040	119949220	1	0.999	5	23	23	23	1	4	7	11	1	4	7	11	1	4	7	11	209491152	243468928	26459704	213438736	209491152	243468928	26459704	213438736	209491152	243468928	26459704	213438736
sp|Q64322|NPDC1_MOUSE	Q64322	NPDC1_MOUSE	Npdc1	332	41.6	Mus musculus OX=10090	2:Experimental evidence at transcript level	Neural proliferation differentiation and control protein 1	29228742	119826736	1	0.999	11	22	22	22	0	1	10	11	0	1	10	11	0	1	10	11	13849124	44608360	93416896	146236576	13849124	44608360	93416896	146236576	13849124	44608360	93416896	146236576
sp|P62281|RS11_MOUSE	P62281	RS11_MOUSE	Rps11	158	57.6	Mus musculus OX=10090	1:Experimental evidence at protein level	40S ribosomal protein S11	463793634	118670200	1	0.999	14	55	55	55	7	21	14	13	7	21	14	13	7	21	14	13	102257288	825329980	116094024	121246376	102257288	825329980	116094024	121246376	102257288	825329980	116094024	121246376
sp|P62259|1433E_MOUSE	P62259	1433E_MOUSE	Ywhae	255	71	Mus musculus OX=10090	1:Experimental evidence at protein level	14-3-3 protein epsilon	507514772	118503176	1	0.999	17	52	52	70	10	8	16	18	10	8	16	18	14	12	20	24	926042240	88987304	130759896	106246456	926042240	88987304	130759896	106246456	868731260	350953600	260052144	207255008
sp|Q9EPU0|RENT1_MOUSE	Q9EPU0	RENT1_MOUSE	Upf1	1124	60.1	Mus musculus OX=10090	1:Experimental evidence at protein level	Regulator of nonsense transcripts 1	80173831	117160520	1	0.999	51	139	1	139	5	37	42	55	0	0	0	1	5	37	42	55	30534518	129813144	115133280	119187760	0	0	0	0	30534518	129813144	115133280	119187760
sp|Q62167|DDX3X_MOUSE	Q62167	DDX3X_MOUSE	Ddx3x	662	54.7	Mus musculus OX=10090	1:Experimental evidence at protein level	ATP-dependent RNA helicase DDX3X	107930992	117157808	1	0.999	29	75	10	75	14	17	18	26	2	3	2	3	14	17	18	26	98332624	117529360	112709256	121606360	0	0	17448876	29819734	98332624	117529360	112709256	121606360
sp|P16546-2|SPTN1_MOUSE	P16546-2	SPTN1_MOUSE	Sptan1	2452	30.5	Mus musculus OX=10090		Isoform 2 of Spectrin alpha chain, non-erythrocytic 1	367291464	116850496	1	0.999	43	63	0	63	18	2	33	10	0	0	0	0	18	2	33	10	602880640	131702288	150673840	83027152	0	0	0	0	602880640	131702288	150673840	83027152	sp|P16546|SPTN1_MOUSE
sp|P47962|RL5_MOUSE	P47962	RL5_MOUSE	Rpl5	297	55.2	Mus musculus OX=10090	1:Experimental evidence at protein level	60S ribosomal protein L5	902848079	116690896	1	0.999	14	77	77	77	13	35	13	16	13	35	13	16	13	35	13	16	533193248	1272502910	130699192	102682600	533193248	1272502910	130699192	102682600	533193248	1272502910	130699192	102682600
sp|P62900|RL31_MOUSE	P62900	RL31_MOUSE	Rpl31	125	39.2	Mus musculus OX=10090	1:Experimental evidence at protein level	60S ribosomal protein L31	435863442	115693712	1	0.999	5	20	20	20	4	9	4	3	4	9	4	3	4	9	4	3	190077024	681649860	155003632	76383792	190077024	681649860	155003632	76383792	190077024	681649860	155003632	76383792
sp|P62835|RAP1A_MOUSE	P62835	RAP1A_MOUSE	Rap1a	184	78.3	Mus musculus OX=10090	1:Experimental evidence at protein level	Ras-related protein Rap-1A	97134256	115574692	1	0.999	13	20	20	53	1	7	6	6	1	7	6	6	6	13	14	20	0	194268512	91505560	139643824	0	194268512	91505560	139643824	239143264	307127008	272759744	293877888
sp|Q80YX1-2|TENA_MOUSE	Q80YX1-2	TENA_MOUSE	Tnc	2019	2.2	Mus musculus OX=10090		Isoform 2 of Tenascin	0	115312764	1	0.993	2	5	0	5	0	0	3	2	0	0	0	0	0	0	3	2	0	0	115814744	114810784	0	0	0	0	0	0	115814744	114810784	sp|Q80YX1-3|TENA_MOUSE, sp|Q80YX1-4|TENA_MOUSE, sp|Q80YX1-5|TENA_MOUSE, sp|Q80YX1|TENA_MOUSE
sp|O09167|RL21_MOUSE	O09167	RL21_MOUSE	Rpl21	160	38.8	Mus musculus OX=10090	1:Experimental evidence at protein level	60S ribosomal protein L21	468976402	114784280	1	0.999	7	29	29	29	4	14	4	7	4	14	4	7	4	14	4	7	211880864	726071940	157838224	71730336	211880864	726071940	157838224	71730336	211880864	726071940	157838224	71730336
sp|Q62132-2|PTPRR_MOUSE	Q62132-2	PTPRR_MOUSE	Ptprr	549	56.5	Mus musculus OX=10090		Isoform Beta of Receptor-type tyrosine-protein phosphatase R	84685034	114639204	1	0.999	21	61	0	61	6	12	23	20	0	0	0	0	6	12	23	20	65061020	104309048	101848400	127430008	0	0	0	0	65061020	104309048	101848400	127430008	sp|Q62132|PTPRR_MOUSE
sp|Q3UGY8|BIG3_MOUSE	Q3UGY8	BIG3_MOUSE	Arfgef3	2170	28	Mus musculus OX=10090	1:Experimental evidence at protein level	Brefeldin A-inhibited guanine nucleotide-exchange protein 3	66867162	114527548	1	0.999	44	81	80	81	0	14	24	43	0	14	24	42	0	14	24	43	34512724	99221600	82104136	146950960	34512724	99221600	82104136	146950960	34512724	99221600	82104136	146950960
sp|P60764|RAC3_MOUSE	P60764	RAC3_MOUSE	Rac3	192	49.5	Mus musculus OX=10090	1:Experimental evidence at protein level	Ras-related C3 botulinum toxin substrate 3	0	113861020	1	0.999	8	12	12	32	1	3	3	5	1	3	3	5	4	7	9	12	0	0	116056472	111665568	0	0	116056472	111665568	267788608	352371168	802294020	638183740
sp|Q9Z2X8|KEAP1_MOUSE	Q9Z2X8	KEAP1_MOUSE	Keap1	624	61.4	Mus musculus OX=10090	1:Experimental evidence at protein level	Kelch-like ECH-associated protein 1	12220600	113640324	1	0.999	27	57	57	57	0	3	24	30	0	3	24	30	0	3	24	30	0	24441200	107272272	120008376	0	24441200	107272272	120008376	0	24441200	107272272	120008376
sp|P97390|VPS45_MOUSE	P97390	VPS45_MOUSE	Vps45	570	49.6	Mus musculus OX=10090	1:Experimental evidence at protein level	Vacuolar protein sorting-associated protein 45	193960096	112543700	1	0.999	28	93	93	93	20	22	24	27	20	22	24	27	20	22	24	27	215277600	172642592	115004184	110083216	215277600	172642592	115004184	110083216	215277600	172642592	115004184	110083216
sp|P97792|CXAR_MOUSE	P97792	CXAR_MOUSE	Cxadr	365	45.2	Mus musculus OX=10090	1:Experimental evidence at protein level	Coxsackievirus and adenovirus receptor homolog	75276152	111563068	1	0.999	14	42	7	42	3	9	14	16	1	2	2	2	3	9	14	16	39884960	110667344	90605280	132520856	0	79271288	53876288	75357728	39884960	110667344	90605280	132520856
sp|Q8BHH9|T179A_MOUSE	Q8BHH9	T179A_MOUSE	Tmem179	233	10.7	Mus musculus OX=10090	2:Experimental evidence at transcript level	Transmembrane protein 179	46895836	111490428	1	0.999	2	8	8	8	2	2	2	2	2	2	2	2	2	2	2	2	40115060	53676612	111141424	111839432	40115060	53676612	111141424	111839432	40115060	53676612	111141424	111839432
sp|Q91YL2|RN126_MOUSE	Q91YL2	RN126_MOUSE	Rnf126	313	17.9	Mus musculus OX=10090	1:Experimental evidence at protein level	E3 ubiquitin-protein ligase RNF126	0	110471460	1	0.999	4	15	15	15	0	0	7	8	0	0	7	8	0	0	7	8	0	0	71237880	149705040	0	0	71237880	149705040	0	0	71237880	149705040
sp|Q3TWL2|PP4P1_MOUSE	Q3TWL2	PP4P1_MOUSE	Pip4p1	284	40.8	Mus musculus OX=10090	1:Experimental evidence at protein level	Type 1 phosphatidylinositol 4,5-bisphosphate 4-phosphatase	79283440	109985952	1	0.999	7	16	15	16	1	2	6	7	1	2	6	6	1	2	6	7	70594160	87972720	112288440	107683464	70594160	87972720	112288440	107683464	70594160	87972720	112288440	107683464
sp|Q8VHW2|CCG8_MOUSE	Q8VHW2	CCG8_MOUSE	Cacng8	423	42.1	Mus musculus OX=10090	1:Experimental evidence at protein level	Voltage-dependent calcium channel gamma-8 subunit	75614390	108613288	1	0.999	10	23	23	23	1	1	11	10	1	1	11	10	1	1	11	10	61061108	90167672	106509008	110717568	61061108	90167672	106509008	110717568	61061108	90167672	106509008	110717568
sp|Q8K2F8|LS14A_MOUSE	Q8K2F8	LS14A_MOUSE	Lsm14a	462	31.4	Mus musculus OX=10090	1:Experimental evidence at protein level	Protein LSM14 homolog A	34569148	108447484	1	0.999	11	27	27	27	0	4	10	13	0	4	10	13	0	4	10	13	20809904	48328392	107146208	109748760	20809904	48328392	107146208	109748760	20809904	48328392	107146208	109748760
sp|P14211|CALR_MOUSE	P14211	CALR_MOUSE	Calr	416	52.9	Mus musculus OX=10090	1:Experimental evidence at protein level	Calreticulin	460149552	107770892	1	0.999	15	64	64	64	23	19	13	9	23	19	13	9	23	19	13	9	536560832	383738272	129814728	85727056	536560832	383738272	129814728	85727056	536560832	383738272	129814728	85727056
sp|Q80YN3|BCAS1_MOUSE	Q80YN3	BCAS1_MOUSE	Bcas1	633	25.6	Mus musculus OX=10090	1:Experimental evidence at protein level	Breast carcinoma-amplified sequence 1 homolog	71823650	107539260	1	0.999	11	37	37	37	3	12	5	17	3	12	5	17	3	12	5	17	42233068	101414232	76807480	138271040	42233068	101414232	76807480	138271040	42233068	101414232	76807480	138271040
sp|P70398|USP9X_MOUSE	P70398	USP9X_MOUSE	Usp9x	2559	33.8	Mus musculus OX=10090	1:Experimental evidence at protein level	Probable ubiquitin carboxyl-terminal hydrolase FAF-X	25889962	107427196	1	0.999	73	150	150	150	1	12	61	76	1	12	61	76	1	12	61	76	0	51779924	90896368	123958024	0	51779924	90896368	123958024	0	51779924	90896368	123958024
sp|Q9WV80|SNX1_MOUSE	Q9WV80	SNX1_MOUSE	Snx1	522	43.3	Mus musculus OX=10090	1:Experimental evidence at protein level	Sorting nexin-1	139207764	106701664	1	0.999	20	60	60	70	12	14	15	19	12	14	15	19	14	16	18	22	163811840	114603688	103008200	110395128	163811840	114603688	103008200	110395128	265713088	186240144	167920992	179165504
sp|Q62351|TFR1_MOUSE	Q62351	TFR1_MOUSE	Tfrc	763	41	Mus musculus OX=10090	1:Experimental evidence at protein level	Transferrin receptor protein 1	73261348	106688596	1	0.999	26	78	78	78	11	19	22	26	11	19	22	26	11	19	22	26	73651984	72870712	103971176	109406016	73651984	72870712	103971176	109406016	73651984	72870712	103971176	109406016
sp|Q3U0V1|FUBP2_MOUSE	Q3U0V1	FUBP2_MOUSE	Khsrp	748	43.7	Mus musculus OX=10090	1:Experimental evidence at protein level	Far upstream element-binding protein 2	42857037	106372376	1	0.999	23	70	67	70	2	8	28	32	2	8	27	30	2	8	28	32	29892634	55821440	106876408	105868344	29892634	56156040	106436360	105672632	29892634	55821440	106876408	105868344
sp|Q9D1R9|RL34_MOUSE	Q9D1R9	RL34_MOUSE	Rpl34	117	37.6	Mus musculus OX=10090	1:Experimental evidence at protein level	60S ribosomal protein L34	590630136	106184268	1	0.999	7	24	24	24	5	10	5	4	5	10	5	4	5	10	5	4	234253232	947007040	147386208	64982328	234253232	947007040	147386208	64982328	234253232	947007040	147386208	64982328
sp|Q8BGN5|NPAL3_MOUSE	Q8BGN5	NPAL3_MOUSE	Nipal3	410	19.5	Mus musculus OX=10090	2:Experimental evidence at transcript level	NIPA-like protein 3	135500384	105926628	1	0.999	5	19	19	19	3	4	5	7	3	4	5	7	3	4	5	7	143936272	127064496	102615264	109237992	143936272	127064496	102615264	109237992	143936272	127064496	102615264	109237992
sp|Q60900|ELAV3_MOUSE	Q60900	ELAV3_MOUSE	Elavl3	367	51	Mus musculus OX=10090	1:Experimental evidence at protein level	ELAV-like protein 3	37914312	105022996	1	0.999	16	32	3	53	0	9	11	12	0	1	1	1	2	11	19	21	0	75828624	94720576	115325416	0	0	0	0	0	152788464	235147472	282028192
sp|P97300-3|NPTN_MOUSE	P97300-3	NPTN_MOUSE	Nptn	277	30.7	Mus musculus OX=10090		Isoform 3 of Neuroplastin	87053214	104863252	1	0.999	7	16	2	16	3	1	6	6	0	0	1	1	3	1	6	6	107064240	67042188	112808456	96918048	0	0	0	0	107064240	67042188	112808456	96918048
sp|Q91VN6|DDX41_MOUSE	Q91VN6	DDX41_MOUSE	Ddx41	622	59.3	Mus musculus OX=10090	1:Experimental evidence at protein level	Probable ATP-dependent RNA helicase DDX41	7494057	104855680	1	0.999	33	68	68	68	0	0	29	39	0	0	29	39	0	0	29	39	0	14988114	92825896	116885464	0	14988114	92825896	116885464	0	14988114	92825896	116885464
sp|P97384|ANX11_MOUSE	P97384	ANX11_MOUSE	Anxa11	503	28.6	Mus musculus OX=10090	1:Experimental evidence at protein level	Annexin A11	49306206	104295104	1	0.999	13	24	21	26	0	3	11	10	0	2	10	9	0	3	12	11	52003848	46608564	114534472	94055736	68148856	48787852	93062256	84387640	52003848	46608564	115384008	93363232
sp|Q00897|A1AT4_MOUSE	Q00897	A1AT4_MOUSE	Serpina1d	413	41.9	Mus musculus OX=10090	1:Experimental evidence at protein level	Alpha-1-antitrypsin 1-4	0	103888992	1	0.999	13	9	9	70	0	1	3	5	0	1	3	5	0	12	29	29	0	0	115810664	91967320	0	0	115810664	91967320	0	218778784	280668608	248084240
sp|P20357|MTAP2_MOUSE	P20357	MTAP2_MOUSE	Map2	1828	41.4	Mus musculus OX=10090	1:Experimental evidence at protein level	Microtubule-associated protein 2	71034112	102458714	1	0.999	51	111	111	111	2	22	58	29	2	22	58	29	2	22	58	29	43496920	98571304	152736480	52180948	43496920	98571304	152736480	52180948	43496920	98571304	152736480	52180948
sp|Q3UEZ8|NTCP4_MOUSE	Q3UEZ8	NTCP4_MOUSE	Slc10a4	437	11.9	Mus musculus OX=10090	2:Experimental evidence at transcript level	Sodium/bile acid cotransporter 4	72889408	102285872	1	0.999	3	7	7	7	1	1	3	2	1	1	3	2	1	1	3	2	44345576	101433240	107639728	96932016	44345576	101433240	107639728	96932016	44345576	101433240	107639728	96932016
sp|P01654|KV3A1_MOUSE	P01654	KV3A1_MOUSE		111	81.1	Mus musculus OX=10090	1:Experimental evidence at protein level	Ig kappa chain V-III region PC 2880/PC 1229	0	102102692	1	0.999	4	9	0	9	0	1	5	3	0	0	0	0	0	1	5	3	0	0	113461496	90743888	0	0	0	0	0	0	113461496	90743888	sp|P01655|KV3A2_MOUSE
sp|Q9Z1S3|GRP1_MOUSE	Q9Z1S3	GRP1_MOUSE	Rasgrp1	795	58.4	Mus musculus OX=10090	1:Experimental evidence at protein level	RAS guanyl-releasing protein 1	52139182	101951684	1	0.999	33	92	92	92	9	9	38	36	9	9	38	36	9	9	38	36	55680748	48597616	127766016	76137352	55680748	48597616	127766016	76137352	55680748	48597616	127766016	76137352
sp|Q9D0C1|RN115_MOUSE	Q9D0C1	RN115_MOUSE	Rnf115	305	34.8	Mus musculus OX=10090	1:Experimental evidence at protein level	E3 ubiquitin-protein ligase RNF115	0	101868520	1	0.999	7	13	13	13	0	0	6	7	0	0	6	7	0	0	6	7	0	0	74702368	129034672	0	0	74702368	129034672	0	0	74702368	129034672
sp|P60710|ACTB_MOUSE	P60710	ACTB_MOUSE	Actb	375	76.3	Mus musculus OX=10090	1:Experimental evidence at protein level	Actin, cytoplasmic 1	402629030	101793752	1	0.999	23	19	19	298	3	5	6	5	3	5	6	5	108	48	87	55	597391100	207866960	99596968	103990536	597391100	207866960	99596968	103990536	4532244500	2313315330	2252799740	1598320900
sp|Q9WVK0|ATRAP_MOUSE	Q9WVK0	ATRAP_MOUSE	Agtrap	161	30.4	Mus musculus OX=10090	1:Experimental evidence at protein level	Type-1 angiotensin II receptor-associated protein	0	101763380	1	0.999	2	7	7	7	1	1	2	3	1	1	2	3	1	1	2	3	0	0	120512088	83014672	0	0	120512088	83014672	0	0	120512088	83014672
sp|Q9R0M6|RAB9A_MOUSE	Q9R0M6	RAB9A_MOUSE	Rab9a	201	73.1	Mus musculus OX=10090	1:Experimental evidence at protein level	Ras-related protein Rab-9A	91087460	100218684	1	0.999	11	33	33	36	3	11	9	10	3	11	9	10	4	12	10	10	67356448	114818472	95579648	104857720	67356448	114818472	95579648	104857720	67818352	109908912	98203072	105889176
sp|P62843|RS15_MOUSE	P62843	RS15_MOUSE	Rps15	145	45.5	Mus musculus OX=10090	1:Experimental evidence at protein level	40S ribosomal protein S15	293070088	99792044	1	0.999	6	20	20	20	4	5	6	5	4	5	6	5	4	5	6	5	170456432	415683744	104217568	95366520	170456432	415683744	104217568	95366520	170456432	415683744	104217568	95366520
sp|Q8C3F2|F120C_MOUSE	Q8C3F2	F120C_MOUSE	Fam120c	1091	37.4	Mus musculus OX=10090	1:Experimental evidence at protein level	Constitutive coactivator of PPAR-gamma-like protein 2	37005760	99487376	1	0.999	32	76	6	82	0	17	30	29	0	2	1	3	0	19	31	32	0	74011520	91332840	107641912	0	56453716	28124986	59845904	0	74531424	91150512	107104848
sp|O08583|THOC4_MOUSE	O08583	THOC4_MOUSE	Alyref	255	46.7	Mus musculus OX=10090	1:Experimental evidence at protein level	THO complex subunit 4	99222144	98662576	1	0.999	9	33	10	33	3	8	10	12	1	2	4	3	3	8	10	12	83541816	114902472	117409480	79915672	0	23825312	33294730	29167506	83541816	114902472	117409480	79915672
sp|O70401|TSN6_MOUSE	O70401	TSN6_MOUSE	Tspan6	245	29.8	Mus musculus OX=10090	1:Experimental evidence at protein level	Tetraspanin-6	55288068	97856628	1	0.999	6	13	13	13	1	2	4	6	1	2	4	6	1	2	4	6	0	110576136	90570392	105142864	0	110576136	90570392	105142864	0	110576136	90570392	105142864
sp|Q6A0A2|LAR4B_MOUSE	Q6A0A2	LAR4B_MOUSE	Larp4b	741	23.2	Mus musculus OX=10090	1:Experimental evidence at protein level	La-related protein 4B	245084640	97836392	1	0.999	11	21	0	21	0	8	5	8	0	0	0	0	0	8	5	8	0	490169280	82083248	113589536	0	0	0	0	0	490169280	82083248	113589536
sp|P32883-2|RASK_MOUSE	P32883-2	RASK_MOUSE	Kras	188	67	Mus musculus OX=10090		Isoform 2B of GTPase KRas	30623013	97409880	1	0.999	5	16	5	16	2	4	5	5	1	2	1	1	2	4	5	5	29094672	32151354	108152248	86667512	0	0	0	0	29094672	32151354	108152248	86667512
sp|P22599|A1AT2_MOUSE	P22599	A1AT2_MOUSE	Serpina1b	413	42.9	Mus musculus OX=10090	1:Experimental evidence at protein level	Alpha-1-antitrypsin 1-2	0	97320760	1	0.999	13	10	7	75	0	0	6	4	0	0	4	3	0	13	32	30	0	0	100764144	93877376	0	0	99096504	95457184	0	219983248	307579968	283044448
sp|Q61474|MSI1H_MOUSE	Q61474	MSI1H_MOUSE	Msi1	362	38.1	Mus musculus OX=10090	1:Experimental evidence at protein level	RNA-binding protein Musashi homolog 1	74410206	96718460	1	0.999	10	25	2	27	1	4	10	10	0	0	1	1	1	4	11	11	61887380	86933032	104726576	88710344	0	0	0	0	61887380	86933032	104726576	88710344
sp|Q99L04|DHRS1_MOUSE	Q99L04	DHRS1_MOUSE	Dhrs1	313	59.4	Mus musculus OX=10090	1:Experimental evidence at protein level	Dehydrogenase/reductase SDR family member 1	103065448	95343868	1	0.999	17	56	56	56	9	11	16	20	9	11	16	20	9	11	16	20	107491888	98639008	81155488	109532248	107491888	98639008	81155488	109532248	107491888	98639008	81155488	109532248
sp|P01801|HVM32_MOUSE	P01801	HVM32_MOUSE		115	42.6	Mus musculus OX=10090	1:Experimental evidence at protein level	Ig heavy chain V-III region J606	0	94950300	0.9999	0.999	4	8	2	8	0	0	4	4	0	0	1	1	0	0	4	4	0	0	111315416	78585184	0	0	0	0	0	0	111315416	78585184
sp|Q9D0M5|DYL2_MOUSE	Q9D0M5	DYL2_MOUSE	Dynll2	89	49.4	Mus musculus OX=10090	1:Experimental evidence at protein level	Dynein light chain 2, cytoplasmic	17112038	93657116	1	0.999	1	5	5	5	0	2	1	2	0	2	1	2	0	2	1	2	0	34224076	70350048	116964184	0	34224076	70350048	116964184	0	34224076	70350048	116964184
sp|P01878|IGHA_MOUSE	P01878	IGHA_MOUSE		344	39.2	Mus musculus OX=10090	1:Experimental evidence at protein level	Ig alpha chain C region	0	93132820	1	0.999	9	26	26	26	0	1	14	11	0	1	14	11	0	1	14	11	0	0	92319656	93945984	0	0	92319656	93945984	0	0	92319656	93945984
sp|Q8BVA2|TM222_MOUSE	Q8BVA2	TM222_MOUSE	Tmem222	208	36.1	Mus musculus OX=10090	1:Experimental evidence at protein level	Transmembrane protein 222	96031132	92687780	1	0.999	5	13	13	13	1	3	4	5	1	3	4	5	1	3	4	5	104512320	87549944	104860344	80515216	104512320	87549944	104860344	80515216	104512320	87549944	104860344	80515216
sp|P35283|RAB12_MOUSE	P35283	RAB12_MOUSE	Rab12	243	53.5	Mus musculus OX=10090	1:Experimental evidence at protein level	Ras-related protein Rab-12	78342316	91962772	1	0.999	15	40	40	160	7	8	11	14	7	8	11	14	15	54	28	63	72525688	84158944	92585704	91339840	72525688	84158944	92585704	91339840	20033927200	23670472700	25585733600	26897563600
sp|A2ARS0|ANR63_MOUSE	A2ARS0	ANR63_MOUSE	Ankrd63	390	45.4	Mus musculus OX=10090	1:Experimental evidence at protein level	Ankyrin repeat domain-containing protein 63	65344266	91767100	1	0.999	12	36	36	36	6	7	10	13	6	7	10	13	6	7	10	13	51885420	78803112	78797872	104736328	51885420	78803112	78797872	104736328	51885420	78803112	78797872	104736328
sp|Q9CY58|PAIRB_MOUSE	Q9CY58	PAIRB_MOUSE	Serbp1	407	50.4	Mus musculus OX=10090	1:Experimental evidence at protein level	Plasminogen activator inhibitor 1 RNA-binding protein	420190426	91165032	1	0.999	23	71	4	71	7	36	14	14	0	2	1	1	7	36	14	14	142171312	698209540	85953384	96376680	0	0	0	0	142171312	698209540	85953384	96376680
sp|Q06180-2|PTN2_MOUSE	Q06180-2	PTN2_MOUSE	Ptpn2	382	33.5	Mus musculus OX=10090		Isoform 2 of Tyrosine-protein phosphatase non-receptor type 2	104971276	91152620	1	0.999	9	23	0	23	4	2	7	10	0	0	0	0	4	2	7	10	114697240	95245312	100711600	81593640	0	0	0	0	114697240	95245312	100711600	81593640	sp|Q06180|PTN2_MOUSE
sp|Q61781|K1C14_MOUSE	Q61781	K1C14_MOUSE	Krt14	484	38.6	Mus musculus OX=10090	1:Experimental evidence at protein level	Keratin, type I cytoskeletal 14	314501368	91145096	1	0.999	25	52	21	109	27	11	14	0	11	5	5	0	41	37	28	3	547028800	81973936	182290192	0	148023408	31757558	58415776	0	9598220300	2785365500	1940393090	76067288
sp|Q8BVA5|LDAH_MOUSE	Q8BVA5	LDAH_MOUSE	Ldah	326	32.2	Mus musculus OX=10090	1:Experimental evidence at protein level	Lipid droplet-associated hydrolase	79691844	90203780	1	0.999	11	49	0	49	4	11	20	14	0	0	0	0	4	11	20	14	68734472	90649216	74441560	105966000	0	0	0	0	68734472	90649216	74441560	105966000
sp|P21279|GNAQ_MOUSE	P21279	GNAQ_MOUSE	Gnaq	359	35.1	Mus musculus OX=10090	1:Experimental evidence at protein level	Guanine nucleotide-binding protein G(q) subunit alpha	74760648	89884992	1	0.999	10	23	12	31	4	5	6	8	2	2	3	5	6	7	8	10	81159664	68361632	86663960	93106024	80780968	58131664	77234656	81958912	108001112	79711728	103670312	106306888
sp|Q07113|MPRI_MOUSE	Q07113	MPRI_MOUSE	Igf2r	2483	34.7	Mus musculus OX=10090	1:Experimental evidence at protein level	Cation-independent mannose-6-phosphate receptor	260803472	89778036	1	0.999	61	218	218	218	35	61	53	69	35	61	53	69	35	61	53	69	291978112	229628832	90574264	88981808	291978112	229628832	90574264	88981808	291978112	229628832	90574264	88981808
sp|O43790|KRT86_HUMAN	O43790	KRT86_HUMAN	KRT86	486	65.6	Homo sapiens	1:Experimental evidence at protein level	Keratin, type II cuticular Hb6	1189398625	89144188	1	0.999	33	118	2	125	51	36	18	13	2	0	0	0	53	38	20	14	1681754500	697042750	118006616	60281760	0	0	0	0	1811368700	753163780	129157896	61060888
sp|Q05512|MARK2_MOUSE	Q05512	MARK2_MOUSE	Mark2	776	46	Mus musculus OX=10090	1:Experimental evidence at protein level	Serine/threonine-protein kinase MARK2	95546302	89018384	1	0.999	31	69	0	86	2	19	22	26	0	0	0	0	4	24	27	31	40729756	150362848	103379952	74656816	0	0	0	0	72466416	261373520	173511424	129312080
sp|Q9EQZ6-3|RPGF4_MOUSE	Q9EQZ6-3	RPGF4_MOUSE	Rapgef4	993	21.2	Mus musculus OX=10090		Isoform 3 of Rap guanine nucleotide exchange factor 4	49288024	88985348	1	0.999	15	24	0	24	0	3	6	15	0	0	0	0	0	3	6	15	0	98576048	84239760	93730936	0	0	0	0	0	98576048	84239760	93730936	sp|Q9EQZ6|RPGF4_MOUSE
sp|Q6P8X1|SNX6_MOUSE	Q6P8X1	SNX6_MOUSE	Snx6	406	53.4	Mus musculus OX=10090	1:Experimental evidence at protein level	Sorting nexin-6	109211088	88960028	1	0.999	21	67	55	69	5	18	22	22	4	14	18	19	5	18	23	23	100164800	118257376	87200152	90719904	98358800	116259392	83657944	97952320	100164800	119195136	86783408	90438392
sp|P84086|CPLX2_MOUSE	P84086	CPLX2_MOUSE	Cplx2	134	37.3	Mus musculus OX=10090	1:Experimental evidence at protein level	Complexin-2	0	88675188	1	0.999	5	10	6	10	0	0	5	5	0	0	2	4	0	0	5	5	0	0	117712264	59638112	0	0	78736424	52615216	0	0	117712264	59638112
sp|O54946|DNJB6_MOUSE	O54946	DNJB6_MOUSE	Dnajb6	365	25.5	Mus musculus OX=10090	1:Experimental evidence at protein level	DnaJ homolog subfamily B member 6	1.62191e+07	88669020	1	0.999	7	20	3	20	0	3	6	11	0	0	1	2	0	3	6	11	8.31747e+06	24120672	76141368	101196672	0	0	6586780	10592152	8.31747e+06	24120672	76141368	101196672
sp|Q9D9E0-2|S22AH_MOUSE	Q9D9E0-2	S22AH_MOUSE	Slc22a17	366	22.4	Mus musculus OX=10090		Isoform 2 of Solute carrier family 22 member 17	76454816	88362264	1	0.999	7	18	0	18	4	4	5	5	0	0	0	0	4	4	5	5	71196944	81712688	75460720	101263808	0	0	0	0	71196944	81712688	75460720	101263808	sp|Q9D9E0|S22AH_MOUSE
sp|O35643|AP1B1_MOUSE	O35643	AP1B1_MOUSE	Ap1b1	943	45.1	Mus musculus OX=10090	1:Experimental evidence at protein level	AP-1 complex subunit beta-1	105672248	88319196	1	0.999	42	64	64	211	13	14	18	19	13	14	18	19	34	44	68	65	110808224	100536272	103676952	72961440	110808224	100536272	103676952	72961440	754451580	749088060	998307070	758779070
sp|Q8K0T0|RTN1_MOUSE	Q8K0T0	RTN1_MOUSE	Rtn1	780	31.9	Mus musculus OX=10090	1:Experimental evidence at protein level	Reticulon-1	72651856	87544994	1	0.999	15	41	35	41	5	7	16	13	4	5	15	11	5	7	16	13	69418056	75885656	109695960	65394028	76237464	70669576	108083696	64893284	69418056	75885656	109695960	65394028
sp|P84096|RHOG_MOUSE	P84096	RHOG_MOUSE	Rhog	191	61.3	Mus musculus OX=10090	1:Experimental evidence at protein level	Rho-related GTP-binding protein RhoG	38547222	87321164	1	0.999	10	31	31	34	3	8	11	9	3	8	11	9	3	9	12	10	37019196	40075248	86222096	88420232	37019196	40075248	86222096	88420232	42973120	45505476	99516000	105540472
sp|Q9CR23|TMEM9_MOUSE	Q9CR23	TMEM9_MOUSE	Tmem9	183	25.1	Mus musculus OX=10090	1:Experimental evidence at protein level	Proton-transporting V-type ATPase complex assembly regulator TMEM9	44976628	87285960	1	0.999	4	11	11	12	1	1	3	6	1	1	3	6	1	1	3	7	0	89953256	84305272	90266648	0	89953256	84305272	90266648	0	89953256	84305272	90266648
sp|Q9ERI2|RB27A_MOUSE	Q9ERI2	RB27A_MOUSE	Rab27a	221	43	Mus musculus OX=10090	1:Experimental evidence at protein level	Ras-related protein Rab-27A	49376744	87079096	1	0.999	9	18	18	148	3	5	4	6	3	5	4	6	13	53	24	58	40909900	57843588	81778496	92379696	40909900	57843588	81778496	92379696	15083982800	20693051400	30004639700	34846155000
sp|Q9Z0L0|TPBG_MOUSE	Q9Z0L0	TPBG_MOUSE	Tpbg	426	23.5	Mus musculus OX=10090	1:Experimental evidence at protein level	Trophoblast glycoprotein	69986744	86984116	1	0.999	8	25	25	25	2	7	7	9	2	7	7	9	2	7	7	9	71014072	68959416	81453376	92514856	71014072	68959416	81453376	92514856	71014072	68959416	81453376	92514856
sp|Q8BFU8|VGLU3_MOUSE	Q8BFU8	VGLU3_MOUSE	Slc17a8	601	27	Mus musculus OX=10090	2:Experimental evidence at transcript level	Vesicular glutamate transporter 3	93644688	86955178	1	0.999	11	27	27	96	3	7	6	11	3	7	6	11	7	28	12	49	52650992	134638384	52791116	121119240	52650992	134638384	52791116	121119240	3574464770	7402240000	3263654660	6990371800
sp|Q3UEB3-2|PUF60_MOUSE	Q3UEB3-2	PUF60_MOUSE	Puf60	547	44.1	Mus musculus OX=10090		Isoform 2 of Poly(U)-binding-splicing factor PUF60	17237668	86715104	1	0.999	19	40	0	40	1	1	16	22	0	0	0	0	1	1	16	22	0	34475336	65749720	107680488	0	0	0	0	0	34475336	65749720	107680488
sp|Q9CQC9|SAR1B_MOUSE	Q9CQC9	SAR1B_MOUSE	Sar1b	198	49.5	Mus musculus OX=10090	1:Experimental evidence at protein level	GTP-binding protein SAR1b	87664896	86339916	1	0.999	8	21	14	21	0	3	7	11	0	2	4	8	0	3	7	11	0	175329792	70587200	102092632	0	0	25979300	46008632	0	175329792	70587200	102092632
sp|O55176|PJA1_MOUSE	O55176	PJA1_MOUSE	Pja1	578	45	Mus musculus OX=10090	1:Experimental evidence at protein level	E3 ubiquitin-protein ligase Praja-1	0	86054804	1	0.999	14	28	7	32	0	0	13	15	0	0	4	3	0	2	14	16	0	0	71042856	101066752	0	0	26737132	49543968	0	78821912	71971640	93189872
sp|P01644|KV5AB_MOUSE	P01644	KV5AB_MOUSE		108	43.5	Mus musculus OX=10090	1:Experimental evidence at protein level	Ig kappa chain V-V region HP R16.7	0	86006864	0.9999	0.999	3	7	0	7	0	2	2	3	0	0	0	0	0	2	2	3	0	0	86451424	85562304	0	0	0	0	0	0	86451424	85562304	sp|P01645|KV5AC_MOUSE
sp|Q60737|CSK21_MOUSE	Q60737	CSK21_MOUSE	Csnk2a1	391	45.5	Mus musculus OX=10090	1:Experimental evidence at protein level	Casein kinase II subunit alpha	46895414	85683616	1	0.999	15	37	37	37	2	8	14	13	2	8	14	13	2	8	14	13	53377860	40412968	86249488	85117744	53377860	40412968	86249488	85117744	53377860	40412968	86249488	85117744
sp|Q6A0A9|F120A_MOUSE	Q6A0A9	F120A_MOUSE	FAM120A	1112	46.3	Mus musculus OX=10090	1:Experimental evidence at protein level	Constitutive coactivator of PPAR-gamma-like protein 1	36189780	85410936	1	0.999	39	97	91	97	0	16	37	44	0	14	36	41	0	16	37	44	12205460	60174100	87506512	83315360	12591176	58490812	89716528	81040632	12205460	60174100	87506512	83315360
sp|Q62159|RHOC_MOUSE	Q62159	RHOC_MOUSE	Rhoc	193	65.8	Mus musculus OX=10090	1:Experimental evidence at protein level	Rho-related GTP-binding protein RhoC	57102308	85040904	1	0.999	11	7	7	68	1	2	1	3	1	2	1	3	8	14	20	26	0	114204616	73754728	96327080	0	114204616	73754728	96327080	672620480	1032645570	1364326530	1635803140
sp|P12367|KAP2_MOUSE	P12367	KAP2_MOUSE	Prkar2a	401	36.9	Mus musculus OX=10090	1:Experimental evidence at protein level	cAMP-dependent protein kinase type II-alpha regulatory subunit	104822596	84978288	1	0.999	11	28	28	38	4	5	9	10	4	5	9	10	7	7	11	13	127836736	81808456	100273816	69682760	127836736	81808456	100273816	69682760	180328048	96051088	170347648	111445064
sp|Q922B2|SYDC_MOUSE	Q922B2	SYDC_MOUSE	Dars1	501	28.7	Mus musculus OX=10090	1:Experimental evidence at protein level	Aspartate--tRNA ligase, cytoplasmic	143180888	84710338	1	0.999	13	31	31	31	2	11	12	6	2	11	12	6	2	11	12	6	42556784	243804992	108894496	60526180	42556784	243804992	108894496	60526180	42556784	243804992	108894496	60526180
sp|Q8K097-2|LFG2_MOUSE	Q8K097-2	LFG2_MOUSE	Faim2	305	26.6	Mus musculus OX=10090		Isoform 2 of Protein lifeguard 2	88340996	84242400	1	0.999	4	12	1	12	2	3	3	4	0	0	0	1	2	3	3	4	116727104	59954888	0	168484800	0	0	0	0	116727104	59954888	0	168484800
sp|Q8K2Z2|PRP39_MOUSE	Q8K2Z2	PRP39_MOUSE	Prpf39	665	36.1	Mus musculus OX=10090	1:Experimental evidence at protein level	Pre-mRNA-processing factor 39	83334780	84230660	1	0.999	22	63	35	63	5	19	17	22	4	9	9	13	5	19	17	22	48969936	117699624	73915696	94545624	54020916	115513384	70794800	91177384	48969936	117699624	73915696	94545624
sp|Q9JME5|AP3B2_MOUSE	Q9JME5	AP3B2_MOUSE	Ap3b2	1082	27.9	Mus musculus OX=10090	1:Experimental evidence at protein level	AP-3 complex subunit beta-2	35286704	84216812	1	0.999	22	33	30	33	0	5	9	19	0	4	9	17	0	5	9	19	0	70573408	58565824	109867800	0	68489688	58514056	113310568	0	70573408	58565824	109867800
sp|Q8VDN2|AT1A1_MOUSE	Q8VDN2	AT1A1_MOUSE	Atp1a1	1023	38.8	Mus musculus OX=10090	1:Experimental evidence at protein level	Sodium/potassium-transporting ATPase subunit alpha-1	82566500	83333580	1	0.999	35	74	73	219	14	16	23	21	14	16	23	20	39	48	65	67	92494064	72638936	83380000	83287160	92494064	72638936	83380000	83287160	1334121340	1064863550	1151793280	1198029820
sp|P62274|RS29_MOUSE	P62274	RS29_MOUSE	Rps29	56	46.4	Mus musculus OX=10090	1:Experimental evidence at protein level	40S ribosomal protein S29	52254984	83160944	1	0.999	3	13	13	13	1	5	4	3	1	5	4	3	1	5	4	3	0	104509968	98456928	67864960	0	104509968	98456928	67864960	0	104509968	98456928	67864960
sp|P16858|G3P_MOUSE	P16858	G3P_MOUSE	Gapdh	333	61	Mus musculus OX=10090	1:Experimental evidence at protein level	Glyceraldehyde-3-phosphate dehydrogenase	331318040	82813668	1	0.999	15	45	41	45	17	9	9	10	17	8	8	8	17	9	9	10	445338112	217297968	44525784	121101552	510732224	192682016	43784732	121101552	445338112	217297968	44525784	121101552
sp|Q9Z1Z2|STRAP_MOUSE	Q9Z1Z2	STRAP_MOUSE	Strap	350	57.1	Mus musculus OX=10090	1:Experimental evidence at protein level	Serine-threonine kinase receptor-associated protein	190048096	82709988	1	0.999	15	54	54	54	6	20	14	14	6	20	14	14	6	20	14	14	75298560	304797632	85651136	79768840	75298560	304797632	85651136	79768840	75298560	304797632	85651136	79768840
sp|Q99NF2-2|NSMF_MOUSE	Q99NF2-2	NSMF_MOUSE	Nsmf	530	42.2	Mus musculus OX=10090		Isoform 2 of NMDA receptor synaptonuclear signaling and neuronal migration factor	24830542	82450044	1	0.999	14	30	0	30	1	3	14	12	0	0	0	0	1	3	14	12	22662574	26998510	93882368	71017720	0	0	0	0	22662574	26998510	93882368	71017720	sp|Q99NF2-3|NSMF_MOUSE, sp|Q99NF2|NSMF_MOUSE
sp|P97855|G3BP1_MOUSE	P97855	G3BP1_MOUSE	G3bp1	465	46.2	Mus musculus OX=10090	1:Experimental evidence at protein level	Ras GTPase-activating protein-binding protein 1	121875288	82389000	1	0.999	16	54	48	54	3	21	16	14	3	19	13	13	3	21	16	14	68189792	175560784	82533896	82244104	68189792	186652432	82050240	77812816	68189792	175560784	82533896	82244104
sp|Q3TFQ1|SPRY7_MOUSE	Q3TFQ1	SPRY7_MOUSE	Spryd7	196	61.2	Mus musculus OX=10090	1:Experimental evidence at protein level	SPRY domain-containing protein 7	201112336	82299320	1	0.999	8	21	21	21	3	6	4	8	3	6	4	8	3	6	4	8	199271888	202952784	75290160	89308480	199271888	202952784	75290160	89308480	199271888	202952784	75290160	89308480
sp|P41216|ACSL1_MOUSE	P41216	ACSL1_MOUSE	Acsl1	699	49.2	Mus musculus OX=10090	1:Experimental evidence at protein level	Long-chain-fatty-acid--CoA ligase 1	74333418	82253680	1	0.999	29	101	89	101	17	21	32	31	15	18	28	28	17	21	32	31	84165608	64501228	82072504	82434856	84882832	65520336	80801344	81732856	84165608	64501228	82072504	82434856
sp|P62889|RL30_MOUSE	P62889	RL30_MOUSE	Rpl30	115	67	Mus musculus OX=10090	1:Experimental evidence at protein level	60S ribosomal protein L30	340597817	81871780	1	0.999	8	38	38	38	7	15	8	8	7	15	8	8	7	15	8	8	133319344	547876290	89468224	74275336	133319344	547876290	89468224	74275336	133319344	547876290	89468224	74275336
sp|Q99N28|CADM3_MOUSE	Q99N28	CADM3_MOUSE	Cadm3	396	34.1	Mus musculus OX=10090	1:Experimental evidence at protein level	Cell adhesion molecule 3	63964936	81843156	1	0.999	10	25	25	25	4	5	5	11	4	5	5	11	4	5	5	11	76195632	51734240	82731984	80954328	76195632	51734240	82731984	80954328	76195632	51734240	82731984	80954328
sp|Q9CXY6|ILF2_MOUSE	Q9CXY6	ILF2_MOUSE	Ilf2	390	51.5	Mus musculus OX=10090	1:Experimental evidence at protein level	Interleukin enhancer-binding factor 2	271774248	81439568	1	0.999	15	67	67	67	12	24	17	14	12	24	17	14	12	24	17	14	303131616	240416880	92015352	70863784	303131616	240416880	92015352	70863784	303131616	240416880	92015352	70863784
sp|Q9JJ43-2|RFOX1_MOUSE	Q9JJ43-2	RFOX1_MOUSE	Rbfox1	376	39.4	Mus musculus OX=10090		Isoform 2 of RNA binding protein fox-1 homolog 1	0	81146476	1	0.999	14	9	0	48	0	0	4	5	0	0	0	0	0	8	19	21	0	0	89763552	72529400	0	0	0	0	0	133658360	800188030	750030980	sp|Q9JJ43-3|RFOX1_MOUSE, sp|Q9JJ43-4|RFOX1_MOUSE, sp|Q9JJ43|RFOX1_MOUSE
sp|Q8VC88|GRAN_MOUSE	Q8VC88	GRAN_MOUSE	Gca	220	32.7	Mus musculus OX=10090	1:Experimental evidence at protein level	Grancalcin	0	81040735	1	0.999	6	12	10	12	0	0	7	5	0	0	6	4	0	0	7	5	0	0	133754664	28326806	0	0	126919112	29852416	0	0	133754664	28326806
sp|Q80ZJ1|RAP2A_MOUSE	Q80ZJ1	RAP2A_MOUSE	Rap2a	183	54.6	Mus musculus OX=10090	1:Experimental evidence at protein level	Ras-related protein Rap-2a	88141372	80822744	1	0.999	8	37	14	37	8	11	8	10	4	3	3	4	8	11	8	10	85052856	91229888	75995144	85650344	58819904	58398480	45652540	58985164	85052856	91229888	75995144	85650344
sp|O55013|TPPC3_MOUSE	O55013	TPPC3_MOUSE	Trappc3	180	26.1	Mus musculus OX=10090	1:Experimental evidence at protein level	Trafficking protein particle complex subunit 3	10612073	80715348	1	0.999	5	12	12	12	1	2	3	6	1	2	3	6	1	2	3	6	0	21224146	101159080	60271616	0	21224146	101159080	60271616	0	21224146	101159080	60271616
sp|G5E829|AT2B1_MOUSE	G5E829	AT2B1_MOUSE	Atp2b1	1220	24.1	Mus musculus OX=10090	1:Experimental evidence at protein level	Plasma membrane calcium-transporting ATPase 1	88240192	80605916	1	0.999	21	31	20	54	4	8	7	12	1	6	5	8	7	12	13	22	79064600	97415784	77505936	83705896	15275141	24557616	17296666	20750564	87925488	89681424	78078328	81162368
sp|P08752|GNAI2_MOUSE	P08752	GNAI2_MOUSE	Gnai2	355	45.6	Mus musculus OX=10090	1:Experimental evidence at protein level	Guanine nucleotide-binding protein G(i) subunit alpha-2	67900816	80130144	1	0.999	12	25	15	48	5	6	7	7	2	4	4	5	10	11	13	14	80015192	55786440	82230624	78029664	59752648	39205012	61918572	54257228	649991100	535524032	717032510	747066180
sp|Q9QZ88-2|VPS29_MOUSE	Q9QZ88-2	VPS29_MOUSE	Vps29	186	29.7	Mus musculus OX=10090		Isoform 2 of Vacuolar protein sorting-associated protein 29	100977828	79693264	1	0.999	5	24	0	24	4	6	9	5	0	0	0	0	4	6	9	5	78468992	123486664	62021952	97364576	0	0	0	0	78468992	123486664	62021952	97364576	sp|Q9QZ88|VPS29_MOUSE
sp|P51910|APOD_MOUSE	P51910	APOD_MOUSE	Apod	189	33.3	Mus musculus OX=10090	1:Experimental evidence at protein level	Apolipoprotein D	0	79628430	1	0.999	5	16	16	16	0	0	10	6	0	0	10	6	0	0	10	6	0	0	102270408	56986452	0	0	102270408	56986452	0	0	102270408	56986452
sp|Q4V9Z5-2|SE6L2_MOUSE	Q4V9Z5-2	SE6L2_MOUSE	Sez6l2	923	24.7	Mus musculus OX=10090		Isoform 2 of Seizure 6-like protein 2	28007190	79074196	1	0.999	13	36	0	36	0	7	13	16	0	0	0	0	0	7	13	16	0	56014380	91191608	66956784	0	0	0	0	0	56014380	91191608	66956784	sp|Q4V9Z5-3|SE6L2_MOUSE
sp|Q9Z1R3|APOM_MOUSE	Q9Z1R3	APOM_MOUSE	Apom	190	11.6	Mus musculus OX=10090	1:Experimental evidence at protein level	Apolipoprotein M	0	78648850	1	0.999	2	5	5	5	0	1	2	2	0	1	2	2	0	1	2	2	0	0	48680660	108617040	0	0	48680660	108617040	0	0	48680660	108617040
sp|P31648|SC6A1_MOUSE	P31648	SC6A1_MOUSE	Slc6a1	599	12.9	Mus musculus OX=10090	1:Experimental evidence at protein level	Sodium- and chloride-dependent GABA transporter 1	24715442	78636232	1	0.999	4	14	14	14	1	2	5	6	1	2	5	6	1	2	5	6	0	49430884	74010928	83261536	0	49430884	74010928	83261536	0	49430884	74010928	83261536
sp|Q3UHL1|CAMKV_MOUSE	Q3UHL1	CAMKV_MOUSE	Camkv	512	49.6	Mus musculus OX=10090	1:Experimental evidence at protein level	CaM kinase-like vesicle-associated protein	68591586	78627260	1	0.999	16	53	53	53	10	9	16	18	10	9	16	18	10	9	16	18	85309176	51873996	79528528	77725992	85309176	51873996	79528528	77725992	85309176	51873996	79528528	77725992
sp|Q9Z1X4-2|ILF3_MOUSE	Q9Z1X4-2	ILF3_MOUSE	Ilf3	716	42.7	Mus musculus OX=10090		Isoform 2 of Interleukin enhancer-binding factor 3	151432468	78490708	1	0.999	23	65	0	65	6	24	16	19	0	0	0	0	6	24	16	19	76101544	226763392	78350200	78631216	0	0	0	0	76101544	226763392	78350200	78631216	sp|Q9Z1X4-3|ILF3_MOUSE, sp|Q9Z1X4|ILF3_MOUSE
sp|Q9JII5-2|DAZP1_MOUSE	Q9JII5-2	DAZP1_MOUSE	Dazap1	405	36.3	Mus musculus OX=10090		Isoform 2 of DAZ-associated protein 1	164617520	78230984	1	0.999	10	35	0	35	6	9	11	9	0	0	0	0	6	9	11	9	247534832	81700208	79136064	77325904	0	0	0	0	247534832	81700208	79136064	77325904	sp|Q9JII5|DAZP1_MOUSE
sp|Q8C0E2|VP26B_MOUSE	Q8C0E2	VP26B_MOUSE	Vps26b	336	58.6	Mus musculus OX=10090	1:Experimental evidence at protein level	Vacuolar protein sorting-associated protein 26B	94091576	78027972	1	0.999	17	47	18	47	6	12	15	14	3	4	6	5	6	12	15	14	86664272	101518880	77293472	78762472	62240392	82078200	59850188	62315344	86664272	101518880	77293472	78762472
sp|Q8JZQ9|EIF3B_MOUSE	Q8JZQ9	EIF3B_MOUSE	Eif3b	803	46.5	Mus musculus OX=10090	1:Experimental evidence at protein level	Eukaryotic translation initiation factor 3 subunit B	536975330	77948180	1	0.999	34	108	108	108	23	40	21	24	23	40	21	24	23	40	21	24	319816640	754134020	77398848	78497512	319816640	754134020	77398848	78497512	319816640	754134020	77398848	78497512
sp|P98200|AT8A2_MOUSE	P98200	AT8A2_MOUSE	Atp8a2	1148	26	Mus musculus OX=10090	1:Experimental evidence at protein level	Phospholipid-transporting ATPase IB	62560636	77798932	1	0.999	26	59	58	70	5	8	24	22	5	8	23	22	8	10	28	24	57251896	67869376	77164416	78433448	57251896	67869376	77164416	78433448	765612800	978776060	1019522820	1071722180
sp|O08553|DPYL2_MOUSE	O08553	DPYL2_MOUSE	Dpysl2	572	58.6	Mus musculus OX=10090	1:Experimental evidence at protein level	Dihydropyrimidinase-related protein 2	56842598	77715620	1	0.999	22	69	52	69	9	12	23	25	6	8	18	20	9	12	23	25	51498420	62186776	72071344	83359896	42186760	47248332	60035284	69576008	51498420	62186776	72071344	83359896
sp|Q9ERI6|RDH14_MOUSE	Q9ERI6	RDH14_MOUSE	Rdh14	334	45.8	Mus musculus OX=10090	1:Experimental evidence at protein level	Retinol dehydrogenase 14	61190168	77564012	1	0.999	13	32	28	32	5	5	11	11	4	4	10	10	5	5	11	11	60406720	61973616	69158248	85969776	61616900	63512676	66741660	85216688	60406720	61973616	69158248	85969776
sp|Q80U04-2|PJA2_MOUSE	Q80U04-2	PJA2_MOUSE	Pja2	645	40.2	Mus musculus OX=10090		Isoform 2 of E3 ubiquitin-protein ligase Praja-2	34054436	76749092	1	0.999	15	33	0	33	0	2	12	19	0	0	0	0	0	2	12	19	0	68108872	65612512	87885672	0	0	0	0	0	68108872	65612512	87885672	sp|Q80U04|PJA2_MOUSE
sp|Q9QYJ0|DNJA2_MOUSE	Q9QYJ0	DNJA2_MOUSE	Dnaja2	412	50.7	Mus musculus OX=10090	1:Experimental evidence at protein level	DnaJ homolog subfamily A member 2	66772844	76614372	1	0.999	16	35	35	35	3	5	10	17	3	5	10	17	3	5	10	17	65278656	68267032	85851384	67377360	65278656	68267032	85851384	67377360	65278656	68267032	85851384	67377360
sp|P60843|IF4A1_MOUSE	P60843	IF4A1_MOUSE	Eif4a1	406	74.4	Mus musculus OX=10090	1:Experimental evidence at protein level	Eukaryotic initiation factor 4A-I	300183384	76597936	1	0.999	27	72	28	72	30	22	11	9	19	8	1	0	30	22	11	9	227586928	372779840	79791144	73404728	172746320	159652752	21315624	0	227586928	372779840	79791144	73404728
sp|P70372|ELAV1_MOUSE	P70372	ELAV1_MOUSE	Elavl1	326	48.2	Mus musculus OX=10090	1:Experimental evidence at protein level	ELAV-like protein 1	53793152	76386140	1	0.999	11	31	31	31	5	6	9	11	5	6	9	11	5	6	9	11	36746368	70839936	78065712	74706568	36746368	70839936	78065712	74706568	36746368	70839936	78065712	74706568
sp|Q80UY2|KCMF1_MOUSE	Q80UY2	KCMF1_MOUSE	Kcmf1	381	44.1	Mus musculus OX=10090	1:Experimental evidence at protein level	E3 ubiquitin-protein ligase KCMF1	34527112	76354476	1	0.999	11	41	3	41	0	8	12	21	0	0	1	2	0	8	12	21	0	69054224	70785160	81923792	0	0	0	0	0	69054224	70785160	81923792
sp|Q9WU78-3|PDC6I_MOUSE	Q9WU78-3	PDC6I_MOUSE	Pdcd6ip	874	36.6	Mus musculus OX=10090		Isoform 3 of Programmed cell death 6-interacting protein	48152230	76062424	1	0.999	26	68	1	68	6	7	28	27	0	0	1	0	6	7	28	27	41023044	55281416	78798568	73326280	0	0	0	0	41023044	55281416	78798568	73326280
sp|O08581|KCNK1_MOUSE	O08581	KCNK1_MOUSE	Kcnk1	336	24.7	Mus musculus OX=10090	1:Experimental evidence at protein level	Potassium channel subfamily K member 1	130497708	75803746	1	0.999	5	21	21	21	2	7	6	6	2	7	6	6	2	7	6	6	72898040	188097376	55928644	95678848	72898040	188097376	55928644	95678848	72898040	188097376	55928644	95678848
sp|Q6PHU5-2|SORT_MOUSE	Q6PHU5-2	SORT_MOUSE	Sort1	858	23.2	Mus musculus OX=10090		Isoform 2 of Sortilin	275945832	75661696	1	0.999	15	66	0	66	17	16	15	18	0	0	0	0	17	16	15	18	354358560	197533104	81688744	69634648	0	0	0	0	354358560	197533104	81688744	69634648	sp|Q6PHU5|SORT_MOUSE
sp|Q9CWZ3-2|RBM8A_MOUSE	Q9CWZ3-2	RBM8A_MOUSE	Rbm8a	173	60.1	Mus musculus OX=10090		Isoform 2 of RNA-binding protein 8A	200089024	75507400	1	0.999	6	29	0	29	7	7	7	8	0	0	0	0	7	7	7	8	265216368	134961680	95010608	56004192	0	0	0	0	265216368	134961680	95010608	56004192	sp|Q9CWZ3|RBM8A_MOUSE
sp|Q9JIF0-2|ANM1_MOUSE	Q9JIF0-2	ANM1_MOUSE	Prmt1	353	72.8	Mus musculus OX=10090		Isoform 2 of Protein arginine N-methyltransferase 1	85519796	75500072	1	0.999	22	64	9	64	8	20	19	17	1	2	4	2	8	20	19	17	71980520	99059072	57354872	93645272	0	0	0	0	71980520	99059072	57354872	93645272
sp|P17047-2|LAMP2_MOUSE	P17047-2	LAMP2_MOUSE	Lamp2	416	10.6	Mus musculus OX=10090		Isoform LAMP-2B of Lysosome-associated membrane glycoprotein 2	82523220	74992542	1	0.999	5	20	0	20	3	5	6	6	0	0	0	0	3	5	6	6	80585560	84460880	66469596	83515488	0	0	0	0	80585560	84460880	66469596	83515488	sp|P17047-3|LAMP2_MOUSE, sp|P17047|LAMP2_MOUSE
sp|P62717|RL18A_MOUSE	P62717	RL18A_MOUSE	Rpl18a	176	48.9	Mus musculus OX=10090	1:Experimental evidence at protein level	60S ribosomal protein L18a	315534776	74851616	1	0.999	10	38	38	38	4	16	7	11	4	16	7	11	4	16	7	11	126709296	504360256	88087752	61615480	126709296	504360256	88087752	61615480	126709296	504360256	88087752	61615480
sp|Q8K0U4|HS12A_MOUSE	Q8K0U4	HS12A_MOUSE	Hspa12a	675	43.9	Mus musculus OX=10090	1:Experimental evidence at protein level	Heat shock 70 kDa protein 12A	252502072	74457106	1	0.999	23	85	77	85	13	33	16	23	11	31	14	21	13	33	16	23	158444752	346559392	57273180	91641032	151196272	355499584	57301940	93572304	158444752	346559392	57273180	91641032
sp|Q8R555|CRAC1_MOUSE	Q8R555	CRAC1_MOUSE	Crtac1	646	21.5	Mus musculus OX=10090	2:Experimental evidence at transcript level	Cartilage acidic protein 1	70706028	74380136	1	0.999	11	31	31	31	5	8	7	11	5	8	7	11	5	8	7	11	72278600	69133456	73287960	75472312	72278600	69133456	73287960	75472312	72278600	69133456	73287960	75472312
sp|P62071|RRAS2_MOUSE	P62071	RRAS2_MOUSE	Rras2	204	52	Mus musculus OX=10090	1:Experimental evidence at protein level	Ras-related protein R-Ras2	64323072	74358552	1	0.999	8	23	15	23	5	4	6	8	3	2	4	6	5	4	6	8	51916096	76730048	66283616	82433488	0	0	32218652	44258088	51916096	76730048	66283616	82433488
sp|Q9EPR5|SORC2_MOUSE	Q9EPR5	SORC2_MOUSE	Sorcs2	1159	35.2	Mus musculus OX=10090	1:Experimental evidence at protein level	VPS10 domain-containing receptor SorCS2	67713680	74343936	1	0.999	31	74	71	74	8	11	29	26	8	11	28	24	8	11	29	26	73230688	62196672	81402384	67285488	73230688	62196672	81446072	67249408	73230688	62196672	81402384	67285488
sp|P07309|TTHY_MOUSE	P07309	TTHY_MOUSE	Ttr	147	46.3	Mus musculus OX=10090	1:Experimental evidence at protein level	Transthyretin	15152078	74277570	1	0.999	5	20	20	20	0	3	11	6	0	3	11	6	0	3	11	6	0	30304156	89919104	58636036	0	30304156	89919104	58636036	0	30304156	89919104	58636036
sp|O35304|VACHT_MOUSE	O35304	VACHT_MOUSE	Slc18a3	530	13.6	Mus musculus OX=10090	1:Experimental evidence at protein level	Vesicular acetylcholine transporter	55056062	73561208	1	0.999	5	18	18	18	3	4	6	5	3	4	6	5	3	4	6	5	45566476	64545648	68180384	78942032	45566476	64545648	68180384	78942032	45566476	64545648	68180384	78942032
sp|Q99JX4|EIF3M_MOUSE	Q99JX4	EIF3M_MOUSE	Eif3m	374	55.6	Mus musculus OX=10090	1:Experimental evidence at protein level	Eukaryotic translation initiation factor 3 subunit M	290889408	73473740	1	0.999	12	27	27	27	6	6	7	8	6	6	7	8	6	6	7	8	165316352	416462464	71857352	75090128	165316352	416462464	71857352	75090128	165316352	416462464	71857352	75090128
sp|Q8R4C2|RUFY2_MOUSE	Q8R4C2	RUFY2_MOUSE	Rufy2	606	30.2	Mus musculus OX=10090	1:Experimental evidence at protein level	RUN and FYVE domain-containing protein 2	3.92544e+07	73411232	1	0.999	16	44	37	44	1	11	14	18	1	9	12	15	1	11	14	18	16252297	62256524	59130544	87691920	15506274	57922236	57794112	83752808	16252297	62256524	59130544	87691920
sp|Q60932-2|VDAC1_MOUSE	Q60932-2	VDAC1_MOUSE	Vdac1	283	58.3	Mus musculus OX=10090		Isoform Mt-VDAC1 of Voltage-dependent anion-selective channel protein 1	106713280	73042330	1	0.999	12	32	0	32	8	4	12	8	0	0	0	0	8	4	12	8	168949088	44477472	91433688	54650972	0	0	0	0	168949088	44477472	91433688	54650972
sp|P68181-2|KAPCB_MOUSE	P68181-2	KAPCB_MOUSE	Prkacb	338	44.4	Mus musculus OX=10090		Isoform 2 of cAMP-dependent protein kinase catalytic subunit beta	64269958	72484748	1	0.999	13	18	0	43	0	3	9	6	0	0	0	0	5	9	16	13	61289132	67250784	77191664	67777832	0	0	0	0	230699312	150014192	183772144	142803536	sp|P68181-3|KAPCB_MOUSE, sp|P68181-4|KAPCB_MOUSE, sp|P68181|KAPCB_MOUSE
sp|P22892|AP1G1_MOUSE	P22892	AP1G1_MOUSE	Ap1g1	822	15.6	Mus musculus OX=10090	1:Experimental evidence at protein level	AP-1 complex subunit gamma-1	211616336	72427332	1	0.999	10	18	18	18	5	5	3	5	5	5	3	5	5	5	3	5	161993232	261239440	72525872	72328792	161993232	261239440	72525872	72328792	161993232	261239440	72525872	72328792
sp|Q8BGH7|C42S2_MOUSE	Q8BGH7	C42S2_MOUSE	Cdc42se2	84	66.7	Mus musculus OX=10090	1:Experimental evidence at protein level	CDC42 small effector protein 2	0	72206392	1	0.999	2	5	5	5	0	1	2	2	0	1	2	2	0	1	2	2	0	0	76049984	68362800	0	0	76049984	68362800	0	0	76049984	68362800
sp|Q9Z0P4-2|PALM_MOUSE	Q9Z0P4-2	PALM_MOUSE	Palm	339	59.9	Mus musculus OX=10090		Isoform 2 of Paralemmin-1	17998970	72172056	1	0.999	12	35	7	35	0	6	15	14	0	0	3	4	0	6	15	14	0	35997940	74798848	69545264	0	0	0	0	0	35997940	74798848	69545264
sp|Q9QXS6|DREB_MOUSE	Q9QXS6	DREB_MOUSE	Dbn1	706	29	Mus musculus OX=10090	1:Experimental evidence at protein level	Drebrin	78775386	71786174	1	0.999	13	46	2	46	6	13	16	11	0	0	1	1	6	13	16	11	59614836	97935936	79598504	63973844	0	0	0	0	59614836	97935936	79598504	63973844
sp|Q9QZC7-2|PKHB2_MOUSE	Q9QZC7-2	PKHB2_MOUSE	Plekhb2	201	35.8	Mus musculus OX=10090		Isoform 2 of Pleckstrin homology domain-containing family B member 2	0	71775068	1	0.999	6	13	0	13	0	1	5	7	0	0	0	0	0	1	5	7	0	0	46735376	96814760	0	0	0	0	0	0	46735376	96814760	sp|Q9QZC7-3|PKHB2_MOUSE, sp|Q9QZC7|PKHB2_MOUSE
sp|O55142|RL35A_MOUSE	O55142	RL35A_MOUSE	Rpl35a	110	28.2	Mus musculus OX=10090	1:Experimental evidence at protein level	60S ribosomal protein L35a	336632996	71413406	1	0.9986	5	25	25	25	5	7	8	5	5	7	8	5	5	7	8	5	122008392	551257600	80721272	62105540	122008392	551257600	80721272	62105540	122008392	551257600	80721272	62105540
sp|Q922U2|K2C5_MOUSE	Q922U2	K2C5_MOUSE	Krt5	580	30.2	Mus musculus OX=10090	1:Experimental evidence at protein level	Keratin, type II cytoskeletal 5	752666382	7.1137e+07	1	0.999	28	92	92	206	52	19	21	0	52	19	21	0	87	62	51	6	1072890940	432441824	130347024	11926947	1072890940	432441824	130347024	11926947	31043063800	20523694100	3790897150	236574448
sp|Q61147|CERU_MOUSE	Q61147	CERU_MOUSE	Cp	1061	33.2	Mus musculus OX=10090	1:Experimental evidence at protein level	Ceruloplasmin	36903180	70903414	1	0.999	25	53	53	53	0	3	26	24	0	3	26	24	0	3	26	24	0	73806360	77611344	64195484	0	73806360	77611344	64195484	0	73806360	77611344	64195484
sp|Q6IFX2|K1C42_MOUSE	Q6IFX2	K1C42_MOUSE	Krt42	452	33	Mus musculus OX=10090	1:Experimental evidence at protein level	Keratin, type I cytoskeletal 42	437673903	70738848	1	0.999	23	16	14	83	8	2	6	0	7	2	5	0	35	19	26	3	740492350	134855456	141477696	0	789552510	134855456	132686744	0	9849132000	1699742850	1291755780	67860920
sp|Q9WUC3|LY6H_MOUSE	Q9WUC3	LY6H_MOUSE	Ly6h	139	22.3	Mus musculus OX=10090	1:Experimental evidence at protein level	Lymphocyte antigen 6H	0	70170292	1	0.999	3	6	6	6	0	0	4	2	0	0	4	2	0	0	4	2	0	0	78306888	62033696	0	0	78306888	62033696	0	0	78306888	62033696
sp|Q9R0K7|AT2B2_MOUSE	Q9R0K7	AT2B2_MOUSE	Atp2b2	1198	35.7	Mus musculus OX=10090	1:Experimental evidence at protein level	Plasma membrane calcium-transporting ATPase 2	74418486	70083428	1	0.999	31	77	54	77	10	12	20	35	7	8	14	25	10	12	20	35	82855832	65981140	68536848	71630008	74086440	61520316	60205840	65892016	82855832	65981140	68536848	71630008
sp|P47915|RL29_MOUSE	P47915	RL29_MOUSE	Rpl29	160	24.4	Mus musculus OX=10090	1:Experimental evidence at protein level	60S ribosomal protein L29	363602402	69114352	1	0.999	4	13	13	13	2	5	3	3	2	5	3	3	2	5	3	3	113174784	614030020	98419656	39809048	113174784	614030020	98419656	39809048	113174784	614030020	98419656	39809048
sp|Q6NXK7|DPP10_MOUSE	Q6NXK7	DPP10_MOUSE	Dpp10	797	43.5	Mus musculus OX=10090	1:Experimental evidence at protein level	Inactive dipeptidyl peptidase 10	75259736	68903378	1	0.999	28	78	78	86	16	14	23	25	16	14	23	25	18	16	25	27	105295152	45224320	81069600	56737156	105295152	45224320	81069600	56737156	152342144	64747292	118396992	85316520
sp|Q99LF4|RTCB_MOUSE	Q99LF4	RTCB_MOUSE	Rtcb	505	55.8	Mus musculus OX=10090	1:Experimental evidence at protein level	RNA-splicing ligase RtcB homolog	108332743	68564342	1	0.999	24	65	65	65	3	23	21	18	3	23	21	18	3	23	21	18	23991006	192674480	82329824	54798860	23991006	192674480	82329824	54798860	23991006	192674480	82329824	54798860
sp|P63037|DNJA1_MOUSE	P63037	DNJA1_MOUSE	Dnaja1	397	52.6	Mus musculus OX=10090	1:Experimental evidence at protein level	DnaJ homolog subfamily A member 1	141742006	67822396	1	0.999	12	28	28	28	6	4	9	9	6	4	9	9	6	4	9	9	217586816	65897196	59834840	75809952	217586816	65897196	59834840	75809952	217586816	65897196	59834840	75809952
sp|O77727|K1C15_SHEEP	O77727	K1C15_SHEEP	KRT15	453	22.1	Ovis aries	2:Experimental evidence at transcript level	Keratin, type I cytoskeletal 15	1248503505	67472330	1	0.999	15	30	4	170	11	7	9	3	1	1	1	1	90	42	28	10	2215326210	281680800	121084968	13859692	0	0	0	0	23967430700	7073189900	1644253700	212362560
sp|Q8BTI8-3|SRRM2_MOUSE	Q8BTI8-3	SRRM2_MOUSE	Srrm2	2603	20.8	Mus musculus OX=10090		Isoform 3 of Serine/arginine repetitive matrix protein 2	20280706	67411390	1	0.999	35	77	0	77	1	5	37	34	0	0	0	0	1	5	37	34	21467094	19094318	59496628	75326152	0	0	0	0	21467094	19094318	59496628	75326152	sp|Q8BTI8|SRRM2_MOUSE
sp|P97863-2|NFIB_MOUSE	P97863-2	NFIB_MOUSE	Nfib	487	26.7	Mus musculus OX=10090		Isoform 2 of Nuclear factor 1 B-type	12145567	66993466	1	0.999	9	26	1	26	0	5	11	10	0	0	1	0	0	5	11	10	0	24291134	72493696	61493236	0	0	0	0	0	24291134	72493696	61493236
sp|Q9JKN6|NOVA1_MOUSE	Q9JKN6	NOVA1_MOUSE	Nova1	507	46.5	Mus musculus OX=10090	1:Experimental evidence at protein level	RNA-binding protein Nova-1	95292888	66872824	1	0.999	18	50	50	50	0	19	11	20	0	19	11	20	0	19	11	20	0	190585776	60448040	73297608	0	190585776	60448040	73297608	0	190585776	60448040	73297608
sp|O70340|NPTX2_MOUSE	O70340	NPTX2_MOUSE	Nptx2	429	36.8	Mus musculus OX=10090	2:Experimental evidence at transcript level	Neuronal pentraxin-2	10123343	66532942	1	0.999	11	23	23	23	0	2	9	12	0	2	9	12	0	2	9	12	0	20246686	69985728	63080156	0	20246686	69985728	63080156	0	20246686	69985728	63080156
sp|O70443|GNAZ_MOUSE	O70443	GNAZ_MOUSE	Gnaz	355	43.9	Mus musculus OX=10090	1:Experimental evidence at protein level	Guanine nucleotide-binding protein G(z) subunit alpha	67248336	66461100	1	0.999	12	32	28	32	6	8	7	11	5	7	6	10	6	8	7	11	85543272	48953400	66549608	66372592	60231056	39073828	53153004	53701368	85543272	48953400	66549608	66372592
sp|Q80YA7|DPP8_MOUSE	Q80YA7	DPP8_MOUSE	Dpp8	892	55.4	Mus musculus OX=10090	1:Experimental evidence at protein level	Dipeptidyl peptidase 8	6086196495	66449492	1	0.999	40	240	218	240	59	177	3	1	57	160	1	0	59	177	3	1	3063065090	9109327900	132898984	0	1702659200	4919672800	0	0	3063065090	9109327900	132898984	0
sp|Q9CS84-2|NRX1A_MOUSE	Q9CS84-2	NRX1A_MOUSE	Nrxn1	1507	24.5	Mus musculus OX=10090		Isoform 2a of Neurexin-1	80388936	66436820	1	0.999	28	77	0	77	7	13	27	30	0	0	0	0	7	13	27	30	87578152	73199720	66706852	66166788	0	0	0	0	87578152	73199720	66706852	66166788	sp|Q9CS84-3|NRX1A_MOUSE, sp|Q9CS84-4|NRX1A_MOUSE, sp|Q9CS84|NRX1A_MOUSE
sp|P70213|FV1_MOUSE	P70213	FV1_MOUSE	Fv1	459	34.4	Mus musculus OX=10090	4:Protein predicted	Friend virus susceptibility protein 1	13465997	65914098	1	0.999	11	21	21	21	0	2	6	13	0	2	6	13	0	2	6	13	0	26931994	45768452	86059744	0	26931994	45768452	86059744	0	26931994	45768452	86059744
sp|P16014|SCG1_MOUSE	P16014	SCG1_MOUSE	Chgb	677	32.8	Mus musculus OX=10090	1:Experimental evidence at protein level	Secretogranin-1	33409210	65851364	1	0.999	19	41	41	41	0	3	22	16	0	3	22	16	0	3	22	16	30978368	35840052	72234856	59467872	30978368	35840052	72234856	59467872	30978368	35840052	72234856	59467872
sp|Q9R062|GLYG_MOUSE	Q9R062	GLYG_MOUSE	Gyg1	333	39.6	Mus musculus OX=10090	1:Experimental evidence at protein level	Glycogenin-1	0	65404340	1	0.999	10	24	24	24	0	3	9	12	0	3	9	12	0	3	9	12	0	0	61309688	69498992	0	0	61309688	69498992	0	0	61309688	69498992
sp|Q62318|TIF1B_MOUSE	Q62318	TIF1B_MOUSE	Trim28	834	46.9	Mus musculus OX=10090	1:Experimental evidence at protein level	Transcription intermediary factor 1-beta	171286656	65161460	1	0.999	22	74	37	74	12	25	17	20	6	12	9	10	12	25	17	20	112103184	230470128	70975880	59347040	96347256	267864992	72083624	58499280	112103184	230470128	70975880	59347040
sp|Q811Q9|PCY1B_MOUSE	Q811Q9	PCY1B_MOUSE	Pcyt1b	369	47.7	Mus musculus OX=10090	1:Experimental evidence at protein level	Choline-phosphate cytidylyltransferase B	52301190	65034592	1	0.999	15	27	6	58	1	5	13	8	0	2	3	1	5	12	22	19	55806576	48795804	64240544	65828640	0	0	30521806	43972800	400788224	437119392	510680512	561024130
sp|Q00PI9|HNRL2_MOUSE	Q00PI9	HNRL2_MOUSE	Hnrnpul2	745	26.6	Mus musculus OX=10090	1:Experimental evidence at protein level	Heterogeneous nuclear ribonucleoprotein U-like protein 2	62997512	64943264	1	0.999	17	36	36	36	2	12	7	15	2	12	7	15	2	12	7	15	0	125995024	55972408	73914120	0	125995024	55972408	73914120	0	125995024	55972408	73914120
sp|Q99MK8|ARBK1_MOUSE	Q99MK8	ARBK1_MOUSE	Grk2	689	44.7	Mus musculus OX=10090	1:Experimental evidence at protein level	Beta-adrenergic receptor kinase 1	34362396	64810674	1	0.999	26	67	46	67	1	14	24	28	1	11	17	17	1	14	24	28	21862052	46862740	54147812	75473536	22032068	44043320	51944880	71448808	21862052	46862740	54147812	75473536
sp|P35922-2|FMR1_MOUSE	P35922-2	FMR1_MOUSE	Fmr1	602	37.4	Mus musculus OX=10090		Isoform 2 of Synaptic functional regulator FMR1	19812300	64699612	1	0.999	15	38	0	38	1	9	11	17	0	0	0	0	1	9	11	17	0	39624600	57175320	72223904	0	0	0	0	0	39624600	57175320	72223904	sp|P35922-3|FMR1_MOUSE, sp|P35922|FMR1_MOUSE
sp|P60853|LZTS1_MOUSE	P60853	LZTS1_MOUSE	Lzts1	599	56.4	Mus musculus OX=10090	2:Experimental evidence at transcript level	Leucine zipper putative tumor suppressor 1	46281308	64662784	1	0.999	25	58	55	58	5	8	21	24	5	7	20	23	5	8	21	24	38538252	54024364	61111472	68214096	40184508	52334956	62278856	66265488	38538252	54024364	61111472	68214096
sp|Q8VCV1|AB17C_MOUSE	Q8VCV1	AB17C_MOUSE	Abhd17c	320	53.8	Mus musculus OX=10090	1:Experimental evidence at protein level	Alpha/beta hydrolase domain-containing protein 17C	39005824	64627330	1	0.999	9	33	28	33	0	9	12	12	0	8	10	10	0	9	12	12	0	78011648	53432820	75821840	0	60040608	40950044	58599860	0	78011648	53432820	75821840
sp|Q8R1B4|EIF3C_MOUSE	Q8R1B4	EIF3C_MOUSE	Eif3c	911	29.3	Mus musculus OX=10090	1:Experimental evidence at protein level	Eukaryotic translation initiation factor 3 subunit C	433164622	64293428	1	0.999	24	80	80	80	18	29	15	18	18	29	15	18	18	29	15	18	249241504	617087740	59851584	68735272	249241504	617087740	59851584	68735272	249241504	617087740	59851584	68735272
sp|P33622|APOC3_MOUSE	P33622	APOC3_MOUSE	Apoc3	99	46.5	Mus musculus OX=10090	1:Experimental evidence at protein level	Apolipoprotein C-III	0	63989434	1	0.999	3	7	7	7	0	1	3	3	0	1	3	3	0	1	3	3	0	0	86305528	41673340	0	0	86305528	41673340	0	0	86305528	41673340
sp|Q6P1D5|SE6L1_MOUSE	Q6P1D5	SE6L1_MOUSE	Sez6l	963	12.8	Mus musculus OX=10090	1:Experimental evidence at protein level	Seizure 6-like protein	13672976	63949616	1	0.999	7	18	2	18	0	4	7	7	0	0	1	1	0	4	7	7	0	27345952	68396224	59503008	0	0	0	0	0	27345952	68396224	59503008
sp|Q96DY5-2|RN112_MOUSE	Q96DY5-2	RN112_MOUSE	Rnf112	631	42.5	Mus musculus OX=10090		Isoform 2 of RING finger protein 112	57213422	63736060	1	0.999	22	44	0	44	2	10	11	21	0	0	0	0	2	10	11	21	39178492	75248352	48279312	79192808	0	0	0	0	39178492	75248352	48279312	79192808	sp|Q96DY5|RN112_MOUSE
sp|Q99NE5-3|RIMS1_MOUSE	Q99NE5-3	RIMS1_MOUSE	Rims1	1435	44.6	Mus musculus OX=10090		Isoform 3 of Regulating synaptic membrane exocytosis protein 1	9980190	63618992	1	0.999	41	103	0	103	0	9	46	48	0	0	0	0	0	9	46	48	0	19960380	55228192	72009792	0	0	0	0	0	19960380	55228192	72009792	sp|Q99NE5-4|RIMS1_MOUSE, sp|Q99NE5-5|RIMS1_MOUSE, sp|Q99NE5|RIMS1_MOUSE
sp|Q80UP8|S20A2_MOUSE	Q80UP8	S20A2_MOUSE	Slc20a2	656	16	Mus musculus OX=10090	1:Experimental evidence at protein level	Sodium-dependent phosphate transporter 2	79529940	63589900	1	0.999	7	19	19	19	1	3	6	9	1	3	6	9	1	3	6	9	68757368	90302512	63234872	63944928	68757368	90302512	63234872	63944928	68757368	90302512	63234872	63944928
sp|Q02111|KPCT_MOUSE	Q02111	KPCT_MOUSE	Prkcq	707	36.9	Mus musculus OX=10090	1:Experimental evidence at protein level	Protein kinase C theta type	22722306	63380874	1	0.999	23	56	51	56	2	9	24	21	2	9	22	18	2	9	24	21	0	45444612	70119608	56642140	0	45444612	70246128	56540120	0	45444612	70119608	56642140
sp|Q9R0N7-4|SYT7_MOUSE	Q9R0N7-4	SYT7_MOUSE	Syt7	567	42.7	Mus musculus OX=10090		Isoform 4 of Synaptotagmin-7	43660540	63037156	1	0.999	16	42	6	42	5	6	14	17	0	0	2	4	5	6	14	17	44912880	42408200	61204408	64869904	0	0	12605782	13349863	44912880	42408200	61204408	64869904
sp|Q61656|DDX5_MOUSE	Q61656	DDX5_MOUSE	Ddx5	614	43.5	Mus musculus OX=10090	1:Experimental evidence at protein level	Probable ATP-dependent RNA helicase DDX5	112814740	62677592	1	0.999	20	44	36	54	12	11	10	11	10	8	9	9	13	14	13	14	95941176	129688304	81921376	43433808	58872308	68826064	52536132	24079162	112807072	156290976	99111608	56366228
sp|Q91VR5|DDX1_MOUSE	Q91VR5	DDX1_MOUSE	Ddx1	740	41.5	Mus musculus OX=10090	1:Experimental evidence at protein level	ATP-dependent RNA helicase DDX1	105890196	62470774	1	0.999	24	68	68	68	2	24	24	18	2	24	24	18	2	24	24	18	23601224	188179168	74988064	49953484	23601224	188179168	74988064	49953484	23601224	188179168	74988064	49953484
sp|Q9EPL4|METL9_MOUSE	Q9EPL4	METL9_MOUSE	Mettl9	318	42.8	Mus musculus OX=10090	1:Experimental evidence at protein level	Protein-L-histidine N-pros-methyltransferase	18744520	61816324	1	0.999	10	22	22	22	0	4	9	9	0	4	9	9	0	4	9	9	0	37489040	55531168	68101480	0	37489040	55531168	68101480	0	37489040	55531168	68101480
sp|P29699|FETUA_MOUSE	P29699	FETUA_MOUSE	Ahsg	345	23.2	Mus musculus OX=10090	1:Experimental evidence at protein level	Alpha-2-HS-glycoprotein	0	61331632	1	0.999	5	9	9	9	0	0	4	5	0	0	4	5	0	0	4	5	0	0	48629696	74033568	0	0	48629696	74033568	0	0	48629696	74033568
sp|P35564|CALX_MOUSE	P35564	CALX_MOUSE	Canx	591	19.6	Mus musculus OX=10090	1:Experimental evidence at protein level	Calnexin	103883076	61330000	1	0.999	9	26	26	26	7	4	9	6	7	4	9	6	7	4	9	6	144067616	63698536	80595208	42064792	144067616	63698536	80595208	42064792	144067616	63698536	80595208	42064792
sp|Q91WK2|EIF3H_MOUSE	Q91WK2	EIF3H_MOUSE	Eif3h	352	73.6	Mus musculus OX=10090	1:Experimental evidence at protein level	Eukaryotic translation initiation factor 3 subunit H	418076738	61188716	1	0.999	20	58	58	58	12	24	8	14	12	24	8	14	12	24	8	14	268738816	567414660	56424564	65952868	268738816	567414660	56424564	65952868	268738816	567414660	56424564	65952868
sp|Q99KP6|PRP19_MOUSE	Q99KP6	PRP19_MOUSE	Prpf19	504	69	Mus musculus OX=10090	1:Experimental evidence at protein level	Pre-mRNA-processing factor 19	189188680	60815106	1	0.999	18	52	4	52	9	14	14	15	1	1	1	1	9	14	14	15	290600864	87776496	55675072	65955140	0	0	0	0	290600864	87776496	55675072	65955140
sp|P39688|FYN_MOUSE	P39688	FYN_MOUSE	Fyn	537	35.6	Mus musculus OX=10090	1:Experimental evidence at protein level	Tyrosine-protein kinase Fyn	43116532	60526578	1	0.999	15	47	5	47	7	10	14	16	0	0	2	3	7	10	14	16	41698152	44534912	57271284	63781872	0	0	48007976	37163476	41698152	44534912	57271284	63781872
sp|O35393|EFNB3_MOUSE	O35393	EFNB3_MOUSE	Efnb3	340	22.6	Mus musculus OX=10090	1:Experimental evidence at protein level	Ephrin-B3	0	60400196	1	0.999	5	13	13	13	0	1	6	6	0	1	6	6	0	1	6	6	0	0	44870936	75929456	0	0	44870936	75929456	0	0	44870936	75929456
sp|Q921M3|SF3B3_MOUSE	Q921M3	SF3B3_MOUSE	Sf3b3	1217	24.6	Mus musculus OX=10090	1:Experimental evidence at protein level	Splicing factor 3B subunit 3	161163120	60396322	1	0.999	15	27	2	27	13	2	6	6	2	0	0	0	13	2	6	6	322326240	0	62301860	58490784	0	0	0	0	322326240	0	62301860	58490784
sp|O70492|SNX3_MOUSE	O70492	SNX3_MOUSE	Snx3	162	66	Mus musculus OX=10090	1:Experimental evidence at protein level	Sorting nexin-3	21647273	60193148	1	0.999	9	28	25	28	0	4	12	12	0	3	11	11	0	4	12	12	16852124	26442422	57508084	62878212	16852124	25949860	59503416	61923196	16852124	26442422	57508084	62878212
sp|Q0VBF8|STUM_MOUSE	Q0VBF8	STUM_MOUSE	Stum	141	21.3	Mus musculus OX=10090	1:Experimental evidence at protein level	Protein stum homolog	46017978	59947860	1	0.999	2	7	7	7	0	3	2	2	0	3	2	2	0	3	2	2	43682540	48353416	62540636	57355084	43682540	48353416	62540636	57355084	43682540	48353416	62540636	57355084
sp|Q7TSC1|PRC2A_MOUSE	Q7TSC1	PRC2A_MOUSE	Prrc2a	2158	33.2	Mus musculus OX=10090	1:Experimental evidence at protein level	Protein PRRC2A	7730327	59925190	1	0.999	44	93	93	100	0	2	43	48	0	2	43	48	0	3	47	50	0	15460654	60930744	58919636	0	15460654	60930744	58919636	0	22715536	84733432	80755448
sp|O89001|CBPD_MOUSE	O89001	CBPD_MOUSE	Cpd	1377	25.4	Mus musculus OX=10090	1:Experimental evidence at protein level	Carboxypeptidase D	151630464	59875122	1	0.999	25	89	89	89	20	23	23	23	20	23	23	23	20	23	23	23	157752528	145508400	56943664	62806580	157752528	145508400	56943664	62806580	157752528	145508400	56943664	62806580
sp|Q9Z1E4|GYS1_MOUSE	Q9Z1E4	GYS1_MOUSE	Gys1	738	34.6	Mus musculus OX=10090	1:Experimental evidence at protein level	Glycogen [starch] synthase, muscle	0	59654150	1	0.999	19	33	32	33	0	0	13	20	0	0	13	19	0	0	13	20	0	0	59748760	59559540	0	0	60194312	59118684	0	0	59748760	59559540
sp|Q99PU8-2|DHX30_MOUSE	Q99PU8-2	DHX30_MOUSE	Dhx30	1194	50.8	Mus musculus OX=10090		Isoform 2 of ATP-dependent RNA helicase DHX30	97475334	59600142	1	0.999	49	111	0	111	1	36	34	40	0	0	0	0	1	36	34	40	27441916	167508752	59809476	59390808	0	0	0	0	27441916	167508752	59809476	59390808	sp|Q99PU8|DHX30_MOUSE
sp|P61211|ARL1_MOUSE	P61211	ARL1_MOUSE	Arl1	181	70.7	Mus musculus OX=10090	1:Experimental evidence at protein level	ADP-ribosylation factor-like protein 1	17486220	59535658	1	0.999	9	19	19	19	0	1	8	10	0	1	8	10	0	1	8	10	0	34972440	68247712	50823604	0	34972440	68247712	50823604	0	34972440	68247712	50823604
sp|Q8CAM5|RAB36_MOUSE	Q8CAM5	RAB36_MOUSE	Rab36	267	58.8	Mus musculus OX=10090	1:Experimental evidence at protein level	Ras-related protein Rab-36	48640620	59471936	1	0.999	10	24	24	24	1	5	8	10	1	5	8	10	1	5	8	10	36432940	60848300	57518596	61425276	36432940	60848300	57518596	61425276	36432940	60848300	57518596	61425276
sp|P70288|HDAC2_MOUSE	P70288	HDAC2_MOUSE	Hdac2	488	37.3	Mus musculus OX=10090	1:Experimental evidence at protein level	Histone deacetylase 2	2937780995	59436256	1	0.999	15	55	37	55	20	23	6	6	13	18	3	3	20	23	6	6	3391052290	2484509700	64294544	54577968	1775945470	1245764480	32151468	28579032	3391052290	2484509700	64294544	54577968
sp|Q99020|ROAA_MOUSE	Q99020	ROAA_MOUSE	Hnrnpab	285	26.7	Mus musculus OX=10090	1:Experimental evidence at protein level	Heterogeneous nuclear ribonucleoprotein A/B	159149696	59364420	1	0.999	8	20	20	27	5	7	5	3	5	7	5	3	6	9	6	6	125720544	192578848	83543096	35185744	125720544	192578848	83543096	35185744	122513544	215521952	73566736	36638276
sp|B2RSH2|GNAI1_MOUSE	B2RSH2	GNAI1_MOUSE	Gnai1	354	37.9	Mus musculus OX=10090	1:Experimental evidence at protein level	Guanine nucleotide-binding protein G(i) subunit alpha-1	57920466	59311544	1	0.999	12	18	9	51	3	4	6	5	1	1	4	3	11	11	15	14	72058376	43782556	57949040	60674048	0	0	42579484	61032868	716734720	506697984	678834180	756332800
sp|Q3UDP0|WDR41_MOUSE	Q3UDP0	WDR41_MOUSE	Wdr41	460	35	Mus musculus OX=10090	1:Experimental evidence at protein level	WD repeat-containing protein 41	15556844	59267878	1	0.999	11	29	14	29	0	7	10	12	0	4	4	6	0	7	10	12	0	31113688	54309556	64226200	0	31182224	22851194	31082142	0	31113688	54309556	64226200
sp|Q8BGY9|SC5A7_MOUSE	Q8BGY9	SC5A7_MOUSE	Slc5a7	580	11	Mus musculus OX=10090	1:Experimental evidence at protein level	High affinity choline transporter 1	60397294	59028058	1	0.999	6	22	22	22	4	4	7	7	4	4	7	7	4	4	7	7	65040804	55753784	65836040	52220076	65040804	55753784	65836040	52220076	65040804	55753784	65836040	52220076
sp|Q8VHV1|BAALC_MOUSE	Q8VHV1	BAALC_MOUSE	Baalc	145	26.9	Mus musculus OX=10090	1:Experimental evidence at protein level	Brain and acute leukemia cytoplasmic protein	0	58965990	1	0.999	3	7	0	7	0	0	2	5	0	0	0	0	0	0	2	5	0	0	63371808	54560172	0	0	0	0	0	0	63371808	54560172
sp|Q99P72|RTN4_MOUSE	Q99P72	RTN4_MOUSE	Rtn4	1162	52.3	Mus musculus OX=10090	1:Experimental evidence at protein level	Reticulon-4	70311498	58939338	1	0.999	32	78	0	78	8	15	31	24	0	0	0	0	8	15	31	24	59316588	81306408	72300360	45578316	0	0	0	0	59316588	81306408	72300360	45578316
sp|Q99JH7|CSTN3_MOUSE	Q99JH7	CSTN3_MOUSE	Clstn3	956	11.5	Mus musculus OX=10090	1:Experimental evidence at protein level	Calsyntenin-3	0	58726686	1	0.999	6	10	10	10	0	0	4	6	0	0	4	6	0	0	4	6	0	0	58132956	59320416	0	0	58132956	59320416	0	0	58132956	59320416
sp|Q99NE5-7|RIMS1_MOUSE	Q99NE5-7	RIMS1_MOUSE	Rims1	1184	38.1	Mus musculus OX=10090		Isoform 7 of Regulating synaptic membrane exocytosis protein 1	4047831	58415534	1	0.999	30	7	7	77	0	0	4	3	0	0	4	3	0	7	37	33	0	8095662	46918740	69912328	0	8095662	46918740	69912328	0	16613838	51790608	72743144
sp|Q61838|PZP_MOUSE	Q61838	PZP_MOUSE	Pzp	1495	41	Mus musculus OX=10090	1:Experimental evidence at protein level	Pregnancy zone protein	32128860	58244622	1	0.999	44	106	100	106	0	5	49	52	0	5	46	49	0	5	49	52	0	64257720	57470792	59018452	0	64257720	57284948	59209920	0	64257720	57470792	59018452
sp|O70166|STMN3_MOUSE	O70166	STMN3_MOUSE	Stmn3	180	35	Mus musculus OX=10090	1:Experimental evidence at protein level	Stathmin-3	21183802	57645054	1	0.999	6	18	18	18	0	4	6	8	0	4	6	8	0	4	6	8	0	42367604	45824004	69466104	0	42367604	45824004	69466104	0	42367604	45824004	69466104
sp|Q8VCH8|UBXN4_MOUSE	Q8VCH8	UBXN4_MOUSE	Ubxn4	506	26.9	Mus musculus OX=10090	1:Experimental evidence at protein level	UBX domain-containing protein 4	36535760	57401454	1	0.999	6	19	19	19	3	3	5	8	3	3	5	8	3	3	5	8	73071520	0	63396696	51406212	73071520	0	63396696	51406212	73071520	0	63396696	51406212
sp|Q61268|APOC4_MOUSE	Q61268	APOC4_MOUSE	Apoc4	124	16.1	Mus musculus OX=10090	1:Experimental evidence at protein level	Apolipoprotein C-IV	0	57237037	1	0.999	2	5	5	5	1	0	3	1	1	0	3	1	1	0	3	1	0	0	81131712	33342362	0	0	81131712	33342362	0	0	81131712	33342362
sp|Q7TPV2|DZIP3_MOUSE	Q7TPV2	DZIP3_MOUSE	Dzip3	1204	39.2	Mus musculus OX=10090	1:Experimental evidence at protein level	E3 ubiquitin-protein ligase DZIP3	27617168	57213762	1	0.999	37	72	6	72	0	5	30	37	0	0	2	4	0	5	30	37	0	55234336	55127456	59300068	0	0	11516103	13520156	0	55234336	55127456	59300068
sp|O55143-2|AT2A2_MOUSE	O55143-2	AT2A2_MOUSE	Atp2a2	998	29	Mus musculus OX=10090		Isoform 2 of Sarcoplasmic/endoplasmic reticulum calcium ATPase 2	108493480	57134716	1	0.999	23	69	0	69	12	14	24	19	0	0	0	0	12	14	24	19	146206320	70780640	68684680	45584752	0	0	0	0	146206320	70780640	68684680	45584752	sp|O55143|AT2A2_MOUSE
sp|P15209-3|NTRK2_MOUSE	P15209-3	NTRK2_MOUSE	Ntrk2	772	21.2	Mus musculus OX=10090		Isoform L1 of BDNF/NT-3 growth factors receptor	49180284	57035360	1	0.999	12	27	0	27	2	4	10	11	0	0	0	0	2	4	10	11	45379420	52981148	52934468	61136252	0	0	0	0	45379420	52981148	52934468	61136252	sp|P15209-4|NTRK2_MOUSE, sp|P15209|NTRK2_MOUSE
sp|P0C7M9|CLC2L_MOUSE	P0C7M9	CLC2L_MOUSE	Clec2l	211	54.5	Mus musculus OX=10090	1:Experimental evidence at protein level	C-type lectin domain family 2 member L	28950422	57005638	1	0.999	11	25	25	25	1	2	7	15	1	2	7	15	1	2	7	15	26094706	31806138	58685424	55325852	26094706	31806138	58685424	55325852	26094706	31806138	58685424	55325852
sp|Q9QYK7|RNF11_MOUSE	Q9QYK7	RNF11_MOUSE	Rnf11	154	27.9	Mus musculus OX=10090	1:Experimental evidence at protein level	RING finger protein 11	0	56829408	1	0.999	3	7	7	7	0	0	4	3	0	0	4	3	0	0	4	3	0	0	67667304	45991512	0	0	67667304	45991512	0	0	67667304	45991512
sp|Q8QZY1|EIF3L_MOUSE	Q8QZY1	EIF3L_MOUSE	Eif3l	564	50.7	Mus musculus OX=10090	1:Experimental evidence at protein level	Eukaryotic translation initiation factor 3 subunit L	329852176	56625438	1	0.999	24	76	76	76	17	23	14	22	17	23	14	22	17	23	14	22	197993408	461710944	58241696	55009180	197993408	461710944	58241696	55009180	197993408	461710944	58241696	55009180
sp|Q6ZWU9|RS27_MOUSE	Q6ZWU9	RS27_MOUSE	Rps27	84	39.3	Mus musculus OX=10090	1:Experimental evidence at protein level	40S ribosomal protein S27	271835520	56533328	1	0.999	4	24	11	24	2	12	4	6	0	7	1	3	2	12	4	6	75603392	468067648	41428160	71638496	0	0	0	0	75603392	468067648	41428160	71638496
sp|P63073|IF4E_MOUSE	P63073	IF4E_MOUSE	Eif4e	217	42.9	Mus musculus OX=10090	1:Experimental evidence at protein level	Eukaryotic translation initiation factor 4E	122733298	56474312	1	0.999	7	26	26	26	1	12	7	6	1	12	7	6	1	12	7	6	46656436	198810160	57086612	55862012	46656436	198810160	57086612	55862012	46656436	198810160	57086612	55862012
sp|P98195-2|ATP9B_MOUSE	P98195-2	ATP9B_MOUSE	Atp9b	1135	32.1	Mus musculus OX=10090		Isoform 2 of Probable phospholipid-transporting ATPase IIB	54361154	56379982	1	0.999	27	74	0	87	7	18	21	28	0	0	0	0	9	21	25	32	50166616	58555692	46975472	65784492	0	0	0	0	94761128	121237816	98723848	137376656	sp|P98195|ATP9B_MOUSE
sp|Q9ERN0|SCAM2_MOUSE	Q9ERN0	SCAM2_MOUSE	Scamp2	329	10.3	Mus musculus OX=10090	1:Experimental evidence at protein level	Secretory carrier-associated membrane protein 2	61762900	56377768	1	0.999	3	11	11	11	2	4	2	3	2	4	2	3	2	4	2	3	67816128	55709672	54914416	57841120	67816128	55709672	54914416	57841120	67816128	55709672	54914416	57841120
sp|Q69ZF3|GBA2_MOUSE	Q69ZF3	GBA2_MOUSE	Gba2	918	29.8	Mus musculus OX=10090	1:Experimental evidence at protein level	Non-lysosomal glucosylceramidase	44430520	56111898	1	0.999	19	42	42	42	3	4	15	20	3	4	15	20	3	4	15	20	43943716	44917324	49032728	63191068	43943716	44917324	49032728	63191068	43943716	44917324	49032728	63191068
sp|Q8R1F6-2|HID1_MOUSE	Q8R1F6-2	HID1_MOUSE	Hid1	787	8.8	Mus musculus OX=10090		Isoform 2 of Protein HID1	0	56017804	1	0.999	4	4	0	4	0	0	0	4	0	0	0	0	0	0	0	4	0	0	39794984	72240624	0	0	0	0	0	0	39794984	72240624	sp|Q8R1F6|HID1_MOUSE
sp|Q52KF3-2|SPIR1_MOUSE	Q52KF3-2	SPIR1_MOUSE	Spire1	599	20.9	Mus musculus OX=10090		Isoform 2 of Protein spire homolog 1	18137906	55656860	1	0.999	9	18	0	18	0	3	8	7	0	0	0	0	0	3	8	7	0	36275812	55526556	55787164	0	0	0	0	0	36275812	55526556	55787164	sp|Q52KF3-3|SPIR1_MOUSE, sp|Q52KF3|SPIR1_MOUSE
sp|Q64337|SQSTM_MOUSE	Q64337	SQSTM_MOUSE	Sqstm1	442	35.5	Mus musculus OX=10090	1:Experimental evidence at protein level	Sequestosome-1	0	55515378	1	0.999	6	9	2	9	0	0	3	6	0	0	0	2	0	0	3	6	0	0	60023324	51007432	0	0	0	0	0	0	60023324	51007432
sp|P12961|7B2_MOUSE	P12961	7B2_MOUSE	Scg5	212	33	Mus musculus OX=10090	1:Experimental evidence at protein level	Neuroendocrine protein 7B2	0	5.50569e+07	1	0.999	4	7	7	7	0	0	7	0	0	0	7	0	0	0	7	0	0	0	104489744	5.624e+06	0	0	104489744	5.624e+06	0	0	104489744	5.624e+06
sp|Q8BWM0|PGES2_MOUSE	Q8BWM0	PGES2_MOUSE	Ptges2	384	40.1	Mus musculus OX=10090	1:Experimental evidence at protein level	Prostaglandin E synthase 2	46581052	55025634	1	0.999	10	24	24	24	2	5	8	9	2	5	8	9	2	5	8	9	47258676	45903428	55770392	54280876	47258676	45903428	55770392	54280876	47258676	45903428	55770392	54280876
sp|Q9Z123|SEM4F_MOUSE	Q9Z123	SEM4F_MOUSE	Sema4f	777	26.4	Mus musculus OX=10090	1:Experimental evidence at protein level	Semaphorin-4F	44252132	54362190	1	0.999	15	37	37	37	4	5	13	15	4	5	13	15	4	5	13	15	47790832	40713432	51067088	57657292	47790832	40713432	51067088	57657292	47790832	40713432	51067088	57657292
sp|Q80WC7-2|AGFG2_MOUSE	Q80WC7-2	AGFG2_MOUSE	Agfg2	289	38.1	Mus musculus OX=10090		Isoform 2 of Arf-GAP domain and FG repeat-containing protein 2	5.15019e+06	54079604	1	0.999	9	16	0	18	0	1	7	8	0	0	0	0	0	1	8	9	0	10300375	58649776	49509432	0	0	0	0	0	10300375	57762652	50269800	sp|Q80WC7|AGFG2_MOUSE
sp|Q9CQA1|TPPC5_MOUSE	Q9CQA1	TPPC5_MOUSE	Trappc5	188	28.7	Mus musculus OX=10090	1:Experimental evidence at protein level	Trafficking protein particle complex subunit 5	37368378	54072510	1	0.999	6	18	18	18	2	4	6	6	2	4	6	6	2	4	6	6	40013600	34723156	62559116	45585904	40013600	34723156	62559116	45585904	40013600	34723156	62559116	45585904
sp|P11627|L1CAM_MOUSE	P11627	L1CAM_MOUSE	L1cam	1260	19.8	Mus musculus OX=10090	1:Experimental evidence at protein level	Neural cell adhesion molecule L1	43445326	53960798	1	0.999	19	52	52	52	4	12	19	17	4	12	19	17	4	12	19	17	47194552	39696100	55210928	52710668	47194552	39696100	55210928	52710668	47194552	39696100	55210928	52710668
sp|P12023-2|A4_MOUSE	P12023-2	A4_MOUSE	App	695	34.5	Mus musculus OX=10090		Isoform APP695 of Amyloid-beta A4 protein	30505801	53609704	1	0.999	17	41	0	41	2	4	17	18	0	0	0	0	2	4	17	18	34935852	26075750	53404632	53814776	0	0	0	0	34935852	26075750	53404632	53814776	sp|P12023|A4_MOUSE
sp|Q60875-4|ARHG2_MOUSE	Q60875-4	ARHG2_MOUSE	Arhgef2	958	65.1	Mus musculus OX=10090		Isoform 4 of Rho guanine nucleotide exchange factor 2	10357528800	53572636	1	0.999	61	580	0	580	154	376	31	19	0	0	0	0	154	376	31	19	5366661600	15348396000	71889208	35256064	0	0	0	0	5366661600	15348396000	71889208	35256064	sp|Q60875-5|ARHG2_MOUSE, sp|Q60875|ARHG2_MOUSE
sp|P62911|RL32_MOUSE	P62911	RL32_MOUSE	Rpl32	135	45.9	Mus musculus OX=10090	1:Experimental evidence at protein level	60S ribosomal protein L32	94706876	53485930	1	0.999	7	27	21	27	3	9	8	7	3	7	6	5	3	9	8	7	50975496	138438256	69395880	37575980	57832900	136581168	63289896	36809624	50975496	138438256	69395880	37575980
sp|P97797-2|SHPS1_MOUSE	P97797-2	SHPS1_MOUSE	Sirpa	509	36.3	Mus musculus OX=10090		Isoform 2 of Tyrosine-protein phosphatase non-receptor type substrate 1	64734688	52912660	1	0.999	13	6	0	57	1	2	2	1	0	0	0	0	6	14	18	19	0	129469376	46512968	59312352	0	0	0	0	97654520	113340208	124265952	142240368
sp|P70333|HNRH2_MOUSE	P70333	HNRH2_MOUSE	Hnrnph2	449	50.1	Mus musculus OX=10090	1:Experimental evidence at protein level	Heterogeneous nuclear ribonucleoprotein H2	0	52907620	1	0.999	15	16	16	55	2	2	5	7	2	2	5	7	7	11	17	20	0	0	54959344	50855896	0	0	54959344	50855896	474057952	666285120	508771616	742359420
sp|P14873|MAP1B_MOUSE	P14873	MAP1B_MOUSE	Map1b	2464	42	Mus musculus OX=10090	1:Experimental evidence at protein level	Microtubule-associated protein 1B	99413210	52862585	1	0.999	65	173	173	179	19	57	66	31	19	57	66	31	20	60	67	32	52082068	146744352	80314848	25410322	52082068	146744352	80314848	25410322	130481680	370700384	195752864	62874320
sp|P01806|HVM36_MOUSE	P01806	HVM36_MOUSE		116	49.1	Mus musculus OX=10090	4:Protein predicted	Ig heavy chain V region 441	0	52760834	1	0.999	4	8	0	8	0	0	3	5	0	0	0	0	0	0	3	5	0	0	46071140	59450528	0	0	0	0	0	0	46071140	59450528	sp|P01807|HVM37_MOUSE, sp|P01808|HVM38_MOUSE
sp|Q9WTX5|SKP1_MOUSE	Q9WTX5	SKP1_MOUSE	Skp1	163	55.2	Mus musculus OX=10090	1:Experimental evidence at protein level	S-phase kinase-associated protein 1	0	5.20456e+07	1	0.999	6	15	15	15	3	2	8	2	3	2	8	2	3	2	8	2	0	0	88885920	15205361	0	0	88885920	15205361	0	0	88885920	15205361
sp|Q8VIJ6|SFPQ_MOUSE	Q8VIJ6	SFPQ_MOUSE	Sfpq	699	25.5	Mus musculus OX=10090	1:Experimental evidence at protein level	Splicing factor, proline- and glutamine-rich	86388952	51846812	1	0.999	13	36	36	41	6	11	11	8	6	11	11	8	6	13	13	9	70333568	102444336	74048072	29645552	70333568	102444336	74048072	29645552	70333568	102444336	74048072	29645552
sp|Q9ES97-2|RTN3_MOUSE	Q9ES97-2	RTN3_MOUSE	Rtn3	945	26.9	Mus musculus OX=10090		Isoform 2 of Reticulon-3	59861264	51550408	1	0.999	14	23	0	29	2	4	10	7	0	0	0	0	3	6	11	9	58450556	61271972	67635192	35465624	0	0	0	0	61399016	67322976	75039144	41052292	sp|Q9ES97|RTN3_MOUSE
sp|P01027|CO3_MOUSE	P01027	CO3_MOUSE	C3	1663	29	Mus musculus OX=10090	1:Experimental evidence at protein level	Complement C3	0	51456046	1	0.999	39	68	62	70	0	2	30	36	0	2	28	32	0	2	31	37	0	0	50472620	52439472	0	0	51023444	51873364	0	0	50736064	52167184
sp|P41105|RL28_MOUSE	P41105	RL28_MOUSE	Rpl28	137	46.7	Mus musculus OX=10090	1:Experimental evidence at protein level	60S ribosomal protein L28	325368159	50681526	1	0.999	8	27	27	27	2	10	6	9	2	10	6	9	2	10	6	9	87581248	563155070	51003196	50359856	87581248	563155070	51003196	50359856	87581248	563155070	51003196	50359856
sp|Q9D772|F219A_MOUSE	Q9D772	F219A_MOUSE	Fam219a	157	24.2	Mus musculus OX=10090	1:Experimental evidence at protein level	Protein FAM219A	40625328	50649230	1	0.999	2	11	3	11	0	3	4	4	0	1	1	1	0	3	4	4	0	81250656	64475344	36823116	0	24892374	14272937	10105778	0	81250656	64475344	36823116
sp|Q8R3L2-2|TCF25_MOUSE	Q8R3L2-2	TCF25_MOUSE	Tcf25	625	24	Mus musculus OX=10090		Isoform 2 of Transcription factor 25	0	50483008	1	0.999	12	21	0	21	0	2	5	14	0	0	0	0	0	2	5	14	0	0	49244560	51721456	0	0	0	0	0	0	49244560	51721456	sp|Q8R3L2-4|TCF25_MOUSE, sp|Q8R3L2-5|TCF25_MOUSE, sp|Q8R3L2|TCF25_MOUSE
sp|Q6ZQ58|LARP1_MOUSE	Q6ZQ58	LARP1_MOUSE	Larp1	1072	42.4	Mus musculus OX=10090	1:Experimental evidence at protein level	La-related protein 1	93441016	50412408	1	0.999	30	83	78	83	3	30	25	25	3	28	23	24	3	30	25	25	27147696	159734336	55133712	45691104	29211526	154171488	51916104	46721816	27147696	159734336	55133712	45691104
sp|P61226|RAP2B_MOUSE	P61226	RAP2B_MOUSE	Rap2b	183	54.6	Mus musculus OX=10090	1:Experimental evidence at protein level	Ras-related protein Rap-2b	51742890	50241404	1	0.999	8	9	9	35	2	2	3	2	2	2	3	2	7	10	9	9	60457216	43028564	46450940	54031868	60457216	43028564	46450940	54031868	85740448	87092384	78110128	86590000
sp|Q8BL97-2|SRSF7_MOUSE	Q8BL97-2	SRSF7_MOUSE	Srsf7	238	32.5	Mus musculus OX=10090		Isoform 2 of Serine/arginine-rich splicing factor 7	125826000	50223390	1	0.999	5	19	0	19	2	6	5	6	0	0	0	0	2	6	5	6	118173376	133478624	49777568	50669212	0	0	0	0	118173376	133478624	49777568	50669212	sp|Q8BL97-3|SRSF7_MOUSE, sp|Q8BL97-4|SRSF7_MOUSE, sp|Q8BL97|SRSF7_MOUSE
sp|P49615|CDK5_MOUSE	P49615	CDK5_MOUSE	Cdk5	292	56.2	Mus musculus OX=10090	1:Experimental evidence at protein level	Cyclin-dependent-like kinase 5	28682505	50094702	1	0.999	14	26	21	34	1	3	11	11	0	2	9	10	3	5	13	13	26329160	31035850	49111300	51078104	28089042	28962748	44325748	49524928	28977966	37065348	51962280	57732476
sp|Q8R361|RFIP5_MOUSE	Q8R361	RFIP5_MOUSE	Rab11fip5	645	42.6	Mus musculus OX=10090	1:Experimental evidence at protein level	Rab11 family-interacting protein 5	29882656	49758360	1	0.999	18	39	39	39	2	6	17	14	2	6	17	14	2	6	17	14	30330454	29434858	53636428	45880292	30330454	29434858	53636428	45880292	30330454	29434858	53636428	45880292
sp|Q61414|K1C15_MOUSE	Q61414	K1C15_MOUSE	Krt15	452	0	Mus musculus OX=10090	1:Experimental evidence at protein level	Keratin, type I cytoskeletal 15	398475970	49685844	0.0291	0.999	12	4	0	136	2	1	1	0	0	0	0	0	80	31	20	5	796951940	0	99371688	0	0	0	0	0	16302910500	3268629760	1650825090	130894336
sp|Q9JME7|TPC2L_MOUSE	Q9JME7	TPC2L_MOUSE	Trappc2l	139	36	Mus musculus OX=10090	1:Experimental evidence at protein level	Trafficking protein particle complex subunit 2-like protein	8.12756e+06	49525683	1	0.999	4	10	10	10	0	2	5	3	0	2	5	3	0	2	5	3	0	16255117	66593636	32457730	0	16255117	66593636	32457730	0	16255117	66593636	32457730
sp|Q52KR3|PRUN2_MOUSE	Q52KR3	PRUN2_MOUSE	Prune2	3084	35	Mus musculus OX=10090	1:Experimental evidence at protein level	Protein prune homolog 2	64446696	49468176	1	0.999	57	154	0	154	16	42	47	49	0	0	0	0	16	42	47	49	52934168	75959224	49797976	49138376	0	0	0	0	52934168	75959224	49797976	49138376
sp|Q8CJG0|AGO2_MOUSE	Q8CJG0	AGO2_MOUSE	Ago2	860	44.4	Mus musculus OX=10090	1:Experimental evidence at protein level	Protein argonaute-2	12518349	49367378	1	0.999	31	65	49	65	0	6	28	31	0	4	21	24	0	6	28	31	0	25036698	46781864	51952892	0	27335950	42846996	51952892	0	25036698	46781864	51952892
sp|Q9DCH4|EIF3F_MOUSE	Q9DCH4	EIF3F_MOUSE	Eif3f	361	37.1	Mus musculus OX=10090	1:Experimental evidence at protein level	Eukaryotic translation initiation factor 3 subunit F	97344774	49258766	1	0.999	9	27	27	27	4	8	8	7	4	8	8	7	4	8	8	7	38462556	156226992	62040824	36476708	38462556	156226992	62040824	36476708	38462556	156226992	62040824	36476708
sp|Q52KI8-2|SRRM1_MOUSE	Q52KI8-2	SRRM1_MOUSE	Srrm1	897	8.1	Mus musculus OX=10090		Isoform 2 of Serine/arginine repetitive matrix protein 1	0	48955484	1	0.999	5	11	0	11	0	0	5	6	0	0	0	0	0	0	5	6	0	0	46578252	51332716	0	0	0	0	0	0	46578252	51332716	sp|Q52KI8|SRRM1_MOUSE
sp|Q9CQE8|RTRAF_MOUSE	Q9CQE8	RTRAF_MOUSE	RTRAF	244	50.8	Mus musculus OX=10090	1:Experimental evidence at protein level	RNA transcription, translation and transport factor protein	50160089	48897944	1	0.999	10	23	23	23	1	3	10	9	1	3	10	9	1	3	10	9	74841032	25479146	63700468	34095420	74841032	25479146	63700468	34095420	74841032	25479146	63700468	34095420
sp|Q76MZ3|2AAA_MOUSE	Q76MZ3	2AAA_MOUSE	Ppp2r1a	589	40.9	Mus musculus OX=10090	1:Experimental evidence at protein level	Serine/threonine-protein phosphatase 2A 65 kDa regulatory subunit A alpha isoform	84345284	48888460	1	0.999	16	42	33	42	8	6	14	14	4	6	11	12	8	6	14	14	88949472	79741096	46263700	51513220	63013808	67832888	44989052	43996064	88949472	79741096	46263700	51513220
sp|Q9WV55|VAPA_MOUSE	Q9WV55	VAPA_MOUSE	Vapa	249	28.1	Mus musculus OX=10090	1:Experimental evidence at protein level	Vesicle-associated membrane protein-associated protein A	26823565	48758738	1	0.999	6	15	11	15	1	3	4	7	0	2	3	6	1	3	4	7	18043534	35603596	58360884	39156592	0	26202380	40679396	30807002	18043534	35603596	58360884	39156592
sp|P23116|EIF3A_MOUSE	P23116	EIF3A_MOUSE	Eif3a	1344	40.8	Mus musculus OX=10090	1:Experimental evidence at protein level	Eukaryotic translation initiation factor 3 subunit A	313984744	48589824	1	0.999	50	166	166	166	31	71	31	33	31	71	31	33	31	71	31	33	174224720	453744768	49174100	48005548	174224720	453744768	49174100	48005548	174224720	453744768	49174100	48005548
sp|P70414|NAC1_MOUSE	P70414	NAC1_MOUSE	Slc8a1	970	15.9	Mus musculus OX=10090	1:Experimental evidence at protein level	Sodium/calcium exchanger 1	52259132	48271974	1	0.999	11	27	27	27	3	5	8	11	3	5	8	11	3	5	8	11	59234884	45283380	49778076	46765872	59234884	45283380	49778076	46765872	59234884	45283380	49778076	46765872
sp|Q8BT14-3|CNOT4_MOUSE	Q8BT14-3	CNOT4_MOUSE	Cnot4	713	30.6	Mus musculus OX=10090		Isoform 3 of CCR4-NOT transcription complex subunit 4	0	48095134	1	0.999	15	29	6	29	0	1	13	15	0	0	2	4	0	1	13	15	0	0	42061556	54128712	0	0	25932612	20915176	0	0	42061556	54128712
sp|Q91V14-2|S12A5_MOUSE	Q91V14-2	S12A5_MOUSE	Slc12a5	1115	17.8	Mus musculus OX=10090		Isoform 2 of Solute carrier family 12 member 5	81348152	48071000	1	0.999	16	57	0	57	10	17	13	17	0	0	0	0	10	17	13	17	76688408	86007896	48923788	47218212	0	0	0	0	76688408	86007896	48923788	47218212	sp|Q91V14|S12A5_MOUSE
sp|Q60673|PTPRN_MOUSE	Q60673	PTPRN_MOUSE	Ptprn	979	34.9	Mus musculus OX=10090	1:Experimental evidence at protein level	Receptor-type tyrosine-protein phosphatase-like N	36976942	47970734	1	0.999	21	44	44	47	0	6	20	18	0	6	20	18	0	7	21	19	33783708	40170176	49137576	46803892	33783708	40170176	49137576	46803892	35034284	35632760	52299576	55285880
sp|Q8CJ67-2|STAU2_MOUSE	Q8CJ67-2	STAU2_MOUSE	Stau2	538	56.9	Mus musculus OX=10090		Isoform 2 of Double-stranded RNA-binding protein Staufen homolog 2	36449360	47762832	1	0.999	24	58	0	58	0	16	19	23	0	0	0	0	0	16	19	23	0	72898720	45066800	50458864	0	0	0	0	0	72898720	45066800	50458864	sp|Q8CJ67|STAU2_MOUSE
sp|B9EHT4|CLIP3_MOUSE	B9EHT4	CLIP3_MOUSE	Clip3	547	52.1	Mus musculus OX=10090	1:Experimental evidence at protein level	CAP-Gly domain-containing linker protein 3	24737528	47564228	1	0.999	23	47	47	47	1	6	18	22	1	6	18	22	1	6	18	22	16537090	32937966	42296500	52831956	16537090	32937966	42296500	52831956	16537090	32937966	42296500	52831956
sp|Q5SWU9-2|ACACA_MOUSE	Q5SWU9-2	ACACA_MOUSE	Acaca	2383	38.1	Mus musculus OX=10090		Isoform 2 of Acetyl-CoA carboxylase 1	38585164	47470852	1	0.999	66	157	2	157	13	21	60	63	0	0	1	1	13	21	60	63	41482232	35688096	44831960	50109744	0	0	0	0	41482232	35688096	44831960	50109744
sp|Q9Z0N1|IF2G_MOUSE	Q9Z0N1	IF2G_MOUSE	Eif2s3x	472	47.5	Mus musculus OX=10090	1:Experimental evidence at protein level	Eukaryotic translation initiation factor 2 subunit 3, X-linked	217342192	47007524	1	0.999	19	70	22	70	12	24	15	19	3	8	4	7	12	24	15	19	69557152	365127232	39966924	54048124	51103792	361828512	34230948	46190192	69557152	365127232	39966924	54048124
sp|O08919|NUMBL_MOUSE	O08919	NUMBL_MOUSE	Numbl	604	32.9	Mus musculus OX=10090	1:Experimental evidence at protein level	Numb-like protein	24913626	46826214	1	0.999	15	38	31	38	2	6	20	10	2	4	17	8	2	6	20	10	20861976	28965276	66077628	27574800	22453706	27438446	68343592	26148972	20861976	28965276	66077628	27574800
sp|P61807|SNN_MOUSE	P61807	SNN_MOUSE	Snn	88	44.3	Mus musculus OX=10090	1:Experimental evidence at protein level	Stannin	21492364	46809530	1	0.999	3	10	10	10	1	2	4	3	1	2	4	3	1	2	4	3	0	42984728	44448952	49170108	0	42984728	44448952	49170108	0	42984728	44448952	49170108
sp|P20029|BIP_MOUSE	P20029	BIP_MOUSE	Hspa5	655	46.6	Mus musculus OX=10090	1:Experimental evidence at protein level	Endoplasmic reticulum chaperone BiP	127561508	46691326	1	0.999	26	69	69	97	22	17	17	13	22	17	17	13	26	23	27	21	160858880	94264136	53711404	39671248	160858880	94264136	53711404	39671248	3941263360	2437110530	1417482110	1076128130
sp|Q9D428|GOG7B_MOUSE	Q9D428	GOG7B_MOUSE	GOLGA7B	167	26.3	Mus musculus OX=10090	1:Experimental evidence at protein level	Golgin subfamily A member 7B	24036729	46668168	1	0.999	4	10	10	10	0	3	3	4	0	3	3	4	0	3	3	4	12763806	35309652	41866136	51470200	12763806	35309652	41866136	51470200	12763806	35309652	41866136	51470200
sp|Q61584-3|FXR1_MOUSE	Q61584-3	FXR1_MOUSE	Fxr1	677	42.6	Mus musculus OX=10090		Isoform B of Fragile X mental retardation syndrome-related protein 1	61717304	46432980	1	0.999	18	38	0	38	2	9	11	16	0	0	0	0	2	9	11	16	89259560	34175048	40204552	52661408	0	0	0	0	89259560	34175048	40204552	52661408	sp|Q61584-6|FXR1_MOUSE, sp|Q61584|FXR1_MOUSE
sp|Q8R5M8-2|CADM1_MOUSE	Q8R5M8-2	CADM1_MOUSE	Cadm1	445	27.7	Mus musculus OX=10090		Isoform 2 of Cell adhesion molecule 1	28406731	46309932	1	0.999	7	18	0	18	0	3	7	8	0	0	0	0	0	3	7	8	11266574	45546888	45101316	47518548	0	0	0	0	11266574	45546888	45101316	47518548	sp|Q8R5M8-3|CADM1_MOUSE, sp|Q8R5M8-4|CADM1_MOUSE, sp|Q8R5M8-5|CADM1_MOUSE, sp|Q8R5M8|CADM1_MOUSE
sp|P60335|PCBP1_MOUSE	P60335	PCBP1_MOUSE	Pcbp1	356	73	Mus musculus OX=10090	1:Experimental evidence at protein level	Poly(rC)-binding protein 1	100097840	45943092	1	0.999	15	26	26	41	11	3	6	6	11	3	6	6	13	7	9	12	122078848	78116832	31631704	60254480	122078848	78116832	31631704	60254480	216231248	252409424	87164192	160315440
sp|Q8CB67|LRP11_MOUSE	Q8CB67	LRP11_MOUSE	Lrp11	483	30.8	Mus musculus OX=10090	1:Experimental evidence at protein level	Low-density lipoprotein receptor-related protein 11	2.75819e+07	45885660	1	0.999	10	25	25	25	0	6	7	12	0	6	7	12	0	6	7	12	13079245	42084572	40049876	51721444	13079245	42084572	40049876	51721444	13079245	42084572	40049876	51721444
sp|Q9CPW0|CNTP2_MOUSE	Q9CPW0	CNTP2_MOUSE	Cntnap2	1332	16.8	Mus musculus OX=10090	1:Experimental evidence at protein level	Contactin-associated protein-like 2	38428400	45873176	1	0.999	12	23	22	23	0	4	10	9	0	4	10	8	0	4	10	9	0	76856800	40744928	51001424	0	69669360	41990376	51035664	0	76856800	40744928	51001424
sp|Q80U56|AVL9_MOUSE	Q80U56	AVL9_MOUSE	Avl9	649	48.8	Mus musculus OX=10090	1:Experimental evidence at protein level	Late secretory pathway protein AVL9 homolog	27968276	45626756	1	0.999	22	51	51	51	0	8	14	29	0	8	14	29	0	8	14	29	0	55936552	32850500	58403012	0	55936552	32850500	58403012	0	55936552	32850500	58403012
sp|Q80TL4|PHF24_MOUSE	Q80TL4	PHF24_MOUSE	Phf24	400	45	Mus musculus OX=10090	1:Experimental evidence at protein level	PHD finger protein 24	14165169	45379936	1	0.999	13	29	4	29	0	2	11	16	0	0	1	3	0	2	11	16	0	28330338	39433520	51326352	0	0	0	0	0	28330338	39433520	51326352
sp|Q61699-2|HS105_MOUSE	Q61699-2	HS105_MOUSE	Hsph1	814	41.9	Mus musculus OX=10090		Isoform HSP105-beta of Heat shock protein 105 kDa	64008496	45171892	1	0.999	23	65	0	65	13	14	19	19	0	0	0	0	13	14	19	19	72236776	55780216	46713864	43629920	0	0	0	0	72236776	55780216	46713864	43629920	sp|Q61699|HS105_MOUSE
sp|Q8BH82|NAPEP_MOUSE	Q8BH82	NAPEP_MOUSE	Napepld	396	42.9	Mus musculus OX=10090	1:Experimental evidence at protein level	N-acyl-phosphatidylethanolamine-hydrolyzing phospholipase D	52062620	44985840	1	0.999	13	32	32	32	5	3	11	13	5	3	11	13	5	3	11	13	66462728	37662512	48113560	41858120	66462728	37662512	48113560	41858120	66462728	37662512	48113560	41858120
sp|Q8VH51-2|RBM39_MOUSE	Q8VH51-2	RBM39_MOUSE	Rbm39	524	33.4	Mus musculus OX=10090		Isoform 2 of RNA-binding protein 39	54400521	44877172	1	0.999	14	24	0	24	3	3	7	11	0	0	0	0	3	3	7	11	91812632	16988410	32144872	57609472	0	0	0	0	91812632	16988410	32144872	57609472	sp|Q8VH51|RBM39_MOUSE
sp|P97783|AF1Q_MOUSE	P97783	AF1Q_MOUSE	Mllt11	90	77.8	Mus musculus OX=10090	1:Experimental evidence at protein level	Protein AF1q	0	44867719	1	0.999	4	9	9	9	0	0	5	4	0	0	5	4	0	0	5	4	0	0	64633900	25101538	0	0	64633900	25101538	0	0	64633900	25101538
sp|Q8K2K6-1|AGFG1_MOUSE	Q8K2K6-1	AGFG1_MOUSE	Agfg1	559	26.4	Mus musculus OX=10090		Isoform 1 of Arf-GAP domain and FG repeat-containing protein 1	16087765	44770706	1	0.999	10	28	0	28	0	8	11	9	0	0	0	0	0	8	11	9	0	32175530	49442476	40098936	0	0	0	0	0	32175530	49442476	40098936	sp|Q8K2K6-3|AGFG1_MOUSE, sp|Q8K2K6|AGFG1_MOUSE
sp|P63216|GBG3_MOUSE	P63216	GBG3_MOUSE	Gng3	75	72	Mus musculus OX=10090	1:Experimental evidence at protein level	Guanine nucleotide-binding protein G(I)/G(S)/G(O) subunit gamma-3	0	44027912	1	0.999	4	8	8	8	0	0	5	3	0	0	5	3	0	0	5	3	0	0	45846464	42209360	0	0	45846464	42209360	0	0	45846464	42209360
sp|Q68FE2|ATG9A_MOUSE	Q68FE2	ATG9A_MOUSE	Atg9a	551	26	Mus musculus OX=10090	1:Experimental evidence at protein level	Autophagy-related protein 9A	54073294	43945708	1	0.999	10	29	29	29	3	6	9	11	3	6	9	11	3	6	9	11	49095700	59050888	42275040	45616376	49095700	59050888	42275040	45616376	49095700	59050888	42275040	45616376
sp|Q9QZD9|EIF3I_MOUSE	Q9QZD9	EIF3I_MOUSE	Eif3i	325	74.2	Mus musculus OX=10090	1:Experimental evidence at protein level	Eukaryotic translation initiation factor 3 subunit I	264531872	43865592	1	0.999	17	76	76	76	14	32	14	16	14	32	14	16	14	32	14	16	123448736	405615008	39213036	48518148	123448736	405615008	39213036	48518148	123448736	405615008	39213036	48518148
sp|P62996|TRA2B_MOUSE	P62996	TRA2B_MOUSE	Tra2b	288	23.3	Mus musculus OX=10090	1:Experimental evidence at protein level	Transformer-2 protein homolog beta	142449642	43812200	1	0.999	5	12	11	12	4	2	3	3	4	2	3	2	4	2	3	3	225300976	59598308	48360868	39263532	225300976	59598308	48360868	39263532	225300976	59598308	48360868	39263532
sp|Q9JKM7|RAB37_MOUSE	Q9JKM7	RAB37_MOUSE	Rab37	223	42.2	Mus musculus OX=10090	1:Experimental evidence at protein level	Ras-related protein Rab-37	77141196	43749891	1	0.999	9	19	15	139	1	2	8	8	1	2	6	6	9	48	25	57	70160080	84122312	54230380	33269402	67906256	81419968	53228556	31752518	27961796600	26122991600	25245343700	17697605600
sp|Q8JZS7|HMGC2_MOUSE	Q8JZS7	HMGC2_MOUSE	Hmgcll1	343	36.4	Mus musculus OX=10090	2:Experimental evidence at transcript level	3-hydroxy-3-methylglutaryl-CoA lyase, cytoplasmic	0	43686148	1	0.999	10	21	21	21	0	4	6	11	0	4	6	11	0	4	6	11	0	0	40551476	46820820	0	0	40551476	46820820	0	0	40551476	46820820
sp|O70194|EIF3D_MOUSE	O70194	EIF3D_MOUSE	Eif3d	548	45.6	Mus musculus OX=10090	1:Experimental evidence at protein level	Eukaryotic translation initiation factor 3 subunit D	283213520	43571312	1	0.999	20	70	70	70	18	30	9	13	18	30	9	13	18	30	9	13	180690496	385736544	41608900	45533724	180690496	385736544	41608900	45533724	180690496	385736544	41608900	45533724
sp|Q9CQV8-2|1433B_MOUSE	Q9CQV8-2	1433B_MOUSE	Ywhab	244	57	Mus musculus OX=10090		Isoform Short of 14-3-3 protein beta/alpha	146644360	43377042	1	0.999	11	17	0	48	2	6	4	5	0	0	0	0	9	13	12	14	174152432	119136288	44756708	41997376	0	0	0	0	367521152	536582080	265920592	227173040	sp|Q9CQV8|1433B_MOUSE
sp|Q8CH72|TRI32_MOUSE	Q8CH72	TRI32_MOUSE	Trim32	655	36.3	Mus musculus OX=10090	1:Experimental evidence at protein level	E3 ubiquitin-protein ligase TRIM32	8113692	43376046	1	0.999	16	27	27	27	0	1	10	16	0	1	10	16	0	1	10	16	0	16227384	37301100	49450992	0	16227384	37301100	49450992	0	16227384	37301100	49450992
sp|Q9ES56|TPPC4_MOUSE	Q9ES56	TPPC4_MOUSE	Trappc4	219	55.7	Mus musculus OX=10090	1:Experimental evidence at protein level	Trafficking protein particle complex subunit 4	9554440	43110848	1	0.999	11	23	23	23	0	1	12	10	0	1	12	10	0	1	12	10	0	19108880	43333328	42888368	0	19108880	43333328	42888368	0	19108880	43333328	42888368
sp|Q9CQY2|RAMAC_MOUSE	Q9CQY2	RAMAC_MOUSE	Ramac	119	42	Mus musculus OX=10090	3:Protein inferred from homology	RNA guanine-N7 methyltransferase activating subunit	0	42872680	1	0.999	4	6	6	6	0	0	3	3	0	0	3	3	0	0	3	3	0	0	44679584	41065776	0	0	44679584	41065776	0	0	44679584	41065776
sp|Q91VM5|RMXL1_MOUSE	Q91VM5	RMXL1_MOUSE	Rbmxl1	388	14.4	Mus musculus OX=10090	2:Experimental evidence at transcript level	RNA binding motif protein, X-linked-like-1	87707148	42656670	1	0.999	5	17	2	17	3	4	5	5	0	0	1	1	3	4	5	5	72607296	102807000	44238560	41074780	0	0	0	0	72607296	102807000	44238560	41074780
sp|P24369|PPIB_MOUSE	P24369	PPIB_MOUSE	Ppib	216	49.5	Mus musculus OX=10090	1:Experimental evidence at protein level	Peptidyl-prolyl cis-trans isomerase B	96176020	42604962	1	0.999	9	29	29	29	6	9	7	7	6	9	7	7	6	9	7	7	98564560	93787480	43993112	41216812	98564560	93787480	43993112	41216812	98564560	93787480	43993112	41216812
sp|Q6ZWX6|IF2A_MOUSE	Q6ZWX6	IF2A_MOUSE	Eif2s1	315	63.2	Mus musculus OX=10090	1:Experimental evidence at protein level	Eukaryotic translation initiation factor 2 subunit 1	183129352	42552868	1	0.999	22	76	76	76	10	30	17	19	10	30	17	19	10	30	17	19	83986384	282272320	41110624	43995112	83986384	282272320	41110624	43995112	83986384	282272320	41110624	43995112
sp|Q9D164-2|FXYD6_MOUSE	Q9D164-2	FXYD6_MOUSE	Fxyd6	93	40.9	Mus musculus OX=10090		Isoform 2 of FXYD domain-containing ion transport regulator 6	24855949	42106207	1	0.999	3	7	0	7	1	2	2	2	0	0	0	0	1	2	2	2	23304332	26407566	51423320	32789094	0	0	0	0	23304332	26407566	51423320	32789094	sp|Q9D164|FXYD6_MOUSE
sp|P08607|C4BPA_MOUSE	P08607	C4BPA_MOUSE	C4bpa	469	18.6	Mus musculus OX=10090	1:Experimental evidence at protein level	C4b-binding protein	0	41924924	1	0.999	7	13	13	13	0	0	6	7	0	0	6	7	0	0	6	7	0	0	35588780	48261068	0	0	35588780	48261068	0	0	35588780	48261068
sp|Q9CVI2-2|F133B_MOUSE	Q9CVI2-2	F133B_MOUSE	Fam133b	115	40.9	Mus musculus OX=10090		Isoform 2 of Protein FAM133B	0	41842838	1	0.999	5	10	0	10	0	0	5	5	0	0	0	0	0	0	5	5	0	0	45518120	38167556	0	0	0	0	0	0	45518120	38167556	sp|Q9CVI2|F133B_MOUSE
sp|P63038|CH60_MOUSE	P63038	CH60_MOUSE	Hspd1	573	39.8	Mus musculus OX=10090	1:Experimental evidence at protein level	60 kDa heat shock protein, mitochondrial	1319983326	4.17823e+07	1	0.999	19	109	100	109	60	13	33	3	54	12	31	3	60	13	33	3	2473530620	166436032	75902672	7.66184e+06	2438209020	166436032	77002256	7.66184e+06	2473530620	166436032	75902672	7.66184e+06
sp|Q6ZPY2|SMG5_MOUSE	Q6ZPY2	SMG5_MOUSE	Smg5	1017	10.9	Mus musculus OX=10090	1:Experimental evidence at protein level	Protein SMG5	0	41692352	1	0.999	9	13	8	14	0	1	5	7	0	1	3	4	0	1	6	7	0	0	45540088	37844616	0	0	13168704	11353775	0	19222910	29962506	26321922
sp|Q99KX1|MLF2_MOUSE	Q99KX1	MLF2_MOUSE	Mlf2	247	30.4	Mus musculus OX=10090	1:Experimental evidence at protein level	Myeloid leukemia factor 2	6.10918e+06	41674520	1	0.999	6	9	9	9	0	0	4	5	0	0	4	5	0	0	4	5	0	12218369	46754628	36594412	0	12218369	46754628	36594412	0	12218369	46754628	36594412
sp|O35405|PLD3_MOUSE	O35405	PLD3_MOUSE	Pld3	488	17.4	Mus musculus OX=10090	1:Experimental evidence at protein level	5'-3' exonuclease PLD3	61006840	41670000	1	0.999	6	19	19	19	5	4	6	4	5	4	6	4	5	4	6	4	59547624	62466056	41508700	41831300	59547624	62466056	41508700	41831300	59547624	62466056	41508700	41831300
sp|Q80U58-2|PUM2_MOUSE	Q80U58-2	PUM2_MOUSE	Pum2	985	21.1	Mus musculus OX=10090		Isoform 2 of Pumilio homolog 2	0	41645412	1	0.999	13	26	0	26	0	0	11	15	0	0	0	0	0	0	11	15	0	0	39183180	44107644	0	0	0	0	0	0	39183180	44107644
sp|Q99K48|NONO_MOUSE	Q99K48	NONO_MOUSE	Nono	473	42.9	Mus musculus OX=10090	1:Experimental evidence at protein level	Non-POU domain-containing octamer-binding protein	146096986	41569099	1	0.999	14	45	15	45	7	12	16	10	3	4	5	3	7	12	16	10	240201968	51992004	54723436	28414762	65935380	35428212	55018060	24216654	240201968	51992004	54723436	28414762
sp|Q99JW1|AB17A_MOUSE	Q99JW1	AB17A_MOUSE	Abhd17a	310	49	Mus musculus OX=10090	1:Experimental evidence at protein level	Alpha/beta hydrolase domain-containing protein 17A	39499701	41557094	1	0.999	9	24	0	29	1	3	8	12	0	0	0	0	1	4	10	14	29154218	49845184	39618360	43495828	0	0	0	0	38965048	66618832	54220308	56776356
sp|O35682|MYADM_MOUSE	O35682	MYADM_MOUSE	Myadm	320	18.8	Mus musculus OX=10090	1:Experimental evidence at protein level	Myeloid-associated differentiation marker	26904752	41395898	1	0.999	4	9	9	9	1	2	3	3	1	2	3	3	1	2	3	3	0	53809504	43869032	38922764	0	53809504	43869032	38922764	0	53809504	43869032	38922764
sp|P10852-2|4F2_MOUSE	P10852-2	4F2_MOUSE	Slc3a2	565	23.4	Mus musculus OX=10090		Isoform 2 of 4F2 cell-surface antigen heavy chain	31993083	41352298	1	0.999	10	31	3	31	5	8	9	9	0	1	1	1	5	8	9	9	32173022	31813144	38827336	43877260	0	0	0	0	32173022	31813144	38827336	43877260
sp|P14576|SRP54_MOUSE	P14576	SRP54_MOUSE	Srp54	504	37.5	Mus musculus OX=10090	1:Experimental evidence at protein level	Signal recognition particle 54 kDa protein	24148517	41306668	1	0.999	15	33	25	33	1	3	13	16	1	2	10	12	1	3	13	16	19208678	29088356	43514704	39098632	19208678	29752344	42075840	39533276	19208678	29088356	43514704	39098632
sp|P28652|KCC2B_MOUSE	P28652	KCC2B_MOUSE	Camk2b	542	46.3	Mus musculus OX=10090	1:Experimental evidence at protein level	Calcium/calmodulin-dependent protein kinase type II subunit beta	13725972	41222675	1	0.999	17	27	18	39	0	4	14	9	0	2	10	6	3	7	17	12	0	27451944	54164580	28280770	0	24379614	48103088	25116090	56547976	97913600	157780384	85593408
sp|P83882|RL36A_MOUSE	P83882	RL36A_MOUSE	Rpl36a	106	33	Mus musculus OX=10090	3:Protein inferred from homology	60S ribosomal protein L36a	260047662	41153335	1	0.999	5	14	14	14	0	7	2	5	0	7	2	5	0	7	2	5	54360092	465735232	49076732	33229938	54360092	465735232	49076732	33229938	54360092	465735232	49076732	33229938
sp|Q9CQP2|TPPC2_MOUSE	Q9CQP2	TPPC2_MOUSE	Trappc2	140	29.3	Mus musculus OX=10090	1:Experimental evidence at protein level	Trafficking protein particle complex subunit 2	0	41120956	1	0.999	4	7	7	7	0	0	4	3	0	0	4	3	0	0	4	3	0	0	46626404	35615508	0	0	46626404	35615508	0	0	46626404	35615508
sp|Q99L45|IF2B_MOUSE	Q99L45	IF2B_MOUSE	Eif2s2	331	37.8	Mus musculus OX=10090	1:Experimental evidence at protein level	Eukaryotic translation initiation factor 2 subunit 2	210061752	41075822	1	0.999	14	41	41	41	5	19	7	10	5	19	7	10	5	19	7	10	76325488	343798016	39874448	42277196	76325488	343798016	39874448	42277196	76325488	343798016	39874448	42277196
sp|Q8BGF8|S35D3_MOUSE	Q8BGF8	S35D3_MOUSE	Slc35d3	422	5.9	Mus musculus OX=10090	2:Experimental evidence at transcript level	Solute carrier family 35 member D3	0	41039384	1	0.999	2	6	6	6	0	1	2	3	0	1	2	3	0	1	2	3	0	0	40787612	41291156	0	0	40787612	41291156	0	0	40787612	41291156
sp|P35802|GPM6A_MOUSE	P35802	GPM6A_MOUSE	Gpm6a	278	12.6	Mus musculus OX=10090	1:Experimental evidence at protein level	Neuronal membrane glycoprotein M6-a	0	41001801	1	0.999	3	7	7	7	1	1	2	3	1	1	2	3	1	1	2	3	0	0	29527142	52476460	0	0	29527142	52476460	0	0	29527142	52476460
sp|P27048|RSMB_MOUSE	P27048	RSMB_MOUSE	Snrpb	231	16.5	Mus musculus OX=10090	1:Experimental evidence at protein level	Small nuclear ribonucleoprotein-associated protein B	49378964	40800592	1	0.999	4	10	0	10	0	3	4	3	0	0	0	0	0	3	4	3	0	98757928	40841752	40759432	0	0	0	0	0	98757928	40841752	40759432	sp|P63163|RSMN_MOUSE
sp|A2AJI0-2|MA7D1_MOUSE	A2AJI0-2	MA7D1_MOUSE	Map7d1	809	16.8	Mus musculus OX=10090		Isoform 2 of MAP7 domain-containing protein 1	23781058	40759762	1	0.999	10	15	0	15	0	2	10	3	0	0	0	0	0	2	10	3	0	47562116	43099812	38419712	0	0	0	0	0	47562116	43099812	38419712	sp|A2AJI0|MA7D1_MOUSE
sp|Q61704|ITIH3_MOUSE	Q61704	ITIH3_MOUSE	Itih3	889	18	Mus musculus OX=10090	1:Experimental evidence at protein level	Inter-alpha-trypsin inhibitor heavy chain H3	0	40655192	1	0.999	11	19	19	19	0	1	7	11	0	1	7	11	0	1	7	11	0	0	44431732	36878652	0	0	44431732	36878652	0	0	44431732	36878652
sp|Q61301|CTNA2_MOUSE	Q61301	CTNA2_MOUSE	Ctnna2	953	44.3	Mus musculus OX=10090	1:Experimental evidence at protein level	Catenin alpha-2	36220502	40615564	1	0.999	30	69	1	69	5	16	19	29	0	0	0	1	5	16	19	29	31867128	40573876	35352976	45878152	0	0	0	0	31867128	40573876	35352976	45878152
sp|Q9EQZ7|RIMS2_MOUSE	Q9EQZ7	RIMS2_MOUSE	Rims2	1530	31.4	Mus musculus OX=10090	1:Experimental evidence at protein level	Regulating synaptic membrane exocytosis protein 2	0	40518912	1	0.999	35	57	11	57	0	1	23	33	0	0	5	6	0	1	23	33	0	0	34146208	46891616	0	0	32184932	42231992	0	0	34146208	46891616
sp|Q9Z1D1|EIF3G_MOUSE	Q9Z1D1	EIF3G_MOUSE	Eif3g	320	52.8	Mus musculus OX=10090	1:Experimental evidence at protein level	Eukaryotic translation initiation factor 3 subunit G	331464440	40399678	1	0.999	15	41	40	41	9	20	7	5	9	19	7	5	9	20	7	5	155765008	507163872	37284016	43515340	155765008	507163872	37284016	43515340	155765008	507163872	37284016	43515340
sp|Q61545|EWS_MOUSE	Q61545	EWS_MOUSE	Ewsr1	655	9.9	Mus musculus OX=10090	1:Experimental evidence at protein level	RNA-binding protein EWS	5.50125e+07	40243700	1	0.999	5	21	21	21	0	8	5	8	0	8	5	8	0	8	5	8	12249525	97775488	45449880	35037520	12249525	97775488	45449880	35037520	12249525	97775488	45449880	35037520
sp|Q91VX2|UBAP2_MOUSE	Q91VX2	UBAP2_MOUSE	Ubap2	1132	22.4	Mus musculus OX=10090	1:Experimental evidence at protein level	Ubiquitin-associated protein 2	9247092	40201876	1	0.999	13	26	26	26	0	0	10	16	0	0	10	16	0	0	10	16	0	18494184	37161788	43241964	0	18494184	37161788	43241964	0	18494184	37161788	43241964
sp|Q9QYX7|PCLO_MOUSE	Q9QYX7	PCLO_MOUSE	Pclo	5068	30.4	Mus musculus OX=10090	1:Experimental evidence at protein level	Protein piccolo	7.63696e+06	39967042	1	0.999	97	180	2	180	0	5	76	99	0	0	0	2	0	5	76	99	0	15273917	36468400	43465684	0	0	0	0	0	15273917	36468400	43465684
sp|P01639|KV5A7_MOUSE	P01639	KV5A7_MOUSE	Gm5571	130	26.9	Mus musculus OX=10090	1:Experimental evidence at protein level	Ig kappa chain V-V region MOPC 41	0	39965362	1	0.999	2	4	4	4	0	0	2	2	0	0	2	2	0	0	2	2	0	0	46109172	33821552	0	0	46109172	33821552	0	0	46109172	33821552
sp|O88507|CNTFR_MOUSE	O88507	CNTFR_MOUSE	Cntfr	372	25.8	Mus musculus OX=10090	1:Experimental evidence at protein level	Ciliary neurotrophic factor receptor subunit alpha	52375594	39935282	1	0.999	6	19	19	19	3	3	8	5	3	3	8	5	3	3	8	5	64425280	40325908	45974488	33896076	64425280	40325908	45974488	33896076	64425280	40325908	45974488	33896076
sp|P40336-2|VP26A_MOUSE	P40336-2	VP26A_MOUSE	Vps26a	359	48.9	Mus musculus OX=10090		Isoform 2 of Vacuolar protein sorting-associated protein 26A	58421274	39847092	1	0.999	12	33	0	35	4	6	11	12	0	0	0	0	4	6	12	13	58046720	58795828	39066300	40627884	0	0	0	0	58046720	58795828	40063288	39616844	sp|P40336|VP26A_MOUSE
sp|Q9D289|TPC6B_MOUSE	Q9D289	TPC6B_MOUSE	Trappc6b	158	65.2	Mus musculus OX=10090	1:Experimental evidence at protein level	Trafficking protein particle complex subunit 6B	16533975	39671826	1	0.999	10	21	21	21	0	3	10	8	0	3	10	8	0	3	10	8	9487488	23580462	41309908	38033744	9487488	23580462	41309908	38033744	9487488	23580462	41309908	38033744
sp|P61514|RL37A_MOUSE	P61514	RL37A_MOUSE	Rpl37a	92	38	Mus musculus OX=10090	1:Experimental evidence at protein level	60S ribosomal protein L37a	62735024	39519582	1	0.999	4	12	12	12	2	4	3	3	2	4	3	3	2	4	3	3	0	125470048	46325952	32713212	0	125470048	46325952	32713212	0	125470048	46325952	32713212
sp|O55022|PGRC1_MOUSE	O55022	PGRC1_MOUSE	Pgrmc1	195	27.2	Mus musculus OX=10090	1:Experimental evidence at protein level	Membrane-associated progesterone receptor component 1	0	39499885	1	0.999	3	9	9	9	1	0	4	4	1	0	4	4	1	0	4	4	0	0	58144324	20855446	0	0	58144324	20855446	0	0	58144324	20855446
sp|Q6NZJ6|IF4G1_MOUSE	Q6NZJ6	IF4G1_MOUSE	Eif4g1	1600	25.2	Mus musculus OX=10090	1:Experimental evidence at protein level	Eukaryotic translation initiation factor 4 gamma 1	86145355	39258444	1	0.999	31	82	3	82	3	29	20	30	0	1	1	1	3	29	20	30	21470918	150819792	39214296	39302592	0	0	0	0	21470918	150819792	39214296	39302592
sp|P02768|ALBU_HUMAN	P02768	ALBU_HUMAN	ALB	609	64.5	Homo sapiens	1:Experimental evidence at protein level	Serum albumin	441114822	39203674	1	0.999	38	114	102	129	54	29	24	7	50	26	21	5	56	31	30	12	682377660	199851984	55774192	22633156	683379200	206176816	62834808	13686607	1313545980	438025216	115110440	48094060
sp|Q8R420|ABCA3_MOUSE	Q8R420	ABCA3_MOUSE	Abca3	1704	17.1	Mus musculus OX=10090	1:Experimental evidence at protein level	Phospholipid-transporting ATPase ABCA3	18366732	39177004	1	0.999	23	42	35	42	0	3	15	24	0	2	13	20	0	3	15	24	0	36733464	36904392	41449616	0	36733464	36428188	41991464	0	36733464	36904392	41449616
sp|P62141|PP1B_MOUSE	P62141	PP1B_MOUSE	Ppp1cb	327	53.2	Mus musculus OX=10090	1:Experimental evidence at protein level	Serine/threonine-protein phosphatase PP1-beta catalytic subunit	43342860	39097692	1	0.999	13	31	12	31	3	4	13	11	1	2	4	5	3	4	13	11	43465892	43219828	36569964	41625420	26563502	34778112	25205374	29944586	43465892	43219828	36569964	41625420
sp|P68510|1433F_MOUSE	P68510	1433F_MOUSE	Ywhah	246	54.9	Mus musculus OX=10090	1:Experimental evidence at protein level	14-3-3 protein eta	94815400	39022473	1	0.999	12	24	24	48	4	8	5	7	4	8	5	7	9	15	10	14	55732792	133898008	24080270	53964676	55732792	133898008	24080270	53964676	349060128	610282430	214844304	260298848
sp|Q3TJZ6|FA98A_MOUSE	Q3TJZ6	FA98A_MOUSE	Fam98a	515	15.9	Mus musculus OX=10090	1:Experimental evidence at protein level	Protein FAM98A	37376584	38986768	1	0.999	5	18	12	18	0	6	7	5	0	4	4	4	0	6	7	5	0	74753168	45737168	32236368	0	86118936	41397380	30915300	0	74753168	45737168	32236368
sp|Q8K310|MATR3_MOUSE	Q8K310	MATR3_MOUSE	Matr3	846	25.2	Mus musculus OX=10090	1:Experimental evidence at protein level	Matrin-3	74361872	38921623	1	0.999	16	38	38	38	10	3	13	12	10	3	13	12	10	3	13	12	114559352	34164392	28862330	48980916	114559352	34164392	28862330	48980916	114559352	34164392	28862330	48980916
sp|P68254|1433T_MOUSE	P68254	1433T_MOUSE	Ywhaq	245	45.7	Mus musculus OX=10090	1:Experimental evidence at protein level	14-3-3 protein theta	111723664	38787131	1	0.999	10	12	1	37	3	2	3	4	1	0	0	0	9	8	8	12	223447328	0	48366152	29208110	0	0	0	0	502674368	444439648	267721504	199179424
sp|Q9JHS3|LTOR2_MOUSE	Q9JHS3	LTOR2_MOUSE	Lamtor2	125	33.6	Mus musculus OX=10090	1:Experimental evidence at protein level	Ragulator complex protein LAMTOR2	0	38399326	1	0.999	3	6	6	6	0	1	3	2	0	1	3	2	0	1	3	2	0	0	42169416	34629236	0	0	42169416	34629236	0	0	42169416	34629236
sp|Q80X80|C2C2L_MOUSE	Q80X80	C2C2L_MOUSE	C2cd2l	706	10.1	Mus musculus OX=10090	1:Experimental evidence at protein level	Phospholipid transfer protein C2CD2L	0	38346949	1	0.999	5	8	8	8	1	0	7	0	1	0	7	0	1	0	7	0	0	0	58844652	17849246	0	0	58844652	17849246	0	0	58844652	17849246
sp|O08532-5|CA2D1_MOUSE	O08532-5	CA2D1_MOUSE	Cacna2d1	1091	33.1	Mus musculus OX=10090		Isoform 2E of Voltage-dependent calcium channel subunit alpha-2/delta-1	51815634	38250916	1	0.999	27	72	0	72	14	12	25	21	0	0	0	0	14	12	25	21	71166312	32464956	42799928	33701904	0	0	0	0	71166312	32464956	42799928	33701904
sp|Q9Z204-2|HNRPC_MOUSE	Q9Z204-2	HNRPC_MOUSE	Hnrnpc	300	39.3	Mus musculus OX=10090		Isoform C1 of Heterogeneous nuclear ribonucleoproteins C1/C2	283254646	38198240	1	0.999	14	39	0	39	11	8	10	10	0	0	0	0	11	8	10	10	520569664	45939628	42016332	34380148	0	0	0	0	520569664	45939628	42016332	34380148
sp|Q8BKI2|TNR6B_MOUSE	Q8BKI2	TNR6B_MOUSE	Tnrc6b	1810	35.3	Mus musculus OX=10090	1:Experimental evidence at protein level	Trinucleotide repeat-containing gene 6B protein	0	38060320	1	0.999	35	64	32	64	0	0	32	32	0	0	17	15	0	0	32	32	0	0	37727516	38393124	0	0	38829960	37303080	0	0	37727516	38393124
sp|P68433|H31_MOUSE	P68433	H31_MOUSE	H3c1	136	48.5	Mus musculus OX=10090	1:Experimental evidence at protein level	Histone H3.1	2254704900	38016180	1	0.999	6	6	6	16	4	0	2	0	4	0	2	0	9	1	4	2	4509409800	0	76032360	0	4509409800	0	76032360	0	713088060	323283904	136450704	68698448
sp|Q9JIX0|ENY2_MOUSE	Q9JIX0	ENY2_MOUSE	Eny2	101	34.7	Mus musculus OX=10090	1:Experimental evidence at protein level	Transcription and mRNA export factor ENY2	0	37986350	1	0.999	4	7	7	7	0	0	3	4	0	0	3	4	0	0	3	4	0	0	33787176	42185524	0	0	33787176	42185524	0	0	33787176	42185524
sp|Q64487-10|PTPRD_MOUSE	Q64487-10	PTPRD_MOUSE	Ptprd	1903	10.1	Mus musculus OX=10090		Isoform J of Receptor-type tyrosine-protein phosphatase delta	0	37891358	1	0.999	10	6	0	16	0	0	3	3	0	0	0	0	0	1	7	8	0	0	39436976	36345740	0	0	0	0	0	0	46731300	47413004	sp|Q64487-11|PTPRD_MOUSE, sp|Q64487-12|PTPRD_MOUSE, sp|Q64487-1|PTPRD_MOUSE, sp|Q64487-5|PTPRD_MOUSE, sp|Q64487-6|PTPRD_MOUSE, sp|Q64487-7|PTPRD_MOUSE, sp|Q64487-8|PTPRD_MOUSE, sp|Q64487-9|PTPRD_MOUSE, sp|Q64487|PTPRD_MOUSE
sp|Q9DCG9|TR112_MOUSE	Q9DCG9	TR112_MOUSE	Trmt112	125	48.8	Mus musculus OX=10090	1:Experimental evidence at protein level	Multifunctional methyltransferase subunit TRM112-like protein	0	37707654	1	0.999	3	9	9	9	0	2	4	3	0	2	4	3	0	2	4	3	0	0	37813952	37601356	0	0	37813952	37601356	0	0	37813952	37601356
sp|Q9QYS2|GRM3_MOUSE	Q9QYS2	GRM3_MOUSE	Grm3	879	16.2	Mus musculus OX=10090	1:Experimental evidence at protein level	Metabotropic glutamate receptor 3	0	37601055	1	0.999	8	12	12	12	0	1	4	7	0	1	4	7	0	1	4	7	0	0	46295072	28907038	0	0	46295072	28907038	0	0	46295072	28907038
sp|P67871|CSK2B_MOUSE	P67871	CSK2B_MOUSE	Csnk2b	215	41.4	Mus musculus OX=10090	1:Experimental evidence at protein level	Casein kinase II subunit beta	0	37577976	1	0.999	7	13	13	13	1	0	5	7	1	0	5	7	1	0	5	7	0	0	34401372	40754580	0	0	34401372	40754580	0	0	34401372	40754580
sp|Q3U1J4|DDB1_MOUSE	Q3U1J4	DDB1_MOUSE	Ddb1	1140	31.8	Mus musculus OX=10090	1:Experimental evidence at protein level	DNA damage-binding protein 1	43042546	37541274	1	0.999	31	86	85	86	7	21	27	31	7	21	27	30	7	21	27	31	32805348	53279744	38462772	36619776	32805348	53279744	38462772	36619776	32805348	53279744	38462772	36619776
sp|P84084|ARF5_MOUSE	P84084	ARF5_MOUSE	Arf5	180	76.7	Mus musculus OX=10090	1:Experimental evidence at protein level	ADP-ribosylation factor 5	590756930	37505825	1	0.999	11	10	6	35	3	0	3	4	3	0	1	2	9	5	10	11	1181513860	0	27379914	47631736	250158512	0	5128173	10083364	357066112	179886656	220184896	162789760
sp|Q811D0-2|DLG1_MOUSE	Q811D0-2	DLG1_MOUSE	Dlg1	893	38.2	Mus musculus OX=10090		Isoform 2 of Disks large homolog 1	34021947	37383438	1	0.999	23	62	0	62	8	15	19	20	0	0	0	0	8	15	19	20	34922036	33121858	35144120	39622756	0	0	0	0	34922036	33121858	35144120	39622756	sp|Q811D0-3|DLG1_MOUSE, sp|Q811D0|DLG1_MOUSE
sp|Q8CIF6-2|SIDT2_MOUSE	Q8CIF6-2	SIDT2_MOUSE	Sidt2	853	10.9	Mus musculus OX=10090		Isoform 2 of SID1 transmembrane family member 2	32620378	37329862	1	0.999	8	29	0	29	2	7	9	11	0	0	0	0	2	7	9	11	31626532	33614224	34549368	40110356	0	0	0	0	31626532	33614224	34549368	40110356	sp|Q8CIF6|SIDT2_MOUSE
sp|Q91VR7|MLP3A_MOUSE	Q91VR7	MLP3A_MOUSE	Map1lc3a	121	23.1	Mus musculus OX=10090	1:Experimental evidence at protein level	Microtubule-associated proteins 1A/1B light chain 3A	150383652	37251612	0.9989	0.999	3	10	4	10	2	3	2	3	1	1	1	1	2	3	2	3	87938824	212828480	40222500	34280724	0	0	0	0	87938824	212828480	40222500	34280724
sp|Q8C460|ERI3_MOUSE	Q8C460	ERI3_MOUSE	Eri3	337	36.8	Mus musculus OX=10090	1:Experimental evidence at protein level	ERI1 exoribonuclease 3	0	37188335	1	0.999	11	21	0	21	0	0	9	12	0	0	0	0	0	0	9	12	0	0	32814550	41562120	0	0	0	0	0	0	32814550	41562120
sp|Q8BQZ4|RLGPB_MOUSE	Q8BQZ4	RLGPB_MOUSE	Ralgapb	1484	24.3	Mus musculus OX=10090	1:Experimental evidence at protein level	Ral GTPase-activating protein subunit beta	37733848	37095628	1	0.999	22	50	39	50	2	9	24	15	2	9	15	13	2	9	24	15	33639632	41828064	49579032	24612224	32758532	41828064	49317852	25408060	33639632	41828064	49579032	24612224
sp|Q8BLQ7|CTR4_MOUSE	Q8BLQ7	CTR4_MOUSE	Slc7a4	635	3.8	Mus musculus OX=10090	1:Experimental evidence at protein level	Cationic amino acid transporter 4	26789052	36963222	1	0.999	2	6	6	6	1	1	2	2	1	1	2	2	1	1	2	2	18671616	34906488	27167612	46758832	18671616	34906488	27167612	46758832	18671616	34906488	27167612	46758832
sp|Q80XQ2|TBCD5_MOUSE	Q80XQ2	TBCD5_MOUSE	Tbc1d5	815	42.6	Mus musculus OX=10090	1:Experimental evidence at protein level	TBC1 domain family member 5	21260130	36912772	1	0.999	23	53	53	53	0	12	18	23	0	12	18	23	0	12	18	23	13161750	29358510	33725372	40100172	13161750	29358510	33725372	40100172	13161750	29358510	33725372	40100172
sp|A6X935|ITIH4_MOUSE	A6X935	ITIH4_MOUSE	Itih4	942	26.1	Mus musculus OX=10090	1:Experimental evidence at protein level	Inter alpha-trypsin inhibitor, heavy chain 4	29168908	36832535	1	0.999	17	35	2	35	0	4	14	17	0	0	1	1	0	4	14	17	0	58337816	46050080	27614990	0	0	0	0	0	58337816	46050080	27614990
sp|P97765|WBP2_MOUSE	P97765	WBP2_MOUSE	Wbp2	261	33.3	Mus musculus OX=10090	1:Experimental evidence at protein level	WW domain-binding protein 2	0	36785125	1	0.999	7	16	4	16	0	1	6	9	0	1	1	2	0	1	6	9	0	0	28501962	45068288	0	0	0	0	0	0	28501962	45068288
sp|Q3B7Z2|OSBP1_MOUSE	Q3B7Z2	OSBP1_MOUSE	Osbp	805	28.1	Mus musculus OX=10090	1:Experimental evidence at protein level	Oxysterol-binding protein 1	21720083	36664145	1	0.999	17	45	12	45	1	10	15	19	0	3	3	6	1	10	15	19	11830670	31609496	32022922	41305368	0	25809578	25630272	32121608	11830670	31609496	32022922	41305368
sp|Q3TLH4|PRC2C_MOUSE	Q3TLH4	PRC2C_MOUSE	Prrc2c	2846	25.6	Mus musculus OX=10090	1:Experimental evidence at protein level	Protein PRRC2C	38960820	36573572	1	0.999	47	123	2	123	0	41	39	43	0	0	0	2	0	41	39	43	0	77921640	37663052	35484092	0	0	0	0	0	77921640	37663052	35484092
sp|P59267|ZDHC2_MOUSE	P59267	ZDHC2_MOUSE	Zdhhc2	366	11.7	Mus musculus OX=10090	1:Experimental evidence at protein level	Palmitoyltransferase ZDHHC2	21723070	36563998	1	0.999	4	7	7	7	0	0	3	4	0	0	3	4	0	0	3	4	0	43446140	25447656	47680340	0	43446140	25447656	47680340	0	43446140	25447656	47680340
sp|Q8K596-2|NAC2_MOUSE	Q8K596-2	NAC2_MOUSE	Slc8a2	915	21.6	Mus musculus OX=10090		Isoform 2 of Sodium/calcium exchanger 2	35146502	36466772	1	0.999	13	30	0	30	2	5	11	12	0	0	0	0	2	5	11	12	30528904	39764100	37618044	35315500	0	0	0	0	30528904	39764100	37618044	35315500	sp|Q8K596|NAC2_MOUSE
sp|Q8CIN6-2|CELF3_MOUSE	Q8CIN6-2	CELF3_MOUSE	Celf3	494	13.5	Mus musculus OX=10090		Isoform 2 of CUGBP Elav-like family member 3	10346256	36370447	1	0.999	9	10	0	20	0	1	4	5	0	0	0	0	0	1	9	10	0	20692512	31828794	40912100	0	0	0	0	0	33085262	50936596	65362032	sp|Q8CIN6|CELF3_MOUSE
sp|Q8CCS6-2|PABP2_MOUSE	Q8CCS6-2	PABP2_MOUSE	Pabpn1	292	63	Mus musculus OX=10090		Isoform 2 of Polyadenylate-binding protein 2	46325800	36306204	1	0.999	8	28	0	28	5	5	8	10	0	0	0	0	5	5	8	10	37740744	54910856	36901372	35711036	0	0	0	0	37740744	54910856	36901372	35711036	sp|Q8CCS6|PABP2_MOUSE
sp|Q8CGC4|LS14B_MOUSE	Q8CGC4	LS14B_MOUSE	Lsm14b	385	54.8	Mus musculus OX=10090	1:Experimental evidence at protein level	Protein LSM14 homolog B	19386266	36149082	1	0.999	13	32	32	32	0	4	12	16	0	4	12	16	0	4	12	16	0	38772532	38082544	34215620	0	38772532	38082544	34215620	0	38772532	38082544	34215620
sp|Q3TY60-2|F131B_MOUSE	Q3TY60-2	F131B_MOUSE	Fam131b	348	22.4	Mus musculus OX=10090		Isoform 2 of Protein FAM131B	0	36055086	1	0.999	6	10	4	10	0	1	5	4	0	1	2	1	0	1	5	4	0	0	41609228	30500944	0	0	0	0	0	0	41609228	30500944
sp|Q9DBZ5|EIF3K_MOUSE	Q9DBZ5	EIF3K_MOUSE	Eif3k	218	27.5	Mus musculus OX=10090	1:Experimental evidence at protein level	Eukaryotic translation initiation factor 3 subunit K	92956256	36054934	1	0.999	5	15	8	15	3	5	3	4	2	2	2	2	3	5	3	4	44729872	141182640	37041632	35068236	39909700	145323824	37399464	36384660	44729872	141182640	37041632	35068236
sp|O88384|VTI1B_MOUSE	O88384	VTI1B_MOUSE	Vti1b	232	46.1	Mus musculus OX=10090	1:Experimental evidence at protein level	Vesicle transport through interaction with t-SNAREs homolog 1B	197883936	35843748	1	0.999	9	34	34	34	9	10	7	8	9	10	7	8	9	10	7	8	181115120	214652752	34520816	37166680	181115120	214652752	34520816	37166680	181115120	214652752	34520816	37166680
sp|Q63810-2|CANB1_MOUSE	Q63810-2	CANB1_MOUSE	Ppp3r1	160	59.4	Mus musculus OX=10090		Isoform 2 of Calcineurin subunit B type 1	11004209	35835617	1	0.999	6	12	0	12	0	0	9	3	0	0	0	0	0	0	9	3	22008418	0	50627696	21043538	0	0	0	0	22008418	0	50627696	21043538	sp|Q63810|CANB1_MOUSE
sp|Q8CA71|SHSA4_MOUSE	Q8CA71	SHSA4_MOUSE	Shisa4	197	23.9	Mus musculus OX=10090	1:Experimental evidence at protein level	Protein shisa-4	0	35651622	1	0.999	3	6	6	6	0	1	2	3	0	1	2	3	0	1	2	3	0	0	34485232	36818012	0	0	34485232	36818012	0	0	34485232	36818012
sp|Q8BUB4|WDFY2_MOUSE	Q8BUB4	WDFY2_MOUSE	Wdfy2	400	43	Mus musculus OX=10090	1:Experimental evidence at protein level	WD repeat and FYVE domain-containing protein 2	50894882	35508186	1	0.999	13	27	25	27	3	3	11	10	3	3	10	9	3	3	11	10	64576484	37213280	37145452	33870920	64576484	41901940	33514924	33339436	64576484	37213280	37145452	33870920
sp|Q61548-2|AP180_MOUSE	Q61548-2	AP180_MOUSE	Snap91	896	28.2	Mus musculus OX=10090		Isoform Short of Clathrin coat assembly protein AP180	37014660	35488618	1	0.999	18	36	0	36	2	5	14	15	0	0	0	0	2	5	14	15	38047272	35982048	43308808	27668428	0	0	0	0	38047272	35982048	43308808	27668428	sp|Q61548-3|AP180_MOUSE, sp|Q61548|AP180_MOUSE
sp|Q9WVF8|TUSC2_MOUSE	Q9WVF8	TUSC2_MOUSE	Tusc2	110	50	Mus musculus OX=10090	1:Experimental evidence at protein level	Tumor suppressor candidate 2	40745224	35343010	1	0.999	4	16	16	16	2	4	4	6	2	4	4	6	2	4	4	6	44489132	37001316	34134588	36551432	44489132	37001316	34134588	36551432	44489132	37001316	34134588	36551432
sp|P56959|FUS_MOUSE	P56959	FUS_MOUSE	Fus	518	15.8	Mus musculus OX=10090	1:Experimental evidence at protein level	RNA-binding protein FUS	434352856	3.51291e+07	1	0.999	6	16	16	16	4	7	3	2	4	7	3	2	4	7	3	2	763015680	105690032	64521596	5736687	763015680	105690032	64521596	5736687	763015680	105690032	64521596	5736687
sp|Q3TIR1-2|TPC13_MOUSE	Q3TIR1-2	TPC13_MOUSE	Trappc13	418	35.9	Mus musculus OX=10090		Isoform 2 of Trafficking protein particle complex subunit 13	10134890	34964738	1	0.999	9	15	0	15	1	0	5	9	0	0	0	0	1	0	5	9	0	20269780	39230676	30698800	0	0	0	0	0	20269780	39230676	30698800	sp|Q3TIR1-3|TPC13_MOUSE, sp|Q3TIR1|TPC13_MOUSE
sp|Q3UHD6-2|SNX27_MOUSE	Q3UHD6-2	SNX27_MOUSE	Snx27	526	35.6	Mus musculus OX=10090		Isoform 2 of Sorting nexin-27	15740938	34829373	1	0.999	11	31	0	31	0	6	8	17	0	0	0	0	0	6	8	17	0	31481876	31708458	37950288	0	0	0	0	0	31481876	31708458	37950288	sp|Q3UHD6|SNX27_MOUSE
sp|P48722|HS74L_MOUSE	P48722	HS74L_MOUSE	Hspa4l	838	31.5	Mus musculus OX=10090	1:Experimental evidence at protein level	Heat shock 70 kDa protein 4L	104259468	34828955	1	0.999	19	44	2	45	9	12	11	12	1	1	0	0	9	12	11	13	141214784	67304152	38096812	31561098	0	0	0	0	146280128	69718336	39463336	32693534
sp|Q8K2L8|TPC12_MOUSE	Q8K2L8	TPC12_MOUSE	Trappc12	797	49.9	Mus musculus OX=10090	1:Experimental evidence at protein level	Trafficking protein particle complex subunit 12	29329321	34695296	1	0.999	19	43	43	43	2	7	22	12	2	7	22	12	2	7	22	12	29105454	29553188	36494136	32896456	29105454	29553188	36494136	32896456	29105454	29553188	36494136	32896456
sp|Q15323|K1H1_HUMAN	Q15323	K1H1_HUMAN	KRT31	416	68.3	Homo sapiens	1:Experimental evidence at protein level	Keratin, type I cuticular Ha1	448726127	34646641	1	0.999	31	140	9	159	68	35	24	13	4	2	2	1	72	42	29	16	632860990	264591264	45535340	23757942	245041744	113327992	19170278	11789869	5825650200	2550800380	446016192	221416448
sp|Q03137|EPHA4_MOUSE	Q03137	EPHA4_MOUSE	Epha4	986	27.9	Mus musculus OX=10090	1:Experimental evidence at protein level	Ephrin type-A receptor 4	28623345	34601433	1	0.999	19	42	0	42	4	5	16	17	0	0	0	0	4	5	16	17	32490602	24756088	32585462	36617404	0	0	0	0	32490602	24756088	32585462	36617404
sp|Q61081|CDC37_MOUSE	Q61081	CDC37_MOUSE	Cdc37	379	22.2	Mus musculus OX=10090	1:Experimental evidence at protein level	Hsp90 co-chaperone Cdc37	30097759	34600168	1	0.999	6	16	16	16	2	5	4	5	2	5	4	5	2	5	4	5	27342458	32853060	38530528	30669808	27342458	32853060	38530528	30669808	27342458	32853060	38530528	30669808
sp|Q6IRU5|CLCB_MOUSE	Q6IRU5	CLCB_MOUSE	Cltb	229	25.3	Mus musculus OX=10090	1:Experimental evidence at protein level	Clathrin light chain B	0	3.45319e+07	1	0.999	5	8	2	8	0	0	6	2	0	0	1	1	0	0	6	2	0	0	54421896	14641839	0	0	0	0	0	0	54421896	14641839
sp|Q60720|CY561_MOUSE	Q60720	CY561_MOUSE	Cyb561	250	6	Mus musculus OX=10090	1:Experimental evidence at protein level	Transmembrane ascorbate-dependent reductase CYB561	0	34468808	1	0.999	1	5	5	5	1	2	1	1	1	2	1	1	1	2	1	1	0	0	30455608	38482008	0	0	30455608	38482008	0	0	30455608	38482008
sp|P63239|NEC1_MOUSE	P63239	NEC1_MOUSE	Pcsk1	753	30.9	Mus musculus OX=10090	1:Experimental evidence at protein level	Neuroendocrine convertase 1	9774402	34369601	1	0.999	16	30	30	30	0	2	12	16	0	2	12	16	0	2	12	16	0	19548804	35445656	33293546	0	19548804	35445656	33293546	0	19548804	35445656	33293546
sp|Q14BB9|MA6D1_MOUSE	Q14BB9	MA6D1_MOUSE	Map6d1	191	58.1	Mus musculus OX=10090	1:Experimental evidence at protein level	MAP6 domain-containing protein 1	6.06374e+06	34340547	1	0.999	6	12	12	12	0	1	7	4	0	1	7	4	0	1	7	4	0	12127487	43409328	25271766	0	12127487	43409328	25271766	0	12127487	43409328	25271766
sp|P50544|ACADV_MOUSE	P50544	ACADV_MOUSE	Acadvl	656	45.6	Mus musculus OX=10090	1:Experimental evidence at protein level	Very long-chain specific acyl-CoA dehydrogenase, mitochondrial	20572136	34232985	1	0.999	22	43	43	43	0	9	10	24	0	9	10	24	0	9	10	24	0	41144272	20325354	48140616	0	41144272	20325354	48140616	0	41144272	20325354	48140616
sp|Q9WTX2|PRKRA_MOUSE	Q9WTX2	PRKRA_MOUSE	Prkra	313	35.1	Mus musculus OX=10090	1:Experimental evidence at protein level	Interferon-inducible double-stranded RNA-dependent protein kinase activator A	131908406	34204436	1	0.999	9	24	24	24	0	9	7	8	0	9	7	8	0	9	7	8	31824588	231992224	37079848	31329024	31824588	231992224	37079848	31329024	31824588	231992224	37079848	31329024
sp|E9Q8I9-2|FRY_MOUSE	E9Q8I9-2	FRY_MOUSE	Fry	3029	41.1	Mus musculus OX=10090		Isoform 2 of Protein furry homolog	15787150350	34020536	1	0.999	99	333	1	333	110	220	2	1	0	1	0	0	110	220	2	1	10447910900	21126389800	36225352	31815720	0	0	0	0	10447910900	21126389800	36225352	31815720
sp|P10630-2|IF4A2_MOUSE	P10630-2	IF4A2_MOUSE	Eif4a2	408	59.2	Mus musculus OX=10090		Isoform 2 of Eukaryotic initiation factor 4A-II	191702064	33735801	1	0.999	22	24	0	68	3	9	6	6	0	0	0	0	14	23	16	15	43728032	339676096	31823590	35648012	0	0	0	0	139018272	456308544	73115776	70476680	sp|P10630|IF4A2_MOUSE
sp|Q8BYI8-2|F234B_MOUSE	Q8BYI8-2	F234B_MOUSE	Fam234b	658	30.4	Mus musculus OX=10090		Isoform 2 of Protein FAM234B	199304840	33598861	1	0.999	15	60	0	60	16	18	13	13	0	0	0	0	16	18	13	13	219697040	178912640	32406538	34791184	0	0	0	0	219697040	178912640	32406538	34791184	sp|Q8BYI8|F234B_MOUSE
sp|Q06335-2|APLP2_MOUSE	Q06335-2	APLP2_MOUSE	Aplp2	695	21.4	Mus musculus OX=10090		Isoform 2 of Amyloid-like protein 2	22497283	33521982	1	0.999	11	22	0	26	0	4	9	9	0	0	0	0	0	5	11	10	23182688	21811878	33045820	33998144	0	0	0	0	32862122	28441550	49831404	49254888	sp|Q06335|APLP2_MOUSE
sp|Q9DB30|PHKG2_MOUSE	Q9DB30	PHKG2_MOUSE	Phkg2	406	33.3	Mus musculus OX=10090	2:Experimental evidence at transcript level	Phosphorylase b kinase gamma catalytic chain, liver/testis isoform	10528002	33431916	1	0.999	10	22	22	22	0	3	8	11	0	3	8	11	0	3	8	11	0	21056004	22488968	44374864	0	21056004	22488968	44374864	0	21056004	22488968	44374864
sp|P17156|HSP72_MOUSE	P17156	HSP72_MOUSE	Hspa2	633	45.7	Mus musculus OX=10090	1:Experimental evidence at protein level	Heat shock-related 70 kDa protein 2	87476208	33388770	1	0.999	24	31	31	195	7	6	10	8	7	6	10	8	46	42	52	55	104775176	70177240	37512888	29264652	104775176	70177240	37512888	29264652	5068968400	3937055230	1857374080	1931931780
sp|Q3UR50|VW5B2_MOUSE	Q3UR50	VW5B2_MOUSE	Vwa5b2	1248	22.8	Mus musculus OX=10090	2:Experimental evidence at transcript level	von Willebrand factor A domain-containing protein 5B2	22605560	33370821	1	0.999	17	43	18	43	0	9	14	20	0	3	7	8	0	9	14	20	13410376	31800744	28038814	38702828	13410376	35178160	27227478	36029568	13410376	31800744	28038814	38702828
sp|Q8BHE3|ATCAY_MOUSE	Q8BHE3	ATCAY_MOUSE	Atcay	372	36.8	Mus musculus OX=10090	1:Experimental evidence at protein level	Caytaxin	13319076	33304645	1	0.999	8	21	21	21	1	4	5	11	1	4	5	11	1	4	5	11	0	26638152	16280398	50328892	0	26638152	16280398	50328892	0	26638152	16280398	50328892
sp|Q8CCN5|BCAS3_MOUSE	Q8CCN5	BCAS3_MOUSE	Bcas3	928	12.5	Mus musculus OX=10090	1:Experimental evidence at protein level	BCAS3 microtubule associated cell migration factor	6.95843e+06	33251239	1	0.999	8	14	8	14	0	2	5	7	0	2	5	1	0	2	5	7	0	13916865	25397778	41104700	0	0	29871940	38806308	0	13916865	25397778	41104700
sp|Q9D5V5|CUL5_MOUSE	Q9D5V5	CUL5_MOUSE	Cul5	780	27.9	Mus musculus OX=10090	1:Experimental evidence at protein level	Cullin-5	12679027	33175468	1	0.999	21	33	33	33	0	1	16	16	0	1	16	16	0	1	16	16	0	25358054	33524766	32826170	0	25358054	33524766	32826170	0	25358054	33524766	32826170
sp|P60229|EIF3E_MOUSE	P60229	EIF3E_MOUSE	Eif3e	445	58.2	Mus musculus OX=10090	1:Experimental evidence at protein level	Eukaryotic translation initiation factor 3 subunit E	187321652	33159053	1	0.999	23	77	77	77	16	28	16	17	16	28	16	17	16	28	16	17	104719368	269923936	33745392	32572714	104719368	269923936	33745392	32572714	104719368	269923936	33745392	32572714
sp|Q504M8|RAB26_MOUSE	Q504M8	RAB26_MOUSE	Rab26	260	41.2	Mus musculus OX=10090	1:Experimental evidence at protein level	Ras-related protein Rab-26	19033140	33109908	1	0.999	10	16	15	140	1	2	7	6	1	2	6	6	9	48	26	57	21081320	16984960	34509884	31709932	21081320	16984960	34530684	31690828	18611257300	19466919900	31323103200	28757164000
sp|P32067|LA_MOUSE	P32067	LA_MOUSE	Ssb	415	36.1	Mus musculus OX=10090	1:Experimental evidence at protein level	Lupus La protein homolog	52863102	33051630	1	0.999	13	23	23	23	1	9	5	8	1	9	5	8	1	9	5	8	18849444	86876760	39548468	26554792	18849444	86876760	39548468	26554792	18849444	86876760	39548468	26554792
sp|Q3UE31|K0930_MOUSE	Q3UE31	K0930_MOUSE		404	29.7	Mus musculus OX=10090	1:Experimental evidence at protein level	Uncharacterized protein KIAA0930 homolog	14772213	32929276	1	0.999	9	15	15	15	0	2	4	9	0	2	4	9	0	2	4	9	0	29544426	23645892	42212660	0	29544426	23645892	42212660	0	29544426	23645892	42212660
sp|Q8CAK3-2|SHFL_MOUSE	Q8CAK3-2	SHFL_MOUSE	Shfl	163	32.5	Mus musculus OX=10090		Isoform 2 of Shiftless antiviral inhibitor of ribosomal frameshifting protein homolog	0	32866206	1	0.999	3	9	0	9	0	1	5	3	0	0	0	0	0	1	5	3	0	0	28086552	37645860	0	0	0	0	0	0	28086552	37645860	sp|Q8CAK3|SHFL_MOUSE
sp|Q8C570|RAE1L_MOUSE	Q8C570	RAE1L_MOUSE	Rae1	368	26.9	Mus musculus OX=10090	1:Experimental evidence at protein level	mRNA export factor	0	32828910	1	0.999	6	15	15	15	0	2	9	4	0	2	9	4	0	2	9	4	0	0	33168568	32489252	0	0	33168568	32489252	0	0	33168568	32489252
sp|P19157|GSTP1_MOUSE	P19157	GSTP1_MOUSE	Gstp1	210	35.2	Mus musculus OX=10090	1:Experimental evidence at protein level	Glutathione S-transferase P 1	10307049	32776003	1	0.999	6	10	6	14	0	2	5	3	0	1	3	2	1	3	6	4	0	20614098	33670064	31881942	0	0	0	0	0	20614098	38239636	28072104
sp|Q9D0R8|LSM12_MOUSE	Q9D0R8	LSM12_MOUSE	Lsm12	195	39.5	Mus musculus OX=10090	1:Experimental evidence at protein level	Protein LSM12 homolog	35307256	32624466	1	0.999	5	11	11	11	2	2	4	3	2	2	4	3	2	2	4	3	18540816	52073696	32923484	32325448	18540816	52073696	32923484	32325448	18540816	52073696	32923484	32325448
sp|P99999|CYC_HUMAN	P99999	CYC_HUMAN	CYCS	105	27.6	Homo sapiens	1:Experimental evidence at protein level	Cytochrome c	116703440	32556292	1	0.999	3	5	2	5	3	1	1	0	2	0	0	0	3	1	1	0	233406880	0	65112584	0	0	0	0	0	233406880	0	65112584	0
sp|P70257|NFIX_MOUSE	P70257	NFIX_MOUSE	Nfix	488	32.8	Mus musculus OX=10090	1:Experimental evidence at protein level	Nuclear factor 1 X-type	6.59027e+06	32414982	1	0.999	10	17	4	23	0	1	7	9	0	0	2	2	0	1	10	12	0	13180549	32491672	32338292	0	0	15733628	16228326	0	13204532	34510836	35082280
sp|Q9CY57-2|CHTOP_MOUSE	Q9CY57-2	CHTOP_MOUSE	Chtop	224	40.7	Mus musculus OX=10090		Isoform 2 of Chromatin target of PRMT1 protein	9595416	32353003	1	0.999	5	14	0	14	0	3	5	6	0	0	0	0	0	3	5	6	0	19190832	31850278	32855728	0	0	0	0	0	19190832	31850278	32855728	sp|Q9CY57-3|CHTOP_MOUSE, sp|Q9CY57-4|CHTOP_MOUSE, sp|Q9CY57-5|CHTOP_MOUSE, sp|Q9CY57|CHTOP_MOUSE
sp|Q812E0|CPEB2_MOUSE	Q812E0	CPEB2_MOUSE	Cpeb2	521	48.2	Mus musculus OX=10090	1:Experimental evidence at protein level	Cytoplasmic polyadenylation element-binding protein 2	0	32116662	1	0.999	22	18	18	73	0	0	9	9	0	0	9	9	0	7	29	37	0	0	29484680	34748644	0	0	29484680	34748644	0	40842032	385414944	460551200
sp|Q8CIB6|TM230_MOUSE	Q8CIB6	TM230_MOUSE	Tmem230	120	20.8	Mus musculus OX=10090	1:Experimental evidence at protein level	Transmembrane protein 230	36623550	32061779	1	0.999	2	9	9	9	3	2	2	2	3	2	2	2	3	2	2	2	32456252	40790848	34192912	29930646	32456252	40790848	34192912	29930646	32456252	40790848	34192912	29930646
sp|P27671|RGRF1_MOUSE	P27671	RGRF1_MOUSE	Rasgrf1	1262	11	Mus musculus OX=10090	1:Experimental evidence at protein level	Ras-specific guanine nucleotide-releasing factor 1	14391357	31907024	1	0.999	10	15	15	15	0	3	6	6	0	3	6	6	0	3	6	6	0	28782714	32019272	31794776	0	28782714	32019272	31794776	0	28782714	32019272	31794776
sp|P57780|ACTN4_MOUSE	P57780	ACTN4_MOUSE	Actn4	912	24.5	Mus musculus OX=10090	1:Experimental evidence at protein level	Alpha-actinin-4	71508672	31691359	1	0.999	16	31	11	31	15	2	10	4	6	0	4	1	15	2	10	4	113383072	29634272	42257544	21125174	106129856	0	45980036	20495694	113383072	29634272	42257544	21125174
sp|Q8CIP4-2|MARK4_MOUSE	Q8CIP4-2	MARK4_MOUSE	Mark4	688	25.9	Mus musculus OX=10090		Isoform 2 of MAP/microtubule affinity-regulating kinase 4	71924568	31665031	1	0.999	13	25	0	30	0	12	7	6	0	0	0	0	1	14	8	7	0	143849136	34820616	28509446	0	0	0	0	0	473373888	117117440	103977000	sp|Q8CIP4|MARK4_MOUSE
sp|Q62420|SH3G2_MOUSE	Q62420	SH3G2_MOUSE	Sh3gl2	352	35.2	Mus musculus OX=10090	1:Experimental evidence at protein level	Endophilin-A1	33547260	31650745	1	0.999	9	25	19	25	3	6	7	9	2	5	5	7	3	6	7	9	35501424	31593096	29587018	33714472	39897200	35051496	25426986	31463834	35501424	31593096	29587018	33714472
sp|Q8BG09|T184B_MOUSE	Q8BG09	T184B_MOUSE	Tmem184b	407	11.5	Mus musculus OX=10090	2:Experimental evidence at transcript level	Transmembrane protein 184B	0	31595745	1	0.999	2	3	3	3	0	0	1	2	0	0	1	2	0	0	1	2	0	0	37616328	25575162	0	0	37616328	25575162	0	0	37616328	25575162
sp|P41317|MBL2_MOUSE	P41317	MBL2_MOUSE	Mbl2	244	15.6	Mus musculus OX=10090	1:Experimental evidence at protein level	Mannose-binding protein C	0	31566816	1	0.999	3	6	6	6	0	0	3	3	0	0	3	3	0	0	3	3	0	0	45618440	17515192	0	0	45618440	17515192	0	0	45618440	17515192
sp|P16054|KPCE_MOUSE	P16054	KPCE_MOUSE	Prkce	737	14	Mus musculus OX=10090	1:Experimental evidence at protein level	Protein kinase C epsilon type	19610116	31179064	1	0.999	10	20	19	23	1	4	8	7	1	4	8	6	1	4	9	9	16642526	22577706	34951464	27406664	16642526	22577706	34951464	27406664	16642526	22577706	34279136	27944202
sp|P01887|B2MG_MOUSE	P01887	B2MG_MOUSE	B2m	119	35.3	Mus musculus OX=10090	1:Experimental evidence at protein level	Beta-2-microglobulin	0	31163227	1	0.999	3	5	5	5	0	1	2	2	0	1	2	2	0	1	2	2	0	0	28935418	33391036	0	0	28935418	33391036	0	0	28935418	33391036
sp|Q9ER58|TICN2_MOUSE	Q9ER58	TICN2_MOUSE	Spock2	423	31	Mus musculus OX=10090	1:Experimental evidence at protein level	Testican-2	0	31040494	1	0.999	10	14	14	14	0	0	4	10	0	0	4	10	0	0	4	10	0	0	27204352	34876636	0	0	27204352	34876636	0	0	27204352	34876636
sp|P29788|VTNC_MOUSE	P29788	VTNC_MOUSE	Vtn	478	18	Mus musculus OX=10090	1:Experimental evidence at protein level	Vitronectin	0	30862025	1	0.999	4	7	7	7	0	0	3	4	0	0	3	4	0	0	3	4	0	0	28228512	33495538	0	0	28228512	33495538	0	0	28228512	33495538
sp|Q8VHJ5|MARK1_MOUSE	Q8VHJ5	MARK1_MOUSE	Mark1	795	38.7	Mus musculus OX=10090	1:Experimental evidence at protein level	Serine/threonine-protein kinase MARK1	26653372	30820058	1	0.999	24	36	36	67	0	11	12	13	0	11	12	13	4	21	21	21	0	53306744	33469428	28170688	0	53306744	33469428	28170688	71284768	270443648	154450528	130692144
sp|P60824|CIRBP_MOUSE	P60824	CIRBP_MOUSE	Cirbp	172	26.7	Mus musculus OX=10090	1:Experimental evidence at protein level	Cold-inducible RNA-binding protein	52008520	30796612	1	0.999	3	10	10	10	2	3	2	3	2	3	2	3	2	3	2	3	42756420	61260620	35327180	26266044	42756420	61260620	35327180	26266044	42756420	61260620	35327180	26266044
sp|Q6P9K9|NRX3A_MOUSE	Q6P9K9	NRX3A_MOUSE	Nrxn3	1571	22.7	Mus musculus OX=10090	1:Experimental evidence at protein level	Neurexin-3	30422838	30551933	1	0.999	26	43	1	55	4	5	15	19	0	0	0	1	6	7	19	23	39879820	20965856	35208124	25895742	0	0	0	0	102102576	62810932	72055448	61231792
sp|Q9R1K9|CETN2_MOUSE	Q9R1K9	CETN2_MOUSE	Cetn2	172	36.6	Mus musculus OX=10090	1:Experimental evidence at protein level	Centrin-2	18529316	30521105	1	0.999	3	10	10	10	0	3	3	4	0	3	3	4	0	3	3	4	0	37058632	24277702	36764508	0	37058632	24277702	36764508	0	37058632	24277702	36764508
sp|P01592|IGJ_MOUSE	P01592	IGJ_MOUSE	Jchain	159	14.5	Mus musculus OX=10090	1:Experimental evidence at protein level	Immunoglobulin J chain	0	30504215	0.9999	0.999	2	4	4	4	0	0	2	2	0	0	2	2	0	0	2	2	0	0	42425540	18582890	0	0	42425540	18582890	0	0	42425540	18582890
sp|Q80XI4|PI42B_MOUSE	Q80XI4	PI42B_MOUSE	Pip4k2b	416	29.3	Mus musculus OX=10090	1:Experimental evidence at protein level	Phosphatidylinositol 5-phosphate 4-kinase type-2 beta	5.716e+06	30231182	1	0.999	10	19	11	19	0	3	8	8	0	1	5	5	0	3	8	8	0	11432009	31697214	28765150	0	8600293	26760468	23328268	0	11432009	31697214	28765150
sp|Q5NCF2|TPPC1_MOUSE	Q5NCF2	TPPC1_MOUSE	Trappc1	145	53.1	Mus musculus OX=10090	1:Experimental evidence at protein level	Trafficking protein particle complex subunit 1	22470451	30177333	1	0.999	7	17	17	17	1	2	7	7	1	2	7	7	1	2	7	7	19827578	25113324	33514728	26839938	19827578	25113324	33514728	26839938	19827578	25113324	33514728	26839938
sp|Q02248|CTNB1_MOUSE	Q02248	CTNB1_MOUSE	Ctnnb1	781	35.9	Mus musculus OX=10090	1:Experimental evidence at protein level	Catenin beta-1	38982460	30156621	1	0.999	19	41	41	50	2	11	11	17	2	11	11	17	6	12	13	19	32037416	45927504	25921318	34391924	32037416	45927504	25921318	34391924	44376444	54325176	35313960	42851924
sp|Q9Z130|HNRDL_MOUSE	Q9Z130	HNRDL_MOUSE	Hnrnpdl	301	27.9	Mus musculus OX=10090	1:Experimental evidence at protein level	Heterogeneous nuclear ribonucleoprotein D-like	146872380	30061350	1	0.999	9	20	20	31	7	4	4	5	7	4	4	5	9	7	6	9	202221920	91522840	31446464	28676236	202221920	91522840	31446464	28676236	91701960	117606672	44466108	38646436
sp|Q8BYM5|NLGN3_MOUSE	Q8BYM5	NLGN3_MOUSE	Nlgn3	825	26.3	Mus musculus OX=10090	1:Experimental evidence at protein level	Neuroligin-3	7826869	30049253	1	0.999	12	25	22	25	0	0	11	14	0	0	9	13	0	0	11	14	0	15653738	31584232	28514274	0	0	25652738	27393448	0	15653738	31584232	28514274
sp|Q61809|LRRN1_MOUSE	Q61809	LRRN1_MOUSE	Lrrn1	716	22.3	Mus musculus OX=10090	2:Experimental evidence at transcript level	Leucine-rich repeat neuronal protein 1	0	29977515	1	0.999	12	24	22	24	0	2	12	10	0	2	11	9	0	2	12	10	0	0	34396376	25558654	0	0	34396376	25558654	0	0	34396376	25558654
sp|Q80VC9-12|CAMP3_MOUSE	Q80VC9-12	CAMP3_MOUSE	Camsap3	1264	27.2	Mus musculus OX=10090		Isoform 12 of Calmodulin-regulated spectrin-associated protein 3	9088520	29839918	1	0.999	17	33	0	33	0	1	16	16	0	0	0	0	0	1	16	16	0	18177040	31368236	28311600	0	0	0	0	0	18177040	31368236	28311600	sp|Q80VC9-14|CAMP3_MOUSE, sp|Q80VC9-3|CAMP3_MOUSE, sp|Q80VC9-5|CAMP3_MOUSE
sp|P21956-2|MFGM_MOUSE	P21956-2	MFGM_MOUSE	Mfge8	426	42.3	Mus musculus OX=10090		Isoform 2 of Lactadherin	19176260	29823697	1	0.999	14	31	0	31	0	7	10	14	0	0	0	0	0	7	10	14	18384298	19968222	28500192	31147202	0	0	0	0	18384298	19968222	28500192	31147202	sp|P21956|MFGM_MOUSE
sp|Q64237|DOPO_MOUSE	Q64237	DOPO_MOUSE	Dbh	622	30.1	Mus musculus OX=10090	1:Experimental evidence at protein level	Dopamine beta-hydroxylase	33668858	29785376	1	0.999	14	30	30	30	2	5	10	13	2	5	10	13	2	5	10	13	33415308	33922408	27303856	32266896	33415308	33922408	27303856	32266896	33415308	33922408	27303856	32266896
sp|Q9QZI8|SERC1_MOUSE	Q9QZI8	SERC1_MOUSE	Serinc1	453	10.6	Mus musculus OX=10090	1:Experimental evidence at protein level	Serine incorporator 1	13952056	29777761	1	0.999	4	12	12	12	1	1	5	5	1	1	5	5	1	1	5	5	0	27904112	29212530	30342992	0	27904112	29212530	30342992	0	27904112	29212530	30342992
sp|P25785|TIMP2_MOUSE	P25785	TIMP2_MOUSE	Timp2	220	25.9	Mus musculus OX=10090	1:Experimental evidence at protein level	Metalloproteinase inhibitor 2	13126460	29720205	1	0.999	4	9	9	9	0	2	3	4	0	2	3	4	0	2	3	4	0	26252920	23853814	35586596	0	26252920	23853814	35586596	0	26252920	23853814	35586596
sp|Q8BMA6|SRP68_MOUSE	Q8BMA6	SRP68_MOUSE	Srp68	625	19.8	Mus musculus OX=10090	1:Experimental evidence at protein level	Signal recognition particle subunit SRP68	37919592	29717160	1	0.999	11	30	30	30	1	10	8	11	1	10	8	11	1	10	8	11	32597660	43241524	28133048	31301272	32597660	43241524	28133048	31301272	32597660	43241524	28133048	31301272
sp|P48024|EIF1_MOUSE	P48024	EIF1_MOUSE	Eif1	113	62.8	Mus musculus OX=10090	1:Experimental evidence at protein level	Eukaryotic translation initiation factor 1	117988714	29685111	1	0.999	5	21	6	21	5	7	4	5	1	1	1	3	5	7	4	5	58155236	177822192	36792504	22577718	0	0	0	0	58155236	177822192	36792504	22577718
sp|Q91VK4|ITM2C_MOUSE	Q91VK4	ITM2C_MOUSE	Itm2c	269	27.5	Mus musculus OX=10090	1:Experimental evidence at protein level	Integral membrane protein 2C	9003920	29671755	1	0.999	5	13	13	13	0	1	6	6	0	1	6	6	0	1	6	6	0	18007840	30518968	28824542	0	18007840	30518968	28824542	0	18007840	30518968	28824542
sp|P21278|GNA11_MOUSE	P21278	GNA11_MOUSE	Gna11	359	27.6	Mus musculus OX=10090	1:Experimental evidence at protein level	Guanine nucleotide-binding protein subunit alpha-11	0	29623738	1	0.999	8	7	7	22	1	0	3	3	1	0	3	3	4	4	7	7	0	0	27992028	31255448	0	0	27992028	31255448	91629280	82028640	110871168	113853888
sp|Q9R1C7-2|PR40A_MOUSE	Q9R1C7-2	PR40A_MOUSE	Prpf40a	911	20.7	Mus musculus OX=10090		Isoform 2 of Pre-mRNA-processing factor 40 homolog A	13101742	29517913	1	0.999	14	25	0	25	0	3	9	13	0	0	0	0	0	3	9	13	0	26203484	31019158	28016668	0	0	0	0	0	26203484	31019158	28016668	sp|Q9R1C7|PR40A_MOUSE
sp|Q8BZ03|KPCD2_MOUSE	Q8BZ03	KPCD2_MOUSE	Prkd2	875	35.2	Mus musculus OX=10090	1:Experimental evidence at protein level	Serine/threonine-protein kinase D2	7.46014e+06	29459900	1	0.999	19	43	32	43	1	2	24	16	1	1	19	11	1	2	24	16	0	14920271	36369168	22550632	0	14920271	38570728	21263478	0	14920271	36369168	22550632
sp|Q8VHK9|DHX36_MOUSE	Q8VHK9	DHX36_MOUSE	Dhx36	1001	30.7	Mus musculus OX=10090	1:Experimental evidence at protein level	ATP-dependent DNA/RNA helicase DHX36	27736244	29321097	1	0.999	23	57	52	57	0	21	16	20	0	19	15	18	0	21	16	20	0	55472488	29918582	28723612	0	54751076	29853210	29165808	0	55472488	29918582	28723612
sp|Q9JHU4|DYHC1_MOUSE	Q9JHU4	DYHC1_MOUSE	Dync1h1	4644	27.7	Mus musculus OX=10090	1:Experimental evidence at protein level	Cytoplasmic dynein 1 heavy chain 1	48664788	29301923	1	0.999	88	183	183	183	12	48	51	72	12	48	51	72	12	48	51	72	45435236	51894340	26962468	31641378	45435236	51894340	26962468	31641378	45435236	51894340	26962468	31641378
sp|Q80WQ2|VAC14_MOUSE	Q80WQ2	VAC14_MOUSE	Vac14	782	32.9	Mus musculus OX=10090	1:Experimental evidence at protein level	Protein VAC14 homolog	45164010	29281199	1	0.999	19	42	42	42	4	8	10	20	4	8	10	20	4	8	10	20	43210784	47117236	29535700	29026698	43210784	47117236	29535700	29026698	43210784	47117236	29535700	29026698
sp|Q7M6Y3-6|PICAL_MOUSE	Q7M6Y3-6	PICAL_MOUSE	Picalm	652	27.1	Mus musculus OX=10090		Isoform 6 of Phosphatidylinositol-binding clathrin assembly protein	8506246	29133425	1	0.999	11	18	0	24	0	0	10	8	0	0	0	0	1	1	12	10	0	17012492	31231006	27035844	0	0	0	0	45445088	18444892	48208024	39259524	sp|Q7M6Y3|PICAL_MOUSE
sp|Q8BGK9|CC018_MOUSE	Q8BGK9	CC018_MOUSE		164	30.5	Mus musculus OX=10090	2:Experimental evidence at transcript level	Uncharacterized protein C3orf18 homolog	0	2.91169e+07	1	0.999	3	5	5	5	0	0	3	2	0	0	3	2	0	0	3	2	0	0	42585252	15648593	0	0	42585252	15648593	0	0	42585252	15648593
sp|Q80VP0|TCPR1_MOUSE	Q80VP0	TCPR1_MOUSE	Tecpr1	1166	27.4	Mus musculus OX=10090	1:Experimental evidence at protein level	Tectonin beta-propeller repeat-containing protein 1	7.01342e+06	29114809	1	0.999	20	32	2	32	0	2	8	22	0	0	0	2	0	2	8	22	0	14026845	22706746	35522872	0	0	7257340	8.32604e+06	0	14026845	22706746	35522872
sp|Q69ZP3-3|PNKD_MOUSE	Q69ZP3-3	PNKD_MOUSE	Pnkd	424	36.6	Mus musculus OX=10090		Isoform 3 of Probable hydrolase PNKD	25547440	28971401	1	0.999	10	21	0	21	1	1	8	11	0	0	0	0	1	1	8	11	33142006	17952874	31941588	26001214	0	0	0	0	33142006	17952874	31941588	26001214	sp|Q69ZP3|PNKD_MOUSE
sp|P05480-1|SRC_MOUSE	P05480-1	SRC_MOUSE	Src	541	46	Mus musculus OX=10090		Isoform 1 of Neuronal proto-oncogene tyrosine-protein kinase Src	19934454	28953264	1	0.999	18	27	1	37	0	3	12	12	0	0	0	1	1	6	15	15	16297456	23571452	29606288	28300240	0	0	0	0	30824062	35734136	48922912	46424292
sp|P61164|ACTZ_MOUSE	P61164	ACTZ_MOUSE	Actr1a	376	29.3	Mus musculus OX=10090	1:Experimental evidence at protein level	Alpha-centractin	0	28887177	1	0.999	6	8	8	13	1	2	2	3	1	2	2	3	2	4	2	5	0	0	27471002	30303352	0	0	27471002	30303352	24735154	58245648	30413056	32712284
sp|P0C0A3|CHMP6_MOUSE	P0C0A3	CHMP6_MOUSE	Chmp6	200	34.5	Mus musculus OX=10090	1:Experimental evidence at protein level	Charged multivesicular body protein 6	11852185	28777053	1	0.999	5	11	11	11	0	3	2	6	0	3	2	6	0	3	2	6	0	23704370	24526672	33027434	0	23704370	24526672	33027434	0	23704370	24526672	33027434
sp|Q8BLQ9-2|CADM2_MOUSE	Q8BLQ9-2	CADM2_MOUSE	Cadm2	404	34.9	Mus musculus OX=10090		Isoform 2 of Cell adhesion molecule 2	44571611	28550653	1	0.999	8	27	0	27	2	5	9	11	0	0	0	0	2	5	9	11	59329456	29813766	30023976	27077330	0	0	0	0	59329456	29813766	30023976	27077330	sp|Q8BLQ9-3|CADM2_MOUSE, sp|Q8BLQ9|CADM2_MOUSE
sp|Q62188|DPYL3_MOUSE	Q62188	DPYL3_MOUSE	Dpysl3	570	39.1	Mus musculus OX=10090	1:Experimental evidence at protein level	Dihydropyrimidinase-related protein 3	13222034	28491408	1	0.999	14	24	24	36	0	7	9	8	0	7	9	8	2	9	13	12	0	26444068	23858374	33124442	0	26444068	23858374	33124442	83515400	47390328	49741188	53601180
sp|O35607|BMPR2_MOUSE	O35607	BMPR2_MOUSE	Bmpr2	1038	19.8	Mus musculus OX=10090	1:Experimental evidence at protein level	Bone morphogenetic protein receptor type-2	14638437	28411744	1	0.999	14	30	30	30	2	3	11	14	2	3	11	14	2	3	11	14	0	29276874	28266144	28557344	0	29276874	28266144	28557344	0	29276874	28266144	28557344
sp|P18572-2|BASI_MOUSE	P18572-2	BASI_MOUSE	Bsg	273	29.3	Mus musculus OX=10090		Isoform 2 of Basigin	12430572	28352598	1	0.999	6	14	0	14	0	2	5	7	0	0	0	0	0	2	5	7	0	24861144	26048704	30656492	0	0	0	0	0	24861144	26048704	30656492	sp|P18572|BASI_MOUSE
sp|Q80YE7-2|DAPK1_MOUSE	Q80YE7-2	DAPK1_MOUSE	Dapk1	1430	24.8	Mus musculus OX=10090		Isoform 2 of Death-associated protein kinase 1	28564898	28175490	1	0.999	27	44	0	44	1	3	23	17	0	0	0	0	1	3	23	17	0	57129796	31534656	24816324	0	0	0	0	0	57129796	31534656	24816324	sp|Q80YE7|DAPK1_MOUSE
sp|Q60864|STIP1_MOUSE	Q60864	STIP1_MOUSE	Stip1	543	33.5	Mus musculus OX=10090	1:Experimental evidence at protein level	Stress-induced-phosphoprotein 1	61654048	28111505	1	0.999	15	32	32	32	2	14	8	8	2	14	8	8	2	14	8	8	41791736	81516360	29933158	26289852	41791736	81516360	29933158	26289852	41791736	81516360	29933158	26289852
sp|Q9WVR4|FXR2_MOUSE	Q9WVR4	FXR2_MOUSE	Fxr2	673	26.2	Mus musculus OX=10090	1:Experimental evidence at protein level	Fragile X mental retardation syndrome-related protein 2	14444701	28104544	1	0.999	10	17	17	21	0	3	5	9	0	3	5	9	0	4	7	10	0	28889402	23070514	33138574	0	28889402	23070514	33138574	0	40992172	49856028	67214120
sp|Q8VBV4-1|FBXW7_MOUSE	Q8VBV4-1	FBXW7_MOUSE	Fbxw7	629	28	Mus musculus OX=10090		Isoform 2 of F-box/WD repeat-containing protein 7	21185687	28073225	1	0.999	15	32	1	32	0	4	13	15	0	0	0	1	0	4	13	15	17288742	25082632	28747206	27399244	0	0	0	0	17288742	25082632	28747206	27399244
sp|P26369|U2AF2_MOUSE	P26369	U2AF2_MOUSE	U2af2	475	37.7	Mus musculus OX=10090	1:Experimental evidence at protein level	Splicing factor U2AF 65 kDa subunit	100410560	27992581	1	0.999	9	22	22	22	5	1	7	9	5	1	7	9	5	1	7	9	200821120	0	23814898	32170264	200821120	0	23814898	32170264	200821120	0	23814898	32170264
sp|Q9CZX7|PP4P2_MOUSE	Q9CZX7	PP4P2_MOUSE	Pip4p2	257	29.6	Mus musculus OX=10090	1:Experimental evidence at protein level	Type 2 phosphatidylinositol 4,5-bisphosphate 4-phosphatase	0	27939819	1	0.999	5	9	9	10	1	0	2	6	1	0	2	6	1	0	2	7	0	0	31573668	24305970	0	0	31573668	24305970	0	0	31573668	24305970
sp|O08547|SC22B_MOUSE	O08547	SC22B_MOUSE	Sec22b	215	44.7	Mus musculus OX=10090	1:Experimental evidence at protein level	Vesicle-trafficking protein SEC22b	34556667	27868679	1	0.999	7	16	16	16	3	3	5	5	3	3	5	5	3	3	5	5	30217794	38895540	27663738	28073620	30217794	38895540	27663738	28073620	30217794	38895540	27663738	28073620
sp|Q8JZM4|DNER_MOUSE	Q8JZM4	DNER_MOUSE	Dner	737	9.4	Mus musculus OX=10090	1:Experimental evidence at protein level	Delta and Notch-like epidermal growth factor-related receptor	0	27827523	1	0.999	4	7	7	7	0	1	2	4	0	1	2	4	0	1	2	4	0	0	27563690	28091356	0	0	27563690	28091356	0	0	27563690	28091356
sp|Q9QYI5-1|DNJB2_MOUSE	Q9QYI5-1	DNJB2_MOUSE	Dnajb2	277	35.9	Mus musculus OX=10090		Isoform 2 of DnaJ homolog subfamily B member 2	0	27822688	1	0.999	7	11	0	11	0	0	5	6	0	0	0	0	0	0	5	6	0	0	28888620	26756756	0	0	0	0	0	0	28888620	26756756	sp|Q9QYI5-2|DNJB2_MOUSE, sp|Q9QYI5|DNJB2_MOUSE
sp|Q8BXN9-2|TM87A_MOUSE	Q8BXN9-2	TM87A_MOUSE	Tmem87a	556	14.8	Mus musculus OX=10090		Isoform 2 of Transmembrane protein 87A	79963424	27755462	1	0.999	6	16	0	16	3	4	5	4	0	0	0	0	3	4	5	4	71609360	88317488	29870174	25640750	0	0	0	0	71609360	88317488	29870174	25640750	sp|Q8BXN9|TM87A_MOUSE
sp|Q8C854-3|MYEF2_MOUSE	Q8C854-3	MYEF2_MOUSE	Myef2	574	16.9	Mus musculus OX=10090		Isoform 2 of Myelin expression factor 2	23579392	27734092	1	0.999	9	22	0	22	0	6	6	10	0	0	0	0	0	6	6	10	0	47158784	29270714	26197470	0	0	0	0	0	47158784	29270714	26197470	sp|Q8C854|MYEF2_MOUSE
sp|Q9QZ06|TOLIP_MOUSE	Q9QZ06	TOLIP_MOUSE	Tollip	274	32.5	Mus musculus OX=10090	1:Experimental evidence at protein level	Toll-interacting protein	0	27711653	1	0.999	7	14	14	14	0	0	7	7	0	0	7	7	0	0	7	7	0	0	34443424	20979882	0	0	34443424	20979882	0	0	34443424	20979882
sp|Q9D0F4|NKAP_MOUSE	Q9D0F4	NKAP_MOUSE	Nkap	415	20.2	Mus musculus OX=10090	2:Experimental evidence at transcript level	NF-kappa-B-activating protein	0	27564684	1	0.999	5	6	5	6	0	0	4	2	0	0	3	2	0	0	4	2	0	0	26908488	28220880	0	0	29246896	25964508	0	0	26908488	28220880
sp|P62317|SMD2_MOUSE	P62317	SMD2_MOUSE	Snrpd2	118	55.1	Mus musculus OX=10090	1:Experimental evidence at protein level	Small nuclear ribonucleoprotein Sm D2	91017396	27523266	1	0.999	7	22	22	22	3	11	3	5	3	11	3	5	3	11	3	5	62750296	119284496	26054868	28991664	62750296	119284496	26054868	28991664	62750296	119284496	26054868	28991664
sp|P52480|KPYM_MOUSE	P52480	KPYM_MOUSE	Pkm	531	57.1	Mus musculus OX=10090	1:Experimental evidence at protein level	Pyruvate kinase PKM	256292576	27473835	1	0.999	23	65	10	65	38	10	13	4	6	1	3	0	38	10	13	4	398418112	114167040	27244318	27703352	1316778620	0	39488276	0	398418112	114167040	27244318	27703352
sp|Q9CRD0-2|OCAD1_MOUSE	Q9CRD0-2	OCAD1_MOUSE	Ociad1	196	36.5	Mus musculus OX=10090		Isoform 2 of OCIA domain-containing protein 1	0	27351136	1	0.999	5	10	0	10	0	0	6	4	0	0	0	0	0	0	6	4	0	0	26959378	27742894	0	0	0	0	0	0	26959378	27742894	sp|Q9CRD0-3|OCAD1_MOUSE, sp|Q9CRD0|OCAD1_MOUSE
sp|Q3UH66-3|WNK2_MOUSE	Q3UH66-3	WNK2_MOUSE	Wnk2	2149	10.9	Mus musculus OX=10090		Isoform 3 of Serine/threonine-protein kinase WNK2	7.89214e+06	27299616	1	0.999	15	28	0	28	0	1	14	13	0	0	0	0	0	1	14	13	0	15784287	30928074	23671158	0	0	0	0	0	15784287	30928074	23671158	sp|Q3UH66-4|WNK2_MOUSE, sp|Q3UH66-5|WNK2_MOUSE, sp|Q3UH66-6|WNK2_MOUSE, sp|Q3UH66-7|WNK2_MOUSE, sp|Q3UH66|WNK2_MOUSE
sp|P70663|SPRL1_MOUSE	P70663	SPRL1_MOUSE	Sparcl1	650	20.3	Mus musculus OX=10090	1:Experimental evidence at protein level	SPARC-like protein 1	27339083	27259583	1	0.999	9	27	27	27	6	5	9	7	6	5	9	7	6	5	9	7	35112948	19565218	30437894	24081272	35112948	19565218	30437894	24081272	35112948	19565218	30437894	24081272
sp|Q5SRX1-2|TM1L2_MOUSE	Q5SRX1-2	TM1L2_MOUSE	Tom1l2	487	49.5	Mus musculus OX=10090		Isoform 2 of TOM1-like protein 2	8.30788e+06	27195286	1	0.999	13	24	0	24	0	1	10	13	0	0	0	0	0	1	10	13	0	16615755	26091676	28298896	0	0	0	0	0	16615755	26091676	28298896	sp|Q5SRX1|TM1L2_MOUSE
sp|P11214|TPA_MOUSE	P11214	TPA_MOUSE	Plat	559	11.1	Mus musculus OX=10090	1:Experimental evidence at protein level	Tissue-type plasminogen activator	0	27151713	1	0.999	4	5	5	5	0	1	1	3	0	1	1	3	0	1	1	3	0	0	25673238	28630188	0	0	25673238	28630188	0	0	25673238	28630188
sp|Q7TNR6|IGS21_MOUSE	Q7TNR6	IGS21_MOUSE	Igsf21	468	14.1	Mus musculus OX=10090	1:Experimental evidence at protein level	Immunoglobulin superfamily member 21	10408749	27144870	1	0.999	5	12	12	12	0	1	6	5	0	1	6	5	0	1	6	5	0	20817498	26201144	28088596	0	20817498	26201144	28088596	0	20817498	26201144	28088596
sp|Q9WVB0|RBPMS_MOUSE	Q9WVB0	RBPMS_MOUSE	Rbpms	197	38.6	Mus musculus OX=10090	1:Experimental evidence at protein level	RNA-binding protein with multiple splicing	0	27080671	1	0.999	6	9	1	9	0	0	6	3	0	0	1	0	0	0	6	3	0	0	42260496	11900846	0	0	0	0	0	0	42260496	11900846
sp|Q8BGZ7|K2C75_MOUSE	Q8BGZ7	K2C75_MOUSE	Krt75	551	22.1	Mus musculus OX=10090	1:Experimental evidence at protein level	Keratin, type II cytoskeletal 75	562743104	27071958	1	0.9986	15	15	15	105	10	3	2	0	10	3	2	0	38	38	24	5	604198720	521287488	54143916	0	604198720	521287488	54143916	0	26747078700	24787329000	3860892420	223221568
sp|Q3UYC0|PPM1H_MOUSE	Q3UYC0	PPM1H_MOUSE	Ppm1h	513	37.6	Mus musculus OX=10090	1:Experimental evidence at protein level	Protein phosphatase 1H	1.84488e+07	26931672	1	0.999	12	26	6	26	2	4	6	14	1	1	2	2	2	4	6	14	21077794	15819731	22727302	31136042	20014972	13141534	21361550	34143996	21077794	15819731	22727302	31136042
sp|O88735-2|MAP7_MOUSE	O88735-2	MAP7_MOUSE	Map7	738	27.1	Mus musculus OX=10090		Isoform 2 of Ensconsin	0	26840661	1	0.999	12	19	2	19	0	1	11	7	0	0	1	1	0	1	11	7	0	0	33935500	19745822	0	0	0	0	0	0	33935500	19745822
sp|P18526|HVM55_MOUSE	P18526	HVM55_MOUSE		117	35	Mus musculus OX=10090	1:Experimental evidence at protein level	Ig heavy chain V region 345	0	26834880	0.9981	0.999	3	6	0	6	0	0	3	3	0	0	0	0	0	0	3	3	0	0	21657950	32011810	0	0	0	0	0	0	21657950	32011810
sp|P0DP26|CALM1_MOUSE	P0DP26	CALM1_MOUSE	Calm1	149	45.6	Mus musculus OX=10090	1:Experimental evidence at protein level	Calmodulin-1	182011168	2.67867e+07	1	0.999	6	15	0	15	8	1	5	1	0	0	0	0	8	1	5	1	364022336	0	46784120	6.78928e+06	0	0	0	0	364022336	0	46784120	6.78928e+06	sp|P0DP27|CALM2_MOUSE, sp|P0DP28|CALM3_MOUSE
sp|E9Q7X7|NRX2A_MOUSE	E9Q7X7	NRX2A_MOUSE	Nrxn2	1710	11.1	Mus musculus OX=10090	1:Experimental evidence at protein level	Neurexin-2	21059188	26740592	1	0.999	16	18	18	27	2	1	7	8	2	1	7	8	3	2	9	13	23570522	18547854	24393648	29087536	23570522	18547854	24393648	29087536	33971104	27145674	30307016	34019768
sp|P62315|SMD1_MOUSE	P62315	SMD1_MOUSE	Snrpd1	119	37.8	Mus musculus OX=10090	1:Experimental evidence at protein level	Small nuclear ribonucleoprotein Sm D1	58931550	26717208	1	0.999	3	9	9	9	4	1	2	2	4	1	2	2	4	1	2	2	58177832	59685268	28767874	24666542	58177832	59685268	28767874	24666542	58177832	59685268	28767874	24666542
sp|P62631|EF1A2_MOUSE	P62631	EF1A2_MOUSE	Eef1a2	463	48.4	Mus musculus OX=10090	1:Experimental evidence at protein level	Elongation factor 1-alpha 2	61601004	26659209	1	0.999	16	23	23	134	5	3	9	6	5	3	9	6	77	15	29	13	63738736	59463272	30647712	22670706	63738736	59463272	30647712	22670706	549482690	504860672	247534016	273884800
sp|Q99M28-2|RNPS1_MOUSE	Q99M28-2	RNPS1_MOUSE	Rnps1	282	25.2	Mus musculus OX=10090		Isoform 2 of RNA-binding protein with serine-rich domain 1	14703221	26642868	1	0.999	5	12	0	12	0	1	6	5	0	0	0	0	0	1	6	5	0	29406442	24585830	28699906	0	0	0	0	0	29406442	24585830	28699906	sp|Q99M28|RNPS1_MOUSE
sp|O08715-2|AKAP1_MOUSE	O08715-2	AKAP1_MOUSE	Akap1	544	16.2	Mus musculus OX=10090		Isoform 1 of A-kinase anchor protein 1, mitochondrial	12443034	26525881	1	0.999	4	13	0	13	0	3	5	5	0	0	0	0	0	3	5	5	0	24886068	25294100	27757662	0	0	0	0	0	24886068	25294100	27757662	sp|O08715-3|AKAP1_MOUSE, sp|O08715-4|AKAP1_MOUSE, sp|O08715-5|AKAP1_MOUSE, sp|O08715-6|AKAP1_MOUSE, sp|O08715|AKAP1_MOUSE
sp|Q3TPR7-2|T184C_MOUSE	Q3TPR7-2	T184C_MOUSE	Tmem184c	622	10.1	Mus musculus OX=10090		Isoform 2 of Transmembrane protein 184C	16507175	26426047	1	0.999	5	15	10	15	1	4	5	5	0	2	4	4	1	4	5	5	15972866	17041484	24215414	28636680	10253346	12259073	18487930	19144058	15972866	17041484	24215414	28636680
sp|Q3UJB9-2|EDC4_MOUSE	Q3UJB9-2	EDC4_MOUSE	Edc4	1390	29.4	Mus musculus OX=10090		Isoform 2 of Enhancer of mRNA-decapping protein 4	0	26391385	1	0.999	23	41	0	41	0	0	20	21	0	0	0	0	0	0	20	21	0	0	25501848	27280922	0	0	0	0	0	0	25501848	27280922	sp|Q3UJB9|EDC4_MOUSE
sp|Q61772-4|EPHA7_MOUSE	Q61772-4	EPHA7_MOUSE	Epha7	610	23.1	Mus musculus OX=10090		Isoform 4 of Ephrin type-A receptor 7	16060771	26338353	1	0.999	8	20	5	21	1	3	7	9	0	2	1	2	1	3	7	10	0	32121542	24877764	27798942	0	0	0	0	0	32121542	24110892	28683116
sp|O89051|ITM2B_MOUSE	O89051	ITM2B_MOUSE	Itm2b	266	38	Mus musculus OX=10090	1:Experimental evidence at protein level	Integral membrane protein 2B	12618092	26147347	1	0.999	7	19	19	19	0	4	7	8	0	4	7	8	0	4	7	8	0	25236184	27470420	24824274	0	25236184	27470420	24824274	0	25236184	27470420	24824274
sp|Q9Z108|STAU1_MOUSE	Q9Z108	STAU1_MOUSE	Stau1	487	32.6	Mus musculus OX=10090	1:Experimental evidence at protein level	Double-stranded RNA-binding protein Staufen homolog 1	47036229	26104620	1	0.999	13	27	27	29	1	7	8	11	1	7	8	11	1	7	9	12	21856058	72216400	26494200	25715040	21856058	72216400	26494200	25715040	21856058	71356040	25517772	27020936
sp|O55057|PDE6D_MOUSE	O55057	PDE6D_MOUSE	Pde6d	150	28.7	Mus musculus OX=10090	1:Experimental evidence at protein level	Retinal rod rhodopsin-sensitive cGMP 3',5'-cyclic phosphodiesterase subunit delta	0	26104164	1	0.999	3	5	5	5	0	0	2	3	0	0	2	3	0	0	2	3	0	0	24068264	28140064	0	0	24068264	28140064	0	0	24068264	28140064
sp|Q9DBL2-2|GDAP2_MOUSE	Q9DBL2-2	GDAP2_MOUSE	Gdap2	546	24.5	Mus musculus OX=10090		Isoform 2 of Ganglioside-induced differentiation-associated protein 2	15755396	26005478	1	0.999	7	18	0	18	0	4	7	7	0	0	0	0	0	4	7	7	0	31510792	25221776	26789180	0	0	0	0	0	31510792	25221776	26789180	sp|Q9DBL2|GDAP2_MOUSE
sp|Q9Z1L5|CA2D3_MOUSE	Q9Z1L5	CA2D3_MOUSE	Cacna2d3	1091	20.3	Mus musculus OX=10090	1:Experimental evidence at protein level	Voltage-dependent calcium channel subunit alpha-2/delta-3	30583113	25976798	1	0.999	16	37	37	37	3	5	16	13	3	5	16	13	3	5	16	13	39604224	21562002	27539384	24414212	39604224	21562002	27539384	24414212	39604224	21562002	27539384	24414212
sp|Q9QZF2|GPC1_MOUSE	Q9QZF2	GPC1_MOUSE	Gpc1	557	36.3	Mus musculus OX=10090	1:Experimental evidence at protein level	Glypican-1	23003837	25946882	1	0.999	12	26	26	26	3	1	13	9	3	1	13	9	3	1	13	9	28296596	17711078	28469462	23424302	28296596	17711078	28469462	23424302	28296596	17711078	28469462	23424302
sp|Q9DBR1-2|XRN2_MOUSE	Q9DBR1-2	XRN2_MOUSE	Xrn2	947	11.7	Mus musculus OX=10090		Isoform 2 of 5'-3' exoribonuclease 2	6320802	25933651	1	0.999	7	11	0	11	1	1	4	5	0	0	0	0	1	1	4	5	0	12641604	22587648	29279654	0	0	0	0	0	12641604	22587648	29279654	sp|Q9DBR1|XRN2_MOUSE
sp|Q8R066|C1QT4_MOUSE	Q8R066	C1QT4_MOUSE	C1qtnf4	326	28.8	Mus musculus OX=10090	1:Experimental evidence at protein level	Complement C1q tumor necrosis factor-related protein 4	0	25907291	1	0.999	6	14	14	14	0	1	5	8	0	1	5	8	0	1	5	8	0	0	23495052	28319530	0	0	23495052	28319530	0	0	23495052	28319530
sp|Q8K0P3|MEAK7_MOUSE	Q8K0P3	MEAK7_MOUSE	Meak7	455	29	Mus musculus OX=10090	2:Experimental evidence at transcript level	MTOR-associated protein MEAK7	9796934	25853274	1	0.999	9	18	18	18	0	2	6	10	0	2	6	10	0	2	6	10	0	19593868	25112798	26593750	0	19593868	25112798	26593750	0	19593868	25112798	26593750
sp|Q9D3D0|TTPAL_MOUSE	Q9D3D0	TTPAL_MOUSE	Ttpal	343	46.9	Mus musculus OX=10090	1:Experimental evidence at protein level	Alpha-tocopherol transfer protein-like	20012685	25774196	1	0.999	12	24	16	24	0	5	8	11	0	3	5	8	0	5	8	11	14403240	25622130	27343278	24205114	0	27529192	20292986	17598756	14403240	25622130	27343278	24205114
sp|P32037|GTR3_MOUSE	P32037	GTR3_MOUSE	Slc2a3	493	10.1	Mus musculus OX=10090	1:Experimental evidence at protein level	Solute carrier family 2, facilitated glucose transporter member 3	1.68146e+07	25757796	1	0.999	5	12	12	12	1	2	4	5	1	2	4	5	1	2	4	5	18333282	15295965	23411150	28104442	18333282	15295965	23411150	28104442	18333282	15295965	23411150	28104442
sp|Q8BH49|SESQ1_MOUSE	Q8BH49	SESQ1_MOUSE	Pheta1	266	28.9	Mus musculus OX=10090	2:Experimental evidence at transcript level	Sesquipedalian-1	9600827	25744546	1	0.999	5	11	11	11	0	2	4	5	0	2	4	5	0	2	4	5	0	19201654	19517542	31971550	0	19201654	19517542	31971550	0	19201654	19517542	31971550
sp|O70133-2|DHX9_MOUSE	O70133-2	DHX9_MOUSE	Dhx9	1381	26.2	Mus musculus OX=10090		Isoform 2 of ATP-dependent RNA helicase A	146563324	25658567	1	0.999	29	47	0	47	7	8	15	17	0	0	0	0	7	8	15	17	235278016	57848632	25452404	25864730	0	0	0	0	235278016	57848632	25452404	25864730	sp|O70133|DHX9_MOUSE
sp|P01675|KV6A1_MOUSE	P01675	KV6A1_MOUSE		107	29.9	Mus musculus OX=10090	1:Experimental evidence at protein level	Ig kappa chain V-VI region XRPC 44	0	25391116	1	0.999	2	3	0	3	0	0	1	2	0	0	0	0	0	0	1	2	0	0	25767382	25014850	0	0	0	0	0	0	25767382	25014850	sp|P01676|KV6A2_MOUSE, sp|P01677|KV6A3_MOUSE, sp|P01678|KV6A4_MOUSE, sp|P01679|KV6A5_MOUSE
sp|Q9QZM0|UBQL2_MOUSE	Q9QZM0	UBQL2_MOUSE	Ubqln2	638	16.5	Mus musculus OX=10090	1:Experimental evidence at protein level	Ubiquilin-2	0	25389393	1	0.999	8	15	10	15	0	0	8	7	0	0	5	5	0	0	8	7	0	0	33563436	17215350	0	0	33563436	17215350	0	0	33563436	17215350
sp|Q9JIX8-4|ACINU_MOUSE	Q9JIX8-4	ACINU_MOUSE	Acin1	1298	13.4	Mus musculus OX=10090		Isoform 4 of Apoptotic chromatin condensation inducer in the nucleus	2.92999e+07	25367667	1	0.999	13	26	0	26	2	2	10	12	0	0	0	0	2	2	10	12	42081948	16517843	26574650	24160684	0	0	0	0	42081948	16517843	26574650	24160684	sp|Q9JIX8|ACINU_MOUSE
sp|Q91W50|CSDE1_MOUSE	Q91W50	CSDE1_MOUSE	Csde1	798	37.7	Mus musculus OX=10090	1:Experimental evidence at protein level	Cold shock domain-containing protein E1	91567184	25328249	1	0.999	23	54	54	56	6	22	12	14	6	22	12	14	6	22	13	15	90363936	92770432	26132648	24523850	90363936	92770432	26132648	24523850	90363936	92770432	26075302	24577784
sp|Q80ZJ7|SNX32_MOUSE	Q80ZJ7	SNX32_MOUSE	Snx32	404	32.7	Mus musculus OX=10090	2:Experimental evidence at transcript level	Sorting nexin-32	27181992	25287382	1	0.999	10	16	16	25	2	3	6	5	2	3	6	5	3	6	9	7	28088168	26275816	24077790	26496974	28088168	26275816	24077790	26496974	28957354	34384720	27099768	27009140
sp|Q6NXH9|K2C73_MOUSE	Q6NXH9	K2C73_MOUSE	Krt73	539	19.7	Mus musculus OX=10090	1:Experimental evidence at protein level	Keratin, type II cytoskeletal 73	940142210	25258080	1	0.999	10	16	14	97	11	1	3	1	9	1	3	1	32	43	18	4	1880284420	0	50516160	0	0	0	0	0	38746300000	29512902700	4827675600	341986208
sp|P39039|MBL1_MOUSE	P39039	MBL1_MOUSE	Mbl1	239	7.1	Mus musculus OX=10090	1:Experimental evidence at protein level	Mannose-binding protein A	0	25219654	1	0.999	2	4	2	4	0	0	2	2	0	0	1	1	0	0	2	2	0	0	25206044	25233264	0	0	0	0	0	0	25206044	25233264
sp|P49962|SRP09_MOUSE	P49962	SRP09_MOUSE	Srp9	86	40.7	Mus musculus OX=10090	1:Experimental evidence at protein level	Signal recognition particle 9 kDa protein	24604046	25162615	1	0.999	4	6	6	6	0	1	3	2	0	1	3	2	0	1	3	2	0	49208092	26582840	23742390	0	49208092	26582840	23742390	0	49208092	26582840	23742390
sp|Q9CQC8|SPG21_MOUSE	Q9CQC8	SPG21_MOUSE	Spg21	308	35.1	Mus musculus OX=10090	1:Experimental evidence at protein level	Maspardin	8363220	25143515	1	0.999	8	17	2	17	0	4	6	7	0	0	1	1	0	4	6	7	0	16726440	28626474	21660556	0	0	0	0	0	16726440	28626474	21660556
sp|Q3UBG2-2|PCLI1_MOUSE	Q3UBG2-2	PCLI1_MOUSE	Pid1	203	30	Mus musculus OX=10090		Isoform 2 of PTB-containing, cubilin and LRP1-interacting protein	0	24999321	1	0.999	4	7	0	7	0	0	2	5	0	0	0	0	0	0	2	5	0	0	21525432	28473210	0	0	0	0	0	0	21525432	28473210	sp|Q3UBG2|PCLI1_MOUSE
sp|P52430|PON1_MOUSE	P52430	PON1_MOUSE	Pon1	355	9.6	Mus musculus OX=10090	1:Experimental evidence at protein level	Serum paraoxonase/arylesterase 1	0	24979109	1	0.999	3	6	6	6	0	0	3	3	0	0	3	3	0	0	3	3	0	0	26435954	23522264	0	0	26435954	23522264	0	0	26435954	23522264
sp|Q60902|EP15R_MOUSE	Q60902	EP15R_MOUSE	Eps15l1	907	38.8	Mus musculus OX=10090	1:Experimental evidence at protein level	Epidermal growth factor receptor substrate 15-like 1	0	24886996	1	0.999	22	36	0	36	0	0	23	13	0	0	0	0	0	0	23	13	0	0	31358764	18415228	0	0	0	0	0	0	31358764	18415228
sp|B2RXC1|TPC11_MOUSE	B2RXC1	TPC11_MOUSE	Trappc11	1133	33.8	Mus musculus OX=10090	1:Experimental evidence at protein level	Trafficking protein particle complex subunit 11	27532222	24806497	1	0.999	24	54	44	54	3	9	21	21	3	6	17	18	3	9	21	21	26862740	28201704	28807332	20805662	27524178	27265626	28609100	21148338	26862740	28201704	28807332	20805662
sp|Q4KUS2|UN13A_MOUSE	Q4KUS2	UN13A_MOUSE	Unc13a	1712	16.7	Mus musculus OX=10090	1:Experimental evidence at protein level	Protein unc-13 homolog A	8788535	24751354	1	0.999	23	38	27	38	0	3	12	23	0	2	8	17	0	3	12	23	0	17577070	22421850	27080858	0	25254106	20330264	20671504	0	17577070	22421850	27080858
sp|Q6ZQ88|KDM1A_MOUSE	Q6ZQ88	KDM1A_MOUSE	Kdm1a	853	52.5	Mus musculus OX=10090	1:Experimental evidence at protein level	Lysine-specific histone demethylase 1A	1544849155	24623972	1	0.999	33	134	131	134	46	73	8	7	45	72	7	7	46	73	8	7	1505367940	1584330370	27403382	21844562	1554039040	1624076290	25895494	21844562	1505367940	1584330370	27403382	21844562
sp|Q8R124|KLH36_MOUSE	Q8R124	KLH36_MOUSE	Klhl36	613	11.4	Mus musculus OX=10090	1:Experimental evidence at protein level	Kelch-like protein 36	22628934	24560778	1	0.999	5	9	9	9	1	1	3	4	1	1	3	4	1	1	3	4	45257868	0	23123046	25998510	45257868	0	23123046	25998510	45257868	0	23123046	25998510
sp|P70699|LYAG_MOUSE	P70699	LYAG_MOUSE	Gaa	953	19.9	Mus musculus OX=10090	1:Experimental evidence at protein level	Lysosomal alpha-glucosidase	33089077	24491353	1	0.999	11	30	30	30	3	7	11	9	3	7	11	9	3	7	11	9	35985856	30192298	26442034	22540672	35985856	30192298	26442034	22540672	35985856	30192298	26442034	22540672
sp|P28656|NP1L1_MOUSE	P28656	NP1L1_MOUSE	Nap1l1	391	29.4	Mus musculus OX=10090	1:Experimental evidence at protein level	Nucleosome assembly protein 1-like 1	59426352	24458575	1	0.999	6	15	12	15	4	3	3	5	3	2	3	4	4	3	3	5	50475624	68377080	24897730	24019420	56432568	59792924	26618542	22249124	50475624	68377080	24897730	24019420
sp|P18826-2|KPB1_MOUSE	P18826-2	KPB1_MOUSE	Phka1	1224	16.9	Mus musculus OX=10090		Isoform 2 of Phosphorylase b kinase regulatory subunit alpha, skeletal muscle isoform	9128865	24421052	1	0.999	15	26	0	26	0	3	8	15	0	0	0	0	0	3	8	15	0	18257730	21826826	27015278	0	0	0	0	0	18257730	21826826	27015278	sp|P18826|KPB1_MOUSE
sp|E9Q4P1|WDFY1_MOUSE	E9Q4P1	WDFY1_MOUSE	Wdfy1	410	29.5	Mus musculus OX=10090	1:Experimental evidence at protein level	WD repeat and FYVE domain-containing protein 1	0	24300180	1	0.999	10	15	15	15	0	2	4	9	0	2	4	9	0	2	4	9	0	0	24845410	23754950	0	0	24845410	23754950	0	0	24845410	23754950
sp|Q8K448|ABCA5_MOUSE	Q8K448	ABCA5_MOUSE	Abca5	1642	15.6	Mus musculus OX=10090	1:Experimental evidence at protein level	Cholesterol transporter ABCA5	25696312	24246966	1	0.999	17	36	36	36	2	6	13	15	2	6	13	15	2	6	13	15	25237104	26155520	22066824	26427108	25237104	26155520	22066824	26427108	25237104	26155520	22066824	26427108
sp|Q8BH57-2|WDR48_MOUSE	Q8BH57-2	WDR48_MOUSE	Wdr48	662	18.4	Mus musculus OX=10090		Isoform 2 of WD repeat-containing protein 48	8.22645e+06	24219365	1	0.999	8	13	0	13	0	1	6	6	0	0	0	0	0	1	6	6	0	16452895	20465772	27972958	0	0	0	0	0	16452895	20465772	27972958	sp|Q8BH57|WDR48_MOUSE
sp|Q80U93|NU214_MOUSE	Q80U93	NU214_MOUSE	Nup214	2085	18.2	Mus musculus OX=10090	1:Experimental evidence at protein level	Nuclear pore complex protein Nup214	0	24176913	1	0.999	22	34	34	34	0	0	16	18	0	0	16	18	0	0	16	18	0	0	25998782	22355044	0	0	25998782	22355044	0	0	25998782	22355044
sp|Q62448|IF4G2_MOUSE	Q62448	IF4G2_MOUSE	Eif4g2	906	32.7	Mus musculus OX=10090	1:Experimental evidence at protein level	Eukaryotic translation initiation factor 4 gamma 2	60587888	24040358	1	0.999	23	58	1	58	0	24	16	18	0	0	1	0	0	24	16	18	0	121175776	23903654	24177062	0	0	0	0	0	121175776	23903654	24177062
sp|O35926|CD5R2_MOUSE	O35926	CD5R2_MOUSE	Cdk5r2	369	24.7	Mus musculus OX=10090	1:Experimental evidence at protein level	Cyclin-dependent kinase 5 activator 2	15761690	24001994	1	0.999	8	17	17	17	0	2	7	8	0	2	7	8	0	2	7	8	10944964	20578416	23321970	24682018	10944964	20578416	23321970	24682018	10944964	20578416	23321970	24682018
sp|Q7TQF7|AMPH_MOUSE	Q7TQF7	AMPH_MOUSE	Amph	686	20.1	Mus musculus OX=10090	1:Experimental evidence at protein level	Amphiphysin	41209174	23985197	1	0.999	9	30	30	30	5	7	10	8	5	7	10	8	5	7	10	8	39760504	42657844	23144886	24825508	39760504	42657844	23144886	24825508	39760504	42657844	23144886	24825508
sp|P27546-2|MAP4_MOUSE	P27546-2	MAP4_MOUSE	Map4	1124	27.6	Mus musculus OX=10090		Isoform 2 of Microtubule-associated protein 4	31098743	2.39756e+07	1	0.999	17	37	0	37	0	19	15	3	0	0	0	0	0	19	15	3	6944870	55252616	35907312	12043941	0	0	0	0	6944870	55252616	35907312	12043941	sp|P27546-3|MAP4_MOUSE, sp|P27546|MAP4_MOUSE
sp|Q8BIV3|RNBP6_MOUSE	Q8BIV3	RNBP6_MOUSE	Ranbp6	1105	11	Mus musculus OX=10090	1:Experimental evidence at protein level	Ran-binding protein 6	30907739	23932665	1	0.999	11	25	20	25	1	3	8	13	0	1	7	12	1	3	8	13	29323734	32491744	21881028	25984302	17729924	0	20269022	23008014	29323734	32491744	21881028	25984302
sp|Q8BGP5|TM127_MOUSE	Q8BGP5	TM127_MOUSE	Tmem127	238	16.8	Mus musculus OX=10090	2:Experimental evidence at transcript level	Transmembrane protein 127	0	23793940	1	0.999	3	7	7	7	1	1	2	3	1	1	2	3	1	1	2	3	0	0	23946106	23641774	0	0	23946106	23641774	0	0	23946106	23641774
sp|O54774|AP3D1_MOUSE	O54774	AP3D1_MOUSE	Ap3d1	1199	19.6	Mus musculus OX=10090	1:Experimental evidence at protein level	AP-3 complex subunit delta-1	11132328	23746063	1	0.999	18	36	36	36	0	4	15	17	0	4	15	17	0	4	15	17	0	22264656	19981450	27510676	0	22264656	19981450	27510676	0	22264656	19981450	27510676
sp|P27773|PDIA3_MOUSE	P27773	PDIA3_MOUSE	Pdia3	505	41.6	Mus musculus OX=10090	1:Experimental evidence at protein level	Protein disulfide-isomerase A3	78466232	23738474	1	0.999	18	58	58	58	11	18	15	14	11	18	15	14	11	18	15	14	79462952	77469512	28503012	18973936	79462952	77469512	28503012	18973936	79462952	77469512	28503012	18973936
sp|Q61490|CD166_MOUSE	Q61490	CD166_MOUSE	Alcam	583	24.4	Mus musculus OX=10090	1:Experimental evidence at protein level	CD166 antigen	32815922	23715316	1	0.999	9	22	22	22	3	3	6	10	3	3	6	10	3	3	6	10	36055692	29576152	22498262	24932370	36055692	29576152	22498262	24932370	36055692	29576152	22498262	24932370
sp|P97762|RP9_MOUSE	P97762	RP9_MOUSE	rp9	213	36.2	Mus musculus OX=10090	1:Experimental evidence at protein level	Retinitis pigmentosa 9 protein homolog	0	23685702	1	0.999	6	11	11	11	0	0	5	6	0	0	5	6	0	0	5	6	0	0	24423478	22947926	0	0	24423478	22947926	0	0	24423478	22947926
sp|Q07079|IBP5_MOUSE	Q07079	IBP5_MOUSE	Igfbp5	271	19.2	Mus musculus OX=10090	1:Experimental evidence at protein level	Insulin-like growth factor-binding protein 5	0	23668675	1	0.999	4	6	6	6	0	0	2	4	0	0	2	4	0	0	2	4	0	0	20754590	26582760	0	0	20754590	26582760	0	0	20754590	26582760
sp|P15116|CADH2_MOUSE	P15116	CADH2_MOUSE	Cdh2	906	24.8	Mus musculus OX=10090	1:Experimental evidence at protein level	Cadherin-2	10634750	23611091	1	0.999	11	23	22	23	0	2	10	11	0	2	10	10	0	2	10	11	0	21269500	20261472	26960710	0	0	25428082	27775098	0	21269500	20261472	26960710
sp|Q8BGR6|ARL15_MOUSE	Q8BGR6	ARL15_MOUSE	Arl15	204	19.6	Mus musculus OX=10090	1:Experimental evidence at protein level	ADP-ribosylation factor-like protein 15	0	23603966	1	0.999	4	7	7	7	0	0	3	4	0	0	3	4	0	0	3	4	0	0	19784758	27423174	0	0	19784758	27423174	0	0	19784758	27423174
sp|P01635|KV5A3_MOUSE	P01635	KV5A3_MOUSE		115	27.8	Mus musculus OX=10090	1:Experimental evidence at protein level	Ig kappa chain V-V region K2 (Fragment)	0	23594638	1	0.999	3	4	4	4	0	0	1	3	0	0	1	3	0	0	1	3	0	0	24196102	22993174	0	0	24196102	22993174	0	0	24196102	22993174
sp|Q80TZ3-2|AUXI_MOUSE	Q80TZ3-2	AUXI_MOUSE	Dnajc6	900	21.4	Mus musculus OX=10090		Isoform 2 of Putative tyrosine-protein phosphatase auxilin	19917338	23549830	1	0.999	12	24	0	24	0	3	10	11	0	0	0	0	0	3	10	11	17166726	22667950	22479622	24620038	0	0	0	0	17166726	22667950	22479622	24620038
sp|Q8CE50|SNX30_MOUSE	Q8CE50	SNX30_MOUSE	Snx30	437	41.2	Mus musculus OX=10090	1:Experimental evidence at protein level	Sorting nexin-30	14312253	23491472	1	0.999	13	26	26	26	1	6	8	11	1	6	8	11	1	6	8	11	0	28624506	18305116	28677828	0	28624506	18305116	28677828	0	28624506	18305116	28677828
sp|Q9R1V7-2|ADA23_MOUSE	Q9R1V7-2	ADA23_MOUSE	Adam23	829	10.5	Mus musculus OX=10090		Isoform Beta of Disintegrin and metalloproteinase domain-containing protein 23	26368543	23453770	1	0.999	6	18	0	18	4	2	6	6	0	0	0	0	4	2	6	6	32711430	20025656	26652886	20254654	0	0	0	0	32711430	20025656	26652886	20254654	sp|Q9R1V7|ADA23_MOUSE
sp|Q8BGY3|LUZP2_MOUSE	Q8BGY3	LUZP2_MOUSE	Luzp2	345	16.5	Mus musculus OX=10090	2:Experimental evidence at transcript level	Leucine zipper protein 2	0	23390925	1	0.999	5	5	5	5	0	0	0	5	0	0	0	5	0	0	0	5	0	0	19606508	27175342	0	0	19606508	27175342	0	0	19606508	27175342
sp|Q7TSH2|KPBB_MOUSE	Q7TSH2	KPBB_MOUSE	Phkb	1085	22	Mus musculus OX=10090	1:Experimental evidence at protein level	Phosphorylase b kinase regulatory subunit beta	12394511	23354105	1	0.999	16	26	26	26	0	4	6	16	0	4	6	16	0	4	6	16	0	24789022	18068598	28639612	0	24789022	18068598	28639612	0	24789022	18068598	28639612
sp|P51437|CAMP_MOUSE	P51437	CAMP_MOUSE	Camp	172	19.8	Mus musculus OX=10090	1:Experimental evidence at protein level	Cathelicidin antimicrobial peptide	4.23729e+06	23319380	1	0.999	2	4	4	4	0	0	2	2	0	0	2	2	0	0	2	2	0	8474577	19965892	26672868	0	8474577	19965892	26672868	0	8474577	19965892	26672868
sp|Q2PFD7-2|PSD3_MOUSE	Q2PFD7-2	PSD3_MOUSE	Psd3	1036	17.8	Mus musculus OX=10090		Isoform 2 of PH and SEC7 domain-containing protein 3	14694958	23247787	1	0.999	11	18	0	18	0	2	7	9	0	0	0	0	0	2	7	9	0	29389916	27758734	18736840	0	0	0	0	0	29389916	27758734	18736840	sp|Q2PFD7-4|PSD3_MOUSE, sp|Q2PFD7-5|PSD3_MOUSE, sp|Q2PFD7|PSD3_MOUSE
sp|Q6PFD9|NUP98_MOUSE	Q6PFD9	NUP98_MOUSE	Nup98	1816	10.6	Mus musculus OX=10090	1:Experimental evidence at protein level	Nuclear pore complex protein Nup98-Nup96	0	23243486	1	0.999	10	17	17	17	0	0	10	7	0	0	10	7	0	0	10	7	0	0	25734976	20751996	0	0	25734976	20751996	0	0	25734976	20751996
sp|Q64008|RAB34_MOUSE	Q64008	RAB34_MOUSE	Rab34	259	43.2	Mus musculus OX=10090	1:Experimental evidence at protein level	Ras-related protein Rab-34	10026619	23106020	1	0.999	11	20	20	140	0	4	8	8	0	4	8	8	8	50	25	57	0	20053238	22506724	23705316	0	20053238	22506724	23705316	19607681000	23351861200	24846667800	28685865000
sp|Q8BRJ3|RELL2_MOUSE	Q8BRJ3	RELL2_MOUSE	Rell2	303	19.5	Mus musculus OX=10090	1:Experimental evidence at protein level	RELT-like protein 2	5679394	23090428	1	0.999	3	6	6	6	0	1	2	3	0	1	2	3	0	1	2	3	0	11358788	14036046	32144810	0	11358788	14036046	32144810	0	11358788	14036046	32144810
sp|O70251|EF1B_MOUSE	O70251	EF1B_MOUSE	Eef1b	225	38.7	Mus musculus OX=10090	1:Experimental evidence at protein level	Elongation factor 1-beta	20823796	2.30094e+07	1	0.999	5	8	8	8	1	0	6	1	1	0	6	1	1	0	6	1	41647592	0	36954540	9064333	41647592	0	36954540	9064333	41647592	0	36954540	9064333
sp|Q91W18-2|TDRD3_MOUSE	Q91W18-2	TDRD3_MOUSE	Tdrd3	716	24.7	Mus musculus OX=10090		Isoform 2 of Tudor domain-containing protein 3	11519315	22829725	1	0.999	12	26	0	26	0	4	7	15	0	0	0	0	0	4	7	15	0	23038630	20967482	24691968	0	0	0	0	0	23038630	20967482	24691968	sp|Q91W18-3|TDRD3_MOUSE, sp|Q91W18|TDRD3_MOUSE
sp|P63094-2|GNAS2_MOUSE	P63094-2	GNAS2_MOUSE	Gnas	380	19.5	Mus musculus OX=10090		Isoform Gnas-2 of Guanine nucleotide-binding protein G(s) subunit alpha isoforms short	15489072	22778757	1	0.999	8	11	0	26	0	1	5	5	0	0	0	0	3	4	9	10	12409644	18568500	19291370	26266144	0	0	0	0	563180930	632543810	671351170	779643330	sp|P63094|GNAS2_MOUSE, sp|Q6R0H7-4|GNAS1_MOUSE, sp|Q6R0H7|GNAS1_MOUSE
sp|Q8CJG1|AGO1_MOUSE	Q8CJG1	AGO1_MOUSE	Ago1	857	39.7	Mus musculus OX=10090	1:Experimental evidence at protein level	Protein argonaute-1	0	22739271	1	0.999	24	32	25	48	0	0	15	17	0	0	11	14	0	2	22	24	0	0	24584090	20894452	0	0	24402934	21049562	0	22242644	44715196	39893980
sp|P78386|KRT85_HUMAN	P78386	KRT85_HUMAN	KRT85	507	47.1	Homo sapiens	1:Experimental evidence at protein level	Keratin, type II cuticular Hb5	333932714	22700927	1	0.999	29	27	18	99	14	7	4	2	9	3	4	2	44	29	17	9	545586500	122278928	34507248	10894606	594808060	93780416	41936712	10721455	2305864960	677224830	137632080	50060360
sp|P08113|ENPL_MOUSE	P08113	ENPL_MOUSE	Hsp90b1	802	30.8	Mus musculus OX=10090	1:Experimental evidence at protein level	Endoplasmin	60470110	22694002	1	0.999	18	34	34	36	15	5	9	5	15	5	9	5	15	6	9	6	84450984	36489236	25889772	19498232	84450984	36489236	25889772	19498232	466700096	194548800	143074224	111743056
sp|P62761|VISL1_MOUSE	P62761	VISL1_MOUSE	Vsnl1	191	16.8	Mus musculus OX=10090	1:Experimental evidence at protein level	Visinin-like protein 1	0	22682312	1	0.999	3	4	4	5	0	0	2	2	0	0	2	2	0	0	3	2	0	0	28628168	16736456	0	0	28628168	16736456	0	0	28628168	16736456
sp|Q6GYP7-2|RGPA1_MOUSE	Q6GYP7-2	RGPA1_MOUSE	Ralgapa1	2068	19	Mus musculus OX=10090		Isoform 2 of Ral GTPase-activating protein subunit alpha-1	27048366	2.26801e+07	1	0.999	26	59	0	59	2	10	31	16	0	0	0	0	2	10	31	16	30391246	23705486	31780600	13579679	0	0	0	0	30391246	23705486	31780600	13579679	sp|Q6GYP7|RGPA1_MOUSE
sp|P23298|KPCL_MOUSE	P23298	KPCL_MOUSE	Prkch	683	16.5	Mus musculus OX=10090	1:Experimental evidence at protein level	Protein kinase C eta type	4647197	22580665	1	0.999	10	17	17	21	0	2	7	8	0	2	7	8	0	2	8	11	0	9294394	24738280	20423050	0	9294394	24738280	20423050	0	9871921	26221416	21737036
sp|Q6PAR0-2|KLD10_MOUSE	Q6PAR0-2	KLD10_MOUSE	Klhdc10	410	23.9	Mus musculus OX=10090		Isoform 2 of Kelch domain-containing protein 10	33945012	22490102	1	0.999	6	13	0	13	1	1	3	8	0	0	0	0	1	1	3	8	0	67890024	19092906	25887298	0	0	0	0	0	67890024	19092906	25887298	sp|Q6PAR0|KLD10_MOUSE
sp|P01638|KV5A6_MOUSE	P01638	KV5A6_MOUSE		115	33	Mus musculus OX=10090	4:Protein predicted	Ig kappa chain V-V region L6 (Fragment)	0	22454123	1	0.999	3	5	1	5	0	0	3	2	0	0	1	0	0	0	3	2	0	0	22526160	22382086	0	0	0	0	0	0	22526160	22382086
sp|P62937|PPIA_HUMAN	P62937	PPIA_HUMAN	PPIA	165	66.1	Homo sapiens	1:Experimental evidence at protein level	Peptidyl-prolyl cis-trans isomerase A	166360680	22430710	1	0.999	10	31	8	31	15	8	5	3	4	2	2	0	15	8	5	3	258123744	74597616	26262684	18598736	303685952	27425220	0	0	258123744	74597616	26262684	18598736
sp|P54310-2|LIPS_MOUSE	P54310-2	LIPS_MOUSE	Lipe	802	39	Mus musculus OX=10090		Isoform 2 of Hormone-sensitive lipase	23358069	22232812	1	0.999	20	39	0	39	1	5	15	18	0	0	0	0	1	5	15	18	19106682	27609456	16723010	27742614	0	0	0	0	19106682	27609456	16723010	27742614	sp|P54310|LIPS_MOUSE
sp|Q7TQH0-2|ATX2L_MOUSE	Q7TQH0-2	ATX2L_MOUSE	Atxn2l	1074	18	Mus musculus OX=10090		Isoform 2 of Ataxin-2-like protein	21203358	22161809	1	0.999	13	23	0	23	0	6	8	9	0	0	0	0	0	6	8	9	0	42406716	21462900	22860718	0	0	0	0	0	42406716	21462900	22860718	sp|Q7TQH0-3|ATX2L_MOUSE, sp|Q7TQH0|ATX2L_MOUSE
sp|Q8BTU1|CFA20_MOUSE	Q8BTU1	CFA20_MOUSE	Cfap20	193	46.6	Mus musculus OX=10090	1:Experimental evidence at protein level	Cilia- and flagella-associated protein 20	0	22131599	1	0.999	6	10	3	10	0	2	5	3	0	0	2	1	0	2	5	3	0	0	24692846	19570352	0	0	0	0	0	0	24692846	19570352
sp|Q9DC11|PXDC2_MOUSE	Q9DC11	PXDC2_MOUSE	Plxdc2	530	17.4	Mus musculus OX=10090	1:Experimental evidence at protein level	Plexin domain-containing protein 2	17756634	22069362	1	0.999	8	14	14	14	1	1	5	7	1	1	5	7	1	1	5	7	20130712	15382556	24024048	20114676	20130712	15382556	24024048	20114676	20130712	15382556	24024048	20114676
sp|O08917|FLOT1_MOUSE	O08917	FLOT1_MOUSE	Flot1	428	37.9	Mus musculus OX=10090	1:Experimental evidence at protein level	Flotillin-1	20704489	22063842	1	0.999	12	25	25	25	0	4	7	14	0	4	7	14	0	4	7	14	19199352	22209626	20990952	23136732	19199352	22209626	20990952	23136732	19199352	22209626	20990952	23136732
sp|Q7TNC4-2|LC7L2_MOUSE	Q7TNC4-2	LC7L2_MOUSE	Luc7l2	325	31.4	Mus musculus OX=10090		Isoform 2 of Putative RNA-binding protein Luc7-like 2	0	22049638	1	0.999	7	14	0	14	2	1	6	5	0	0	0	0	2	1	6	5	0	0	17320400	26778876	0	0	0	0	0	0	17320400	26778876	sp|Q7TNC4-3|LC7L2_MOUSE, sp|Q7TNC4-4|LC7L2_MOUSE, sp|Q7TNC4|LC7L2_MOUSE
sp|Q6P5F7|TTYH3_MOUSE	Q6P5F7	TTYH3_MOUSE	Ttyh3	524	9.2	Mus musculus OX=10090	1:Experimental evidence at protein level	Protein tweety homolog 3	9637540	21986486	1	0.999	4	8	2	8	0	1	3	4	0	0	1	1	0	1	3	4	0	19275080	22208132	21764840	0	0	0	0	0	19275080	22208132	21764840
sp|P28659-2|CELF1_MOUSE	P28659-2	CELF1_MOUSE	Celf1	482	25.5	Mus musculus OX=10090		Isoform 2 of CUGBP Elav-like family member 1	14689418	21953855	1	0.999	10	19	0	22	0	4	7	8	0	0	0	0	0	5	8	9	0	29378836	17503274	26404436	0	0	0	0	0	25767176	25700252	36205764	sp|P28659-3|CELF1_MOUSE, sp|P28659-4|CELF1_MOUSE, sp|P28659|CELF1_MOUSE
sp|Q61072|ADAM9_MOUSE	Q61072	ADAM9_MOUSE	Adam9	845	19.6	Mus musculus OX=10090	1:Experimental evidence at protein level	Disintegrin and metalloproteinase domain-containing protein 9	10566771	21888551	1	0.999	13	25	25	25	0	3	9	13	0	3	9	13	0	3	9	13	0	21133542	20286160	23490942	0	21133542	20286160	23490942	0	21133542	20286160	23490942
sp|Q9JKK7|TMOD2_MOUSE	Q9JKK7	TMOD2_MOUSE	Tmod2	351	34.5	Mus musculus OX=10090	1:Experimental evidence at protein level	Tropomodulin-2	28165612	21879856	1	0.999	8	18	4	18	1	5	7	5	1	1	1	1	1	5	7	5	20794288	35536936	24203928	19555784	0	0	0	0	20794288	35536936	24203928	19555784
sp|P14231|AT1B2_MOUSE	P14231	AT1B2_MOUSE	Atp1b2	290	27.2	Mus musculus OX=10090	1:Experimental evidence at protein level	Sodium/potassium-transporting ATPase subunit beta-2	13047321	21862352	1	0.999	6	14	14	14	1	1	4	8	1	1	4	8	1	1	4	8	0	26094642	21402754	22321950	0	26094642	21402754	22321950	0	26094642	21402754	22321950
sp|P98064-2|MASP1_MOUSE	P98064-2	MASP1_MOUSE	Masp1	733	6.5	Mus musculus OX=10090		Isoform 2 of Mannan-binding lectin serine protease 1	0	2.1853e+07	1	0.999	4	7	6	7	0	0	3	4	0	0	3	3	0	0	3	4	0	0	28338194	15367717	0	0	28338194	15367717	0	0	28338194	15367717
sp|P17182|ENOA_MOUSE	P17182	ENOA_MOUSE	Eno1	434	39.6	Mus musculus OX=10090	1:Experimental evidence at protein level	Alpha-enolase	395367135	2.1845e+07	1	0.999	12	35	17	35	20	8	5	2	10	3	3	1	20	8	5	2	719094590	71639680	33387862	10302067	427796960	75537136	27224744	19774932	719094590	71639680	33387862	10302067
sp|A2CG49-2|KALRN_MOUSE	A2CG49-2	KALRN_MOUSE	Kalrn	2375	15.3	Mus musculus OX=10090		Isoform 2 of Kalirin	6.02343e+06	21839520	1	0.999	21	35	0	35	0	2	13	20	0	0	0	0	0	2	13	20	0	12046853	20765946	22913094	0	0	0	0	0	12046853	20765946	22913094	sp|A2CG49-7|KALRN_MOUSE, sp|A2CG49|KALRN_MOUSE
sp|P02769|ALBU_BOVIN	P02769	ALBU_BOVIN	ALB	607	26.7	Bos taurus	1:Experimental evidence at protein level	Serum albumin	189358012	21777702	1	0.999	16	24	24	56	9	8	4	3	9	8	4	3	17	14	14	11	268092816	110623208	32799256	10756148	268092816	110623208	32799256	10756148	1484582020	645848380	185348224	82597632
sp|P35285|RB22A_MOUSE	P35285	RB22A_MOUSE	Rab22a	194	72.7	Mus musculus OX=10090	1:Experimental evidence at protein level	Ras-related protein Rab-22A	24773498	21720591	1	0.999	12	23	23	31	1	5	6	11	1	5	6	11	2	7	9	13	22685024	26861972	21688840	21752342	22685024	26861972	21688840	21752342	130101736	141471504	131358048	137517360
sp|Q3UDF0-2|GTR6_MOUSE	Q3UDF0-2	GTR6_MOUSE	Slc2a6	443	15.6	Mus musculus OX=10090		Isoform 2 of Solute carrier family 2, facilitated glucose transporter member 6	0	21672681	1	0.999	5	11	0	11	0	1	5	5	0	0	0	0	0	1	5	5	0	0	22133768	21211594	0	0	0	0	0	0	22133768	21211594	sp|Q3UDF0|GTR6_MOUSE
sp|Q8C8N2|SCAI_MOUSE	Q8C8N2	SCAI_MOUSE	Scai	606	27.2	Mus musculus OX=10090	1:Experimental evidence at protein level	Protein SCAI	15850187	21655027	1	0.999	14	26	12	26	0	3	7	16	0	1	4	7	0	3	7	16	0	31700374	17718374	25591680	0	0	22358750	38372928	0	31700374	17718374	25591680
sp|Q91WJ8-2|FUBP1_MOUSE	Q91WJ8-2	FUBP1_MOUSE	Fubp1	672	21.7	Mus musculus OX=10090		Isoform 2 of Far upstream element-binding protein 1	55163217	21636316	1	0.999	12	22	0	25	2	4	7	9	0	0	0	0	2	4	8	11	92072848	18253586	22049514	21223118	0	0	0	0	92288456	16977746	22322954	22697206	sp|Q91WJ8|FUBP1_MOUSE
sp|Q811S7|UBIP1_MOUSE	Q811S7	UBIP1_MOUSE	Ubp1	540	20.4	Mus musculus OX=10090	1:Experimental evidence at protein level	Upstream-binding protein 1	0	21622679	1	0.999	8	14	3	14	0	0	6	8	0	0	1	2	0	0	6	8	0	0	19730000	23515358	0	0	0	0	0	0	19730000	23515358
sp|P0DP60|LYNX1_MOUSE	P0DP60	LYNX1_MOUSE	Lynx1	116	30.2	Mus musculus OX=10090	1:Experimental evidence at protein level	Ly-6/neurotoxin-like protein 1	0	2.16093e+07	1	0.999	3	7	7	7	1	0	2	4	1	0	2	4	1	0	2	4	0	0	15995367	27223308	0	0	15995367	27223308	0	0	15995367	27223308
sp|Q66GT5|PTPM1_MOUSE	Q66GT5	PTPM1_MOUSE	Ptpmt1	193	33.7	Mus musculus OX=10090	1:Experimental evidence at protein level	Phosphatidylglycerophosphatase and protein-tyrosine phosphatase 1	7.40248e+06	21580587	1	0.999	6	13	13	13	0	1	6	6	0	1	6	6	0	1	6	6	0	14804953	18272074	24889100	0	14804953	18272074	24889100	0	14804953	18272074	24889100
sp|P62715|PP2AB_MOUSE	P62715	PP2AB_MOUSE	Ppp2cb	309	28.2	Mus musculus OX=10090	1:Experimental evidence at protein level	Serine/threonine-protein phosphatase 2A catalytic subunit beta isoform	10018981	21528304	1	0.999	5	13	0	13	2	2	5	4	0	0	0	0	2	2	5	4	0	20037962	24880096	18176512	0	0	0	0	0	20037962	24880096	18176512	sp|P63330|PP2AA_MOUSE
sp|Q9QUR8|SEM7A_MOUSE	Q9QUR8	SEM7A_MOUSE	Sema7a	664	24.1	Mus musculus OX=10090	1:Experimental evidence at protein level	Semaphorin-7A	28484398	21487334	1	0.999	11	24	24	24	3	4	5	12	3	4	5	12	3	4	5	12	32917822	24050974	19883344	23091324	32917822	24050974	19883344	23091324	32917822	24050974	19883344	23091324
sp|Q9CX34|SGT1_MOUSE	Q9CX34	SGT1_MOUSE	Sugt1	336	36.3	Mus musculus OX=10090	1:Experimental evidence at protein level	Protein SGT1 homolog	0	21463109	1	0.999	8	13	13	13	1	0	5	7	1	0	5	7	1	0	5	7	0	0	22244600	20681618	0	0	22244600	20681618	0	0	22244600	20681618
sp|Q8BQU7|TMM74_MOUSE	Q8BQU7	TMM74_MOUSE	Tmem74	305	15.7	Mus musculus OX=10090	1:Experimental evidence at protein level	Transmembrane protein 74	7.83379e+06	21400929	1	0.999	3	5	5	5	0	1	2	2	0	1	2	2	0	1	2	2	0	15667577	18321860	24479998	0	15667577	18321860	24479998	0	15667577	18321860	24479998
sp|Q9CQ92|FIS1_MOUSE	Q9CQ92	FIS1_MOUSE	Fis1	152	25.7	Mus musculus OX=10090	1:Experimental evidence at protein level	Mitochondrial fission 1 protein	0	21393363	1	0.999	3	6	6	6	0	0	3	3	0	0	3	3	0	0	3	3	0	0	20515036	22271690	0	0	20515036	22271690	0	0	20515036	22271690
sp|Q9WVD4-2|CLCN5_MOUSE	Q9WVD4-2	CLCN5_MOUSE	Clcn5	746	5.9	Mus musculus OX=10090		Isoform 2 of H(+)/Cl(-) exchange transporter 5	0	21362365	1	0.999	2	6	0	6	0	2	2	2	0	0	0	0	0	2	2	2	0	0	17104580	25620150	0	0	0	0	0	0	17104580	25620150	sp|Q9WVD4|CLCN5_MOUSE
sp|Q62191|RO52_MOUSE	Q62191	RO52_MOUSE	Trim21	470	17	Mus musculus OX=10090	1:Experimental evidence at protein level	E3 ubiquitin-protein ligase TRIM21	0	2.13505e+07	1	0.999	6	7	7	7	0	0	1	6	0	0	1	6	0	0	1	6	0	0	11590235	31110772	0	0	11590235	31110772	0	0	11590235	31110772
sp|Q80Y24|PRIC2_MOUSE	Q80Y24	PRIC2_MOUSE	Prickle2	845	20.7	Mus musculus OX=10090	1:Experimental evidence at protein level	Prickle-like protein 2	0	21346185	1	0.999	12	25	23	25	0	0	12	13	0	0	11	12	0	0	12	13	0	0	20958516	21733854	0	0	19221378	16800310	0	0	20958516	21733854
sp|Q62433|NDRG1_MOUSE	Q62433	NDRG1_MOUSE	Ndrg1	394	23.6	Mus musculus OX=10090	1:Experimental evidence at protein level	Protein NDRG1	18571700	21253595	1	0.999	6	13	13	13	1	1	3	8	1	1	3	8	1	1	3	8	37143400	0	19971208	22535982	37143400	0	19971208	22535982	37143400	0	19971208	22535982
sp|P13020-2|GELS_MOUSE	P13020-2	GELS_MOUSE	Gsn	731	17.2	Mus musculus OX=10090		Isoform 2 of Gelsolin	2.81615e+07	2.12086e+07	1	0.999	8	15	0	15	6	0	5	4	0	0	0	0	6	0	5	4	40532212	15790729	26673148	15744141	0	0	0	0	40532212	15790729	26673148	15744141	sp|P13020|GELS_MOUSE
sp|Q8K2C9|HACD3_MOUSE	Q8K2C9	HACD3_MOUSE	Hacd3	362	18	Mus musculus OX=10090	1:Experimental evidence at protein level	Very-long-chain (3R)-3-hydroxyacyl-CoA dehydratase 3	0	21155968	1	0.999	3	5	5	5	1	0	2	2	1	0	2	2	1	0	2	2	0	0	24337548	17974388	0	0	24337548	17974388	0	0	24337548	17974388
sp|P63242|IF5A1_MOUSE	P63242	IF5A1_MOUSE	Eif5a	154	58.4	Mus musculus OX=10090	1:Experimental evidence at protein level	Eukaryotic translation initiation factor 5A-1	824055757	2.09271e+07	1	0.999	7	38	36	38	26	3	7	2	25	2	7	2	26	3	7	2	1575852930	72258584	34524368	7.3299e+06	2158989310	74034000	56241980	0	1575852930	72258584	34524368	7.3299e+06
sp|P53810|PIPNA_MOUSE	P53810	PIPNA_MOUSE	Pitpna	271	39.1	Mus musculus OX=10090	1:Experimental evidence at protein level	Phosphatidylinositol transfer protein alpha isoform	26448210	20850905	1	0.999	9	22	21	22	3	2	7	10	3	2	7	9	3	2	7	10	31784608	21111812	20430250	21271560	31784608	21111812	20430250	21271560	31784608	21111812	20430250	21271560
sp|Q5XJV6|LMTK3_MOUSE	Q5XJV6	LMTK3_MOUSE	Lmtk3	1424	18.7	Mus musculus OX=10090	1:Experimental evidence at protein level	Serine/threonine-protein kinase LMTK3	0	20803304	1	0.999	15	24	24	24	1	0	13	10	1	0	13	10	1	0	13	10	0	0	22213242	19393366	0	0	22213242	19393366	0	0	22213242	19393366
sp|Q02257|PLAK_MOUSE	Q02257	PLAK_MOUSE	Jup	745	38.5	Mus musculus OX=10090	1:Experimental evidence at protein level	Junction plakoglobin	93024652	2.07894e+07	1	0.999	23	51	42	51	27	4	17	3	23	3	15	1	27	4	17	3	156813520	29235784	30317662	11261057	139081328	22668092	24336932	3379099	156813520	29235784	30317662	11261057
sp|Q99MN1|SYK_MOUSE	Q99MN1	SYK_MOUSE	Kars1	595	27.7	Mus musculus OX=10090	1:Experimental evidence at protein level	Lysine--tRNA ligase	53310102	20789094	1	0.999	11	18	18	18	3	7	8	0	3	7	8	0	3	7	8	0	21456084	85164120	30602766	10975422	21456084	85164120	30602766	10975422	21456084	85164120	30602766	10975422
sp|Q8BZ60|STON2_MOUSE	Q8BZ60	STON2_MOUSE	Ston2	895	29.8	Mus musculus OX=10090	1:Experimental evidence at protein level	Stonin-2	11324516	20755174	1	0.999	19	33	33	33	0	4	11	18	0	4	11	18	0	4	11	18	0	22649032	18647372	22862976	0	22649032	18647372	22862976	0	22649032	18647372	22862976
sp|Q8BG50|TM169_MOUSE	Q8BG50	TM169_MOUSE	Tmem169	297	27.6	Mus musculus OX=10090	2:Experimental evidence at transcript level	Transmembrane protein 169	13760362	20720976	1	0.999	5	11	11	11	0	1	6	4	0	1	6	4	0	1	6	4	0	27520724	20711508	20730444	0	27520724	20711508	20730444	0	27520724	20711508	20730444
sp|Q6PB60|BHLH9_MOUSE	Q6PB60	BHLH9_MOUSE	Bhlhb9	539	34.5	Mus musculus OX=10090	2:Experimental evidence at transcript level	Protein BHLHb9	0	20710290	1	0.999	11	22	22	22	0	1	11	10	0	1	11	10	0	1	11	10	0	0	20600314	20820266	0	0	20600314	20820266	0	0	20600314	20820266
sp|Q8BP92|RCN2_MOUSE	Q8BP92	RCN2_MOUSE	Rcn2	320	57.5	Mus musculus OX=10090	1:Experimental evidence at protein level	Reticulocalbin-2	292364597	20691723	1	0.999	11	30	30	30	3	8	10	9	3	8	10	9	3	8	10	9	564659650	20069544	23471018	17912428	564659650	20069544	23471018	17912428	564659650	20069544	23471018	17912428
sp|Q9DBL9|ABHD5_MOUSE	Q9DBL9	ABHD5_MOUSE	Abhd5	351	46.4	Mus musculus OX=10090	1:Experimental evidence at protein level	1-acylglycerol-3-phosphate O-acyltransferase ABHD5	0	20665655	1	0.999	8	16	2	16	0	1	7	8	0	0	1	1	0	1	7	8	0	0	20234858	21096452	0	0	0	0	0	0	20234858	21096452
sp|Q3U0M1|TPPC9_MOUSE	Q3U0M1	TPPC9_MOUSE	Trappc9	1148	19.3	Mus musculus OX=10090	1:Experimental evidence at protein level	Trafficking protein particle complex subunit 9	1.85412e+07	20634688	1	0.999	16	34	0	34	0	4	15	15	0	0	0	0	0	4	15	15	13880435	23201994	20690938	20578438	0	0	0	0	13880435	23201994	20690938	20578438
sp|Q99JN2-2|KLH22_MOUSE	Q99JN2-2	KLH22_MOUSE	Klhl22	653	11.8	Mus musculus OX=10090		Isoform 2 of Kelch-like protein 22	0	20463799	1	0.999	6	10	0	10	0	0	6	4	0	0	0	0	0	0	6	4	0	0	20267300	20660298	0	0	0	0	0	0	20267300	20660298	sp|Q99JN2|KLH22_MOUSE
sp|Q9EQF6|DPYL5_MOUSE	Q9EQF6	DPYL5_MOUSE	Dpysl5	564	15.8	Mus musculus OX=10090	1:Experimental evidence at protein level	Dihydropyrimidinase-related protein 5	28934162	20297834	1	0.999	4	10	10	10	2	1	4	3	2	1	4	3	2	1	4	3	57868324	0	18936894	21658774	57868324	0	18936894	21658774	57868324	0	18936894	21658774
sp|Q9JJG0-3|TACC2_MOUSE	Q9JJG0-3	TACC2_MOUSE	Tacc2	947	26.7	Mus musculus OX=10090		Isoform 3 of Transforming acidic coiled-coil-containing protein 2	5.08964e+06	20283884	1	0.999	15	16	0	27	1	0	5	10	0	0	0	0	1	1	9	16	0	10179287	18847518	21720250	0	0	0	0	0	126106144	339240352	367185920
sp|Q6P069-2|SORCN_MOUSE	Q6P069-2	SORCN_MOUSE	Sri	183	42.1	Mus musculus OX=10090		Isoform 2 of Sorcin	0	2.01605e+07	1	0.999	9	11	0	13	0	0	9	2	0	0	0	0	0	0	10	3	0	0	33945576	6375449	0	0	0	0	0	0	39533348	7441559	sp|Q6P069|SORCN_MOUSE
sp|Q9D8N0|EF1G_MOUSE	Q9D8N0	EF1G_MOUSE	Eef1g	437	35.5	Mus musculus OX=10090	1:Experimental evidence at protein level	Elongation factor 1-gamma	77255424	2.01595e+07	1	0.999	12	25	25	25	11	1	13	0	11	1	13	0	11	1	13	0	125222624	29288224	35174020	5.14492e+06	125222624	29288224	35174020	5.14492e+06	125222624	29288224	35174020	5.14492e+06
sp|Q01405|SC23A_MOUSE	Q01405	SC23A_MOUSE	Sec23a	765	13.3	Mus musculus OX=10090	1:Experimental evidence at protein level	Protein transport protein Sec23A	36657421	20136464	1	0.999	7	14	10	14	3	5	3	3	2	4	2	2	3	5	3	3	29806762	43508080	21202756	19070172	28109560	61773016	18457324	16361007	29806762	43508080	21202756	19070172
sp|Q80VC6|TSAP1_MOUSE	Q80VC6	TSAP1_MOUSE	Trnau1ap	287	24	Mus musculus OX=10090	1:Experimental evidence at protein level	tRNA selenocysteine 1-associated protein 1	0	20105771	1	0.999	5	9	9	9	0	3	2	4	0	3	2	4	0	3	2	4	0	0	18357308	21854234	0	0	18357308	21854234	0	0	18357308	21854234
sp|Q9DC51|GNAI3_MOUSE	Q9DC51	GNAI3_MOUSE	Gnai3	354	37.6	Mus musculus OX=10090	1:Experimental evidence at protein level	Guanine nucleotide-binding protein G(i) subunit alpha-3	24120126	2.00775e+07	1	0.999	10	7	7	42	4	0	2	1	4	0	2	1	13	8	11	10	48240252	0	28381350	11773657	48240252	0	28381350	11773657	675420990	570256060	663472700	729653570
sp|A2AJT4|PNISR_MOUSE	A2AJT4	PNISR_MOUSE	Pnisr	805	5.3	Mus musculus OX=10090	1:Experimental evidence at protein level	Arginine/serine-rich protein PNISR	0	2.00236e+07	1	0.999	3	5	5	5	0	0	2	3	0	0	2	3	0	0	2	3	0	0	13018099	27029138	0	0	13018099	27029138	0	0	13018099	27029138
sp|Q9WV92-2|E41L3_MOUSE	Q9WV92-2	E41L3_MOUSE	Epb41l3	939	12.6	Mus musculus OX=10090		Isoform 2 of Band 4.1-like protein 3	69518434	20018763	1	0.999	8	20	0	20	6	8	6	0	0	0	0	0	6	8	6	0	73026504	66010364	22610954	17426572	0	0	0	0	73026504	66010364	22610954	17426572	sp|Q9WV92-3|E41L3_MOUSE, sp|Q9WV92|E41L3_MOUSE
sp|O35454|CLCN6_MOUSE	O35454	CLCN6_MOUSE	Clcn6	870	20	Mus musculus OX=10090	1:Experimental evidence at protein level	Chloride transport protein 6	27542085	19993564	1	0.999	13	33	33	33	3	9	10	11	3	9	10	11	3	9	10	11	28299686	26784484	21143140	18843988	28299686	26784484	21143140	18843988	28299686	26784484	21143140	18843988
sp|P20918|PLMN_MOUSE	P20918	PLMN_MOUSE	Plg	812	17.5	Mus musculus OX=10090	1:Experimental evidence at protein level	Plasminogen	0	19974936	1	0.999	10	14	14	14	0	0	6	8	0	0	6	8	0	0	6	8	0	0	16991622	22958250	0	0	16991622	22958250	0	0	16991622	22958250
sp|Q5RJH6-3|SMG7_MOUSE	Q5RJH6-3	SMG7_MOUSE	Smg7	1134	23.5	Mus musculus OX=10090		Isoform 3 of Protein SMG7	0	19970440	1	0.999	20	37	0	37	0	1	15	21	0	0	0	0	0	1	15	21	0	0	19668458	20272422	0	0	0	0	0	0	19668458	20272422	sp|Q5RJH6|SMG7_MOUSE
sp|Q60749|KHDR1_MOUSE	Q60749	KHDR1_MOUSE	Khdrbs1	443	21	Mus musculus OX=10090	1:Experimental evidence at protein level	KH domain-containing, RNA-binding, signal transduction-associated protein 1	13733049	19966703	1	0.999	5	14	13	14	1	3	7	3	1	3	6	3	1	3	7	3	0	27466098	22639684	17293722	0	27466098	22507034	17395646	0	27466098	22639684	17293722
sp|Q9DBX3|SUSD2_MOUSE	Q9DBX3	SUSD2_MOUSE	Susd2	820	18	Mus musculus OX=10090	1:Experimental evidence at protein level	Sushi domain-containing protein 2	29048471	19891027	1	0.999	11	30	7	30	3	5	11	11	1	1	3	2	3	5	11	11	34137412	23959530	20700632	19081422	0	0	15085176	16010052	34137412	23959530	20700632	19081422
sp|Q5Y5T1-2|ZDH20_MOUSE	Q5Y5T1-2	ZDH20_MOUSE	Zdhhc20	368	17.9	Mus musculus OX=10090		Isoform 2 of Palmitoyltransferase ZDHHC20	21905648	19863647	1	0.999	4	8	0	8	1	1	3	3	0	0	0	0	1	1	3	3	22423264	21388032	19311884	20415410	0	0	0	0	22423264	21388032	19311884	20415410	sp|Q5Y5T1|ZDH20_MOUSE
sp|Q80WM4|HPLN4_MOUSE	Q80WM4	HPLN4_MOUSE	Hapln4	400	8.2	Mus musculus OX=10090	2:Experimental evidence at transcript level	Hyaluronan and proteoglycan link protein 4	5.80534e+06	19787305	1	0.999	3	5	5	5	0	0	2	3	0	0	2	3	0	0	2	3	11610681	0	20403624	19170986	11610681	0	20403624	19170986	11610681	0	20403624	19170986
sp|A6H6A9|RBG1L_MOUSE	A6H6A9	RBG1L_MOUSE	Rabgap1l	815	30.7	Mus musculus OX=10090	1:Experimental evidence at protein level	Rab GTPase-activating protein 1-like	1.51186e+07	19763801	1	0.999	20	21	4	48	0	1	9	11	0	0	2	2	2	6	18	22	11937319	18299840	19412464	20115138	0	0	0	0	228262800	322918432	344125728	393898624
sp|P62320|SMD3_MOUSE	P62320	SMD3_MOUSE	Snrpd3	126	47.6	Mus musculus OX=10090	1:Experimental evidence at protein level	Small nuclear ribonucleoprotein Sm D3	85262756	19753891	1	0.999	4	15	15	15	4	3	4	4	4	3	4	4	4	3	4	4	91045320	79480192	20418286	19089496	91045320	79480192	20418286	19089496	91045320	79480192	20418286	19089496
sp|Q9DBC7|KAP0_MOUSE	Q9DBC7	KAP0_MOUSE	Prkar1a	381	15	Mus musculus OX=10090	1:Experimental evidence at protein level	cAMP-dependent protein kinase type I-alpha regulatory subunit	0	19746317	1	0.999	5	8	8	13	1	2	3	2	1	2	3	2	1	3	5	4	0	0	22358844	17133790	0	0	22358844	17133790	17013788	0	29912414	19618666
sp|Q91Z31-2|PTBP2_MOUSE	Q91Z31-2	PTBP2_MOUSE	Ptbp2	532	16.4	Mus musculus OX=10090		Isoform 2 of Polypyrimidine tract-binding protein 2	30889994	19729975	1	0.999	7	21	0	21	0	9	5	7	0	0	0	0	0	9	5	7	0	61779988	19918638	19541312	0	0	0	0	0	61779988	19918638	19541312	sp|Q91Z31|PTBP2_MOUSE
sp|Q8BHS6|ARMX3_MOUSE	Q8BHS6	ARMX3_MOUSE	Armcx3	379	19.5	Mus musculus OX=10090	1:Experimental evidence at protein level	Armadillo repeat-containing X-linked protein 3	0	19641025	1	0.999	6	10	10	10	0	1	3	6	0	1	3	6	0	1	3	6	0	0	16896646	22385404	0	0	16896646	22385404	0	0	16896646	22385404
sp|Q5SS00|ZDBF2_MOUSE	Q5SS00	ZDBF2_MOUSE	Zdbf2	2493	4.1	Mus musculus OX=10090	2:Experimental evidence at transcript level	DBF4-type zinc finger-containing protein 2 homolog	0	1.94568e+07	1	0.999	7	12	12	12	0	0	5	7	0	0	5	7	0	0	5	7	0	0	16160665	22752838	0	0	16160665	22752838	0	0	16160665	22752838
sp|Q06830|PRDX1_HUMAN	Q06830	PRDX1_HUMAN	PRDX1	199	38.7	Homo sapiens	1:Experimental evidence at protein level	Peroxiredoxin-1	123945876	19430270	1	0.999	8	19	4	19	9	3	4	3	4	0	0	0	9	3	4	3	205301824	42589928	23133066	15727474	0	0	0	0	205301824	42589928	23133066	15727474
sp|Q9JLI8|SART3_MOUSE	Q9JLI8	SART3_MOUSE	Sart3	962	33.1	Mus musculus OX=10090	1:Experimental evidence at protein level	Squamous cell carcinoma antigen recognized by T-cells 3	70742657	19380551	1	0.999	25	53	33	53	3	30	10	10	2	19	6	6	3	30	10	10	28198514	113286800	20356146	18404956	28410738	114644752	19913382	18452454	28198514	113286800	20356146	18404956
sp|P61809|CD5R1_MOUSE	P61809	CD5R1_MOUSE	Cdk5r1	307	35.2	Mus musculus OX=10090	1:Experimental evidence at protein level	Cyclin-dependent kinase 5 activator 1	0	19374441	1	0.999	7	13	13	13	0	0	9	4	0	0	9	4	0	0	9	4	0	0	22542306	16206576	0	0	22542306	16206576	0	0	22542306	16206576
sp|P58252|EF2_MOUSE	P58252	EF2_MOUSE	Eef2	858	40.4	Mus musculus OX=10090	1:Experimental evidence at protein level	Elongation factor 2	143699774	19371694	1	0.999	20	40	39	40	26	4	7	3	26	4	6	3	26	4	7	3	261975216	25424332	27536856	11206532	261975216	25424332	27803764	11098952	261975216	25424332	27536856	11206532
sp|B1AZP2-2|DLGP4_MOUSE	B1AZP2-2	DLGP4_MOUSE	Dlgap4	989	22.9	Mus musculus OX=10090		Isoform 2 of Disks large-associated protein 4	4.08438e+06	19324006	1	0.999	16	26	4	26	0	1	10	15	0	0	2	2	0	1	10	15	0	8.16875e+06	16634244	22013768	0	0	7.00972e+06	8355505	0	8.16875e+06	16634244	22013768
sp|P57716|NICA_MOUSE	P57716	NICA_MOUSE	Ncstn	708	10.9	Mus musculus OX=10090	1:Experimental evidence at protein level	Nicastrin	42338040	19263596	1	0.999	6	20	20	20	2	5	7	6	2	5	7	6	2	5	7	6	38329308	46346772	18067476	20459716	38329308	46346772	18067476	20459716	38329308	46346772	18067476	20459716
sp|P49446-2|PTPRE_MOUSE	P49446-2	PTPRE_MOUSE	Ptpre	642	5.7	Mus musculus OX=10090		Isoform 2 of Receptor-type tyrosine-protein phosphatase epsilon	0	19203500	1	0.999	3	7	0	7	0	2	2	3	0	0	0	0	0	2	2	3	0	0	19254436	19152564	0	0	0	0	0	0	19254436	19152564	sp|P49446-3|PTPRE_MOUSE, sp|P49446|PTPRE_MOUSE
sp|Q8BFV2|PCID2_MOUSE	Q8BFV2	PCID2_MOUSE	Pcid2	399	10.3	Mus musculus OX=10090	1:Experimental evidence at protein level	PCI domain-containing protein 2	22320960	19181398	1	0.999	3	7	7	7	0	2	3	2	0	2	3	2	0	2	3	2	0	44641920	18660060	19702736	0	44641920	18660060	19702736	0	44641920	18660060	19702736
sp|O89084-2|PDE4A_MOUSE	O89084-2	PDE4A_MOUSE	Pde4a	610	28	Mus musculus OX=10090		Isoform 2 of cAMP-specific 3',5'-cyclic phosphodiesterase 4A	0	19155851	1	0.999	10	17	0	17	0	1	5	11	0	0	0	0	0	1	5	11	0	0	19004228	19307474	0	0	0	0	0	0	19004228	19307474	sp|O89084-3|PDE4A_MOUSE, sp|O89084|PDE4A_MOUSE
sp|Q8K400|STXB5_MOUSE	Q8K400	STXB5_MOUSE	Stxbp5	1152	23	Mus musculus OX=10090	1:Experimental evidence at protein level	Syntaxin-binding protein 5	2.60561e+07	1.91391e+07	1	0.999	16	35	21	39	5	0	18	12	3	0	12	6	6	1	19	13	40900780	11211369	22361998	15916255	25126354	0	15948027	10265894	94609536	25564462	61908332	43869856
sp|Q6PHS9-2|CA2D2_MOUSE	Q6PHS9-2	CA2D2_MOUSE	Cacna2d2	1148	8.9	Mus musculus OX=10090		Isoform 2 of Voltage-dependent calcium channel subunit alpha-2/delta-2	36099409	19134420	1	0.999	9	11	0	16	3	0	4	4	0	0	0	0	5	0	6	5	58215280	13983538	20569820	17699020	0	0	0	0	94603168	32274622	38507548	23404572	sp|Q6PHS9-3|CA2D2_MOUSE, sp|Q6PHS9-4|CA2D2_MOUSE, sp|Q6PHS9-5|CA2D2_MOUSE, sp|Q6PHS9-6|CA2D2_MOUSE, sp|Q6PHS9|CA2D2_MOUSE
sp|Q9CU65|ZMYM2_MOUSE	Q9CU65	ZMYM2_MOUSE	Zmym2	1376	57.9	Mus musculus OX=10090	1:Experimental evidence at protein level	Zinc finger MYM-type protein 2	12955613700	1.91167e+07	1	0.999	65	357	347	357	124	230	2	1	120	224	2	1	124	230	2	1	10747225100	15164002300	30963784	7.26965e+06	10747225100	15164002300	30963784	7.26965e+06	10747225100	15164002300	30963784	7.26965e+06
sp|P01029|CO4B_MOUSE	P01029	CO4B_MOUSE	C4b	1738	11.4	Mus musculus OX=10090	1:Experimental evidence at protein level	Complement C4-B	0	19055301	1	0.999	13	23	23	23	0	2	10	11	0	2	10	11	0	2	10	11	0	0	16983568	21127034	0	0	16983568	21127034	0	0	16983568	21127034
sp|Q9DCR2|AP3S1_MOUSE	Q9DCR2	AP3S1_MOUSE	Ap3s1	193	17.1	Mus musculus OX=10090	1:Experimental evidence at protein level	AP-3 complex subunit sigma-1	0	19031213	1	0.999	3	5	5	5	0	1	1	3	0	1	1	3	0	1	1	3	0	0	16686524	21375902	0	0	16686524	21375902	0	0	16686524	21375902
sp|P01662|KV3AA_MOUSE	P01662	KV3AA_MOUSE		111	70.3	Mus musculus OX=10090	1:Experimental evidence at protein level	Ig kappa chain V-III region ABPC 22/PC 9245	0	19025035	1	0.999	3	5	1	5	0	0	2	3	0	0	0	1	0	0	2	3	0	0	23339776	14710294	0	0	0	0	0	0	23339776	14710294
sp|Q9D883|U2AF1_MOUSE	Q9D883	U2AF1_MOUSE	U2af1	239	36.8	Mus musculus OX=10090	1:Experimental evidence at protein level	Splicing factor U2AF 35 kDa subunit	60247732	18971354	1	0.999	5	16	13	16	7	0	5	4	6	0	4	3	7	0	5	4	120495464	0	18701622	19241086	202480800	0	12673481	12248647	120495464	0	18701622	19241086
sp|Q9Z0R4|ITSN1_MOUSE	Q9Z0R4	ITSN1_MOUSE	Itsn1	1714	10	Mus musculus OX=10090	1:Experimental evidence at protein level	Intersectin-1	7894165	1.8946e+07	1	0.999	12	19	1	19	0	2	13	4	0	0	1	0	0	2	13	4	0	15788330	25967198	11924739	0	0	0	0	0	15788330	25967198	11924739
sp|Q8BRT1|CLAP2_MOUSE	Q8BRT1	CLAP2_MOUSE	Clasp2	1286	21.2	Mus musculus OX=10090	1:Experimental evidence at protein level	CLIP-associating protein 2	9182357	18939966	1	0.999	21	36	26	36	0	6	17	13	0	4	12	10	0	6	17	13	0	18364714	24260306	13619626	0	17556474	23649298	13919896	0	18364714	24260306	13619626
sp|P20152|VIME_MOUSE	P20152	VIME_MOUSE	Vim	466	67.2	Mus musculus OX=10090	1:Experimental evidence at protein level	Vimentin	1267976835	18907476	1	0.999	37	98	82	107	47	46	4	1	39	38	4	1	50	49	6	2	1291270530	1244683140	25031370	12783582	1527897730	1454873090	26284286	8802330	1590011140	1264231170	48242024	18420184
sp|Q03157|APLP1_MOUSE	Q03157	APLP1_MOUSE	Aplp1	653	14.1	Mus musculus OX=10090	1:Experimental evidence at protein level	Amyloid-like protein 1	9345355	18866291	1	0.999	7	13	13	13	0	2	3	8	0	2	3	8	0	2	3	8	0	18690710	18963392	18769190	0	18690710	18963392	18769190	0	18690710	18963392	18769190
sp|Q9D074-2|MGRN1_MOUSE	Q9D074-2	MGRN1_MOUSE	Mgrn1	533	23.9	Mus musculus OX=10090		Isoform 2 of E3 ubiquitin-protein ligase MGRN1	0	18853317	1	0.999	6	11	0	11	0	0	4	7	0	0	0	0	0	0	4	7	0	0	18640530	19066104	0	0	0	0	0	0	18640530	19066104	sp|Q9D074-3|MGRN1_MOUSE, sp|Q9D074-4|MGRN1_MOUSE, sp|Q9D074-5|MGRN1_MOUSE, sp|Q9D074|MGRN1_MOUSE
sp|Q9R0N3|SYT11_MOUSE	Q9R0N3	SYT11_MOUSE	Syt11	430	21.2	Mus musculus OX=10090	1:Experimental evidence at protein level	Synaptotagmin-11	0	18683909	1	0.999	5	10	10	10	0	0	4	6	0	0	4	6	0	0	4	6	0	0	20771470	16596348	0	0	20771470	16596348	0	0	20771470	16596348
sp|P47879|IBP4_MOUSE	P47879	IBP4_MOUSE	Igfbp4	254	14.6	Mus musculus OX=10090	1:Experimental evidence at protein level	Insulin-like growth factor-binding protein 4	0	18637388	1	0.999	3	4	4	4	0	0	1	3	0	0	1	3	0	0	1	3	0	0	12561344	24713432	0	0	12561344	24713432	0	0	12561344	24713432
sp|Q99KJ8|DCTN2_MOUSE	Q99KJ8	DCTN2_MOUSE	Dctn2	402	28.6	Mus musculus OX=10090	1:Experimental evidence at protein level	Dynactin subunit 2	6.34571e+06	18629162	1	0.999	7	11	11	11	0	0	5	6	0	0	5	6	0	0	5	6	12691427	0	20133832	17124492	12691427	0	20133832	17124492	12691427	0	20133832	17124492
sp|Q6NVF0|OCRL_MOUSE	Q6NVF0	OCRL_MOUSE	Ocrl	900	30.8	Mus musculus OX=10090	1:Experimental evidence at protein level	Inositol polyphosphate 5-phosphatase OCRL	10229869	18614679	1	0.999	21	34	3	34	0	5	9	20	0	0	1	2	0	5	9	20	0	20459738	14381232	22848126	0	0	14391094	26464558	0	20459738	14381232	22848126
sp|Q3TRR0|MAP9_MOUSE	Q3TRR0	MAP9_MOUSE	Map9	646	37.2	Mus musculus OX=10090	1:Experimental evidence at protein level	Microtubule-associated protein 9	8892862	18609903	1	0.999	14	28	1	28	0	6	11	11	0	0	0	1	0	6	11	11	0	17785724	18670232	18549574	0	0	0	0	0	17785724	18670232	18549574
sp|P55065|PLTP_MOUSE	P55065	PLTP_MOUSE	Pltp	493	21.7	Mus musculus OX=10090	1:Experimental evidence at protein level	Phospholipid transfer protein	0	18600719	1	0.999	7	11	11	11	0	0	5	6	0	0	5	6	0	0	5	6	0	0	15162660	22038778	0	0	15162660	22038778	0	0	15162660	22038778
sp|Q3TDN2-2|FAF2_MOUSE	Q3TDN2-2	FAF2_MOUSE	Faf2	426	18.5	Mus musculus OX=10090		Isoform 2 of FAS-associated factor 2	14860300	18599774	1	0.999	5	11	0	11	2	0	6	3	0	0	0	0	2	0	6	3	29720600	0	21082650	16116898	0	0	0	0	29720600	0	21082650	16116898	sp|Q3TDN2|FAF2_MOUSE
sp|P70168|IMB1_MOUSE	P70168	IMB1_MOUSE	Kpnb1	876	27.5	Mus musculus OX=10090	1:Experimental evidence at protein level	Importin subunit beta-1	57047494	18568992	1	0.999	18	48	48	48	9	14	12	13	9	14	12	13	9	14	12	13	56329124	57765864	18253844	18884140	56329124	57765864	18253844	18884140	56329124	57765864	18253844	18884140
sp|P63087-2|PP1G_MOUSE	P63087-2	PP1G_MOUSE	Ppp1cc	337	43	Mus musculus OX=10090		Isoform 2 of Serine/threonine-protein phosphatase PP1-gamma catalytic subunit	0	18498967	1	0.999	10	4	0	23	0	1	2	1	0	0	0	0	2	3	11	7	0	0	20187230	16810704	0	0	0	0	46330976	39930432	38614428	39228040	sp|P63087|PP1G_MOUSE
sp|G3XA57-2|RFIP2_MOUSE	G3XA57-2	RFIP2_MOUSE	Rab11fip2	529	35	Mus musculus OX=10090		Isoform 2 of Rab11 family-interacting protein 2	1.08527e+07	18372277	1	0.999	13	26	0	26	0	2	11	13	0	0	0	0	0	2	11	13	8705370	13000009	21185210	15559344	0	0	0	0	8705370	13000009	21185210	15559344	sp|G3XA57|RFIP2_MOUSE
sp|Q80U12-2|SGSM2_MOUSE	Q80U12-2	SGSM2_MOUSE	Sgsm2	1050	8.8	Mus musculus OX=10090		Isoform 2 of Small G protein signaling modulator 2	5900586	1.82952e+07	1	0.999	7	11	0	11	0	0	4	7	0	0	0	0	0	0	4	7	0	11801172	14634451	21955902	0	0	0	0	0	11801172	14634451	21955902	sp|Q80U12|SGSM2_MOUSE
sp|Q3TYD6|LMTK2_MOUSE	Q3TYD6	LMTK2_MOUSE	Lmtk2	1471	8.9	Mus musculus OX=10090	1:Experimental evidence at protein level	Serine/threonine-protein kinase LMTK2	0	18278305	1	0.999	7	13	13	13	0	0	6	7	0	0	6	7	0	0	6	7	0	0	18733816	17822794	0	0	18733816	17822794	0	0	18733816	17822794
sp|P17710-3|HXK1_MOUSE	P17710-3	HXK1_MOUSE	Hk1	918	16.4	Mus musculus OX=10090		Isoform HK1 of Hexokinase-1	31139947	18173111	1	0.999	10	16	0	16	5	4	2	5	0	0	0	0	5	4	2	5	25857290	36422604	19341114	17005108	0	0	0	0	25857290	36422604	19341114	17005108	sp|P17710-4|HXK1_MOUSE, sp|P17710|HXK1_MOUSE
sp|Q9CY21|BUD23_MOUSE	Q9CY21	BUD23_MOUSE	Bud23	281	21.4	Mus musculus OX=10090	1:Experimental evidence at protein level	Probable 18S rRNA (guanine-N(7))-methyltransferase	0	18104124	1	0.999	3	6	6	6	0	0	2	4	0	0	2	4	0	0	2	4	0	0	16503246	19705002	0	0	16503246	19705002	0	0	16503246	19705002
sp|P06909|CFAH_MOUSE	P06909	CFAH_MOUSE	Cfh	1234	16.9	Mus musculus OX=10090	1:Experimental evidence at protein level	Complement factor H	0	18069961	1	0.999	13	19	19	19	0	1	6	12	0	1	6	12	0	1	6	12	0	0	14770622	21369300	0	0	14770622	21369300	0	0	14770622	21369300
sp|Q9WVK8|CP46A_MOUSE	Q9WVK8	CP46A_MOUSE	Cyp46a1	500	30.2	Mus musculus OX=10090	1:Experimental evidence at protein level	Cholesterol 24-hydroxylase	1.79941e+07	18066661	1	0.999	12	25	25	25	4	2	11	8	4	2	11	8	4	2	11	8	20128176	15860087	23174000	12959322	20128176	15860087	23174000	12959322	20128176	15860087	23174000	12959322
sp|P97427|DPYL1_MOUSE	P97427	DPYL1_MOUSE	Crmp1	572	43	Mus musculus OX=10090	1:Experimental evidence at protein level	Dihydropyrimidinase-related protein 1	8474440	17910590	1	0.999	15	27	22	38	0	3	13	11	0	3	11	8	2	6	16	14	0	16948880	16612584	19208596	0	18123358	15064559	19809740	30896036	44000304	45470568	55448356
sp|P42567|EPS15_MOUSE	P42567	EPS15_MOUSE	Eps15	897	34.2	Mus musculus OX=10090	1:Experimental evidence at protein level	Epidermal growth factor receptor substrate 15	0	17906230	1	0.999	17	30	17	30	0	0	12	18	0	0	7	10	0	0	12	18	0	0	19601722	16210738	0	0	17886246	14419392	0	0	19601722	16210738
sp|O08677-2|KNG1_MOUSE	O08677-2	KNG1_MOUSE	Kng1	432	11.8	Mus musculus OX=10090		Isoform LMW of Kininogen-1	0	17756159	1	0.999	5	8	0	8	0	0	4	4	0	0	0	0	0	0	4	4	0	0	19238640	16273678	0	0	0	0	0	0	19238640	16273678	sp|O08677-3|KNG1_MOUSE, sp|O08677|KNG1_MOUSE
sp|Q9DBE8|ALG2_MOUSE	Q9DBE8	ALG2_MOUSE	Alg2	415	15.7	Mus musculus OX=10090	1:Experimental evidence at protein level	Alpha-1,3/1,6-mannosyltransferase ALG2	0	17738598	1	0.999	4	6	6	6	0	0	4	2	0	0	4	2	0	0	4	2	0	0	24363742	11113454	0	0	24363742	11113454	0	0	24363742	11113454
sp|O54833|CSK22_MOUSE	O54833	CSK22_MOUSE	Csnk2a2	350	35.7	Mus musculus OX=10090	1:Experimental evidence at protein level	Casein kinase II subunit alpha'	0	17731977	1	0.999	8	15	15	15	0	0	7	8	0	0	7	8	0	0	7	8	0	0	18605040	16858914	0	0	18605040	16858914	0	0	18605040	16858914
sp|P18760|COF1_MOUSE	P18760	COF1_MOUSE	Cfl1	166	55.4	Mus musculus OX=10090	1:Experimental evidence at protein level	Cofilin-1	104631194	17714539	1	0.999	7	21	17	21	5	5	6	5	4	4	5	4	5	5	6	5	160723376	48539012	20480418	14948660	153432368	46011420	19148346	17668396	160723376	48539012	20480418	14948660
sp|P51906|EAA3_MOUSE	P51906	EAA3_MOUSE	Slc1a1	523	6.1	Mus musculus OX=10090	1:Experimental evidence at protein level	Excitatory amino acid transporter 3	0	1.76763e+07	1	0.999	2	4	4	4	0	0	2	2	0	0	2	2	0	0	2	2	0	0	21039326	14313373	0	0	21039326	14313373	0	0	21039326	14313373
sp|Q6PGC1|DHX29_MOUSE	Q6PGC1	DHX29_MOUSE	Dhx29	1365	21.2	Mus musculus OX=10090	1:Experimental evidence at protein level	ATP-dependent RNA helicase DHX29	48451043	17666864	1	0.999	22	51	51	51	0	27	10	14	0	27	10	14	0	27	10	14	18059158	78842928	17105204	18228524	18059158	78842928	17105204	18228524	18059158	78842928	17105204	18228524
sp|Q9EQG7|ENPP5_MOUSE	Q9EQG7	ENPP5_MOUSE	Enpp5	477	23.9	Mus musculus OX=10090	1:Experimental evidence at protein level	Ectonucleotide pyrophosphatase/phosphodiesterase family member 5	1.32291e+07	17604324	1	0.999	7	14	14	14	0	1	8	5	0	1	8	5	0	1	8	5	14537301	11920968	19088056	16120592	14537301	11920968	19088056	16120592	14537301	11920968	19088056	16120592
sp|P12849|KAP1_MOUSE	P12849	KAP1_MOUSE	Prkar1b	381	28.9	Mus musculus OX=10090	1:Experimental evidence at protein level	cAMP-dependent protein kinase type I-beta regulatory subunit	8800701	1.75596e+07	1	0.999	7	14	9	14	0	1	7	6	0	0	5	4	0	1	7	6	0	17601402	20903924	14215339	0	17601402	20307712	14632686	0	17601402	20903924	14215339
sp|Q9Z2K1|K1C16_MOUSE	Q9Z2K1	K1C16_MOUSE	Krt16	469	15.8	Mus musculus OX=10090	1:Experimental evidence at protein level	Keratin, type I cytoskeletal 16	62731552	17531148	1	0.999	9	11	11	66	5	3	3	0	5	3	3	0	19	28	16	3	125463104	0	35062296	0	125463104	0	35062296	0	8018844200	4551986200	1650062460	65516012
sp|Q9ESN4|C1QL3_MOUSE	Q9ESN4	C1QL3_MOUSE	C1ql3	255	25.1	Mus musculus OX=10090	1:Experimental evidence at protein level	Complement C1q-like protein 3	0	17416493	1	0.999	3	9	7	9	0	2	4	3	0	2	3	2	0	2	4	3	0	0	17952412	16880574	0	0	17394572	7.76564e+06	0	0	17952412	16880574
sp|E9Q414|APOB_MOUSE	E9Q414	APOB_MOUSE	Apob	4505	1.9	Mus musculus OX=10090	1:Experimental evidence at protein level	Apolipoprotein B-100	0	17392137	1	0.999	7	8	8	8	0	0	2	6	0	0	2	6	0	0	2	6	0	0	18711432	16072842	0	0	18711432	16072842	0	0	18711432	16072842
sp|P27546-4|MAP4_MOUSE	P27546-4	MAP4_MOUSE	Map4	902	23.4	Mus musculus OX=10090		Isoform 4 of Microtubule-associated protein 4	0	17323095	1	0.999	11	9	9	22	0	0	5	4	0	0	5	4	0	5	10	7	0	0	26228638	8417552	0	0	26228638	8417552	6944870	40099800	40953056	14550433
sp|Q6A4J8-2|UBP7_MOUSE	Q6A4J8-2	UBP7_MOUSE	Usp7	1143	23.3	Mus musculus OX=10090		Isoform 2 of Ubiquitin carboxyl-terminal hydrolase 7	80544643	17255478	1	0.999	17	34	0	34	4	4	13	13	0	0	0	0	4	4	13	13	139011920	22077366	16018448	18492508	0	0	0	0	139011920	22077366	16018448	18492508	sp|Q6A4J8|UBP7_MOUSE
sp|Q8K2P7|S38A1_MOUSE	Q8K2P7	S38A1_MOUSE	Slc38a1	485	9.1	Mus musculus OX=10090	1:Experimental evidence at protein level	Sodium-coupled neutral amino acid transporter 1	34719706	17245114	1	0.999	5	12	6	12	2	4	2	4	1	3	1	1	2	4	2	4	35376196	34063216	18283080	16207148	31893340	24553078	0	0	35376196	34063216	18283080	16207148
sp|Q8C4X2|KC1G3_MOUSE	Q8C4X2	KC1G3_MOUSE	Csnk1g3	424	28.1	Mus musculus OX=10090	1:Experimental evidence at protein level	Casein kinase I isoform gamma-3	15197215	1.724e+07	1	0.999	9	14	6	14	0	0	7	7	0	0	3	3	0	0	7	7	15087690	15306740	16704543	17775546	0	0	9538321	11385077	15087690	15306740	16704543	17775546
sp|O55042-2|SYUA_MOUSE	O55042-2	SYUA_MOUSE	Snca	121	49.6	Mus musculus OX=10090		Isoform 2 of Alpha-synuclein	9813290	1.72223e+07	1	0.999	4	9	0	9	0	2	3	4	0	0	0	0	0	2	3	4	0	19626580	13900119	20544470	0	0	0	0	0	19626580	13900119	20544470	sp|O55042|SYUA_MOUSE
sp|A2AR02|PPIG_MOUSE	A2AR02	PPIG_MOUSE	Ppig	752	4	Mus musculus OX=10090	1:Experimental evidence at protein level	Peptidyl-prolyl cis-trans isomerase G	0	1.71881e+07	1	0.999	2	3	3	3	0	0	2	1	0	0	2	1	0	0	2	1	0	0	19913420	14462811	0	0	19913420	14462811	0	0	19913420	14462811
sp|Q61330|CNTN2_MOUSE	Q61330	CNTN2_MOUSE	Cntn2	1040	12.2	Mus musculus OX=10090	1:Experimental evidence at protein level	Contactin-2	8738396	16996155	1	0.999	9	13	13	13	0	1	7	5	0	1	7	5	0	1	7	5	0	17476792	16440486	17551824	0	17476792	16440486	17551824	0	17476792	16440486	17551824
sp|Q9D1D4|TMEDA_MOUSE	Q9D1D4	TMEDA_MOUSE	Tmed10	219	22.4	Mus musculus OX=10090	1:Experimental evidence at protein level	Transmembrane emp24 domain-containing protein 10	41207012	16953583	1	0.999	5	9	5	9	4	1	2	2	1	1	2	1	4	1	2	2	32342712	50071312	19172202	14734964	0	0	0	0	32342712	50071312	19172202	14734964
sp|Q99LX5|MMTA2_MOUSE	Q99LX5	MMTA2_MOUSE	Mmtag2	260	13.5	Mus musculus OX=10090	2:Experimental evidence at transcript level	Multiple myeloma tumor-associated protein 2 homolog	0	1.69263e+07	1	0.999	3	5	5	5	0	0	2	3	0	0	2	3	0	0	2	3	0	0	20176256	13676279	0	0	20176256	13676279	0	0	20176256	13676279
sp|P63042|STMN4_MOUSE	P63042	STMN4_MOUSE	Stmn4	189	14.8	Mus musculus OX=10090	1:Experimental evidence at protein level	Stathmin-4	5533886	16921091	1	0.999	3	5	5	5	0	0	2	3	0	0	2	3	0	0	2	3	0	11067772	15385180	18457002	0	11067772	15385180	18457002	0	11067772	15385180	18457002
sp|Q8R5C5|ACTY_MOUSE	Q8R5C5	ACTY_MOUSE	Actr1b	376	25	Mus musculus OX=10090	1:Experimental evidence at protein level	Beta-centractin	18025732	1.68151e+07	1	0.999	6	15	10	15	1	8	2	4	0	6	2	2	1	8	2	4	0	36051464	17948664	15681621	0	39949264	18105268	14029177	0	36051464	17948664	15681621
sp|Q9ERA0-2|TFCP2_MOUSE	Q9ERA0-2	TFCP2_MOUSE	Tfcp2	504	15.1	Mus musculus OX=10090		Isoform 2 of Alpha-globin transcription factor CP2	0	1.67394e+07	1	0.999	4	5	0	6	0	0	2	3	0	0	0	0	0	0	3	3	0	0	18489944	14988897	0	0	0	0	0	0	21883292	21201472	sp|Q9ERA0|TFCP2_MOUSE
sp|Q91W59-2|RBMS1_MOUSE	Q91W59-2	RBMS1_MOUSE	Rbms1	370	8.1	Mus musculus OX=10090		Isoform 2 of RNA-binding motif, single-stranded-interacting protein 1	29907166	16733750	1	0.999	2	6	0	6	0	2	2	2	0	0	0	0	0	2	2	2	0	59814332	0	33467500	0	0	0	0	0	59814332	0	33467500	sp|Q91W59-3|RBMS1_MOUSE, sp|Q91W59|RBMS1_MOUSE
sp|Q62261|SPTB2_MOUSE	Q62261	SPTB2_MOUSE	Sptbn1	2363	11	Mus musculus OX=10090	1:Experimental evidence at protein level	Spectrin beta chain, non-erythrocytic 1	31023046	16726756	1	0.999	17	23	3	23	7	0	11	5	0	0	2	1	7	0	11	5	62046092	0	20645302	12808210	0	0	0	0	62046092	0	20645302	12808210
sp|O54984|GET3_MOUSE	O54984	GET3_MOUSE	Get3	348	19.8	Mus musculus OX=10090	1:Experimental evidence at protein level	ATPase GET3	26910240	1.67087e+07	1	0.999	5	14	14	14	1	4	4	5	1	4	4	5	1	4	4	5	24327344	29493136	18096496	15320941	24327344	29493136	18096496	15320941	24327344	29493136	18096496	15320941
sp|P14733|LMNB1_MOUSE	P14733	LMNB1_MOUSE	Lmnb1	588	24.1	Mus musculus OX=10090	1:Experimental evidence at protein level	Lamin-B1	4.0536e+07	1.66859e+07	1	0.999	13	23	22	23	4	1	7	11	3	1	7	11	4	1	7	11	66700400	14371653	15225899	18145990	66700400	14371653	15225899	18145990	66700400	14371653	15225899	18145990
sp|O88839|ADA15_MOUSE	O88839	ADA15_MOUSE	Adam15	864	17.7	Mus musculus OX=10090	1:Experimental evidence at protein level	Disintegrin and metalloproteinase domain-containing protein 15	9694977	16658845	1	0.999	8	20	2	20	0	4	7	9	0	0	1	1	0	4	7	9	0	19389954	13513314	19804376	0	0	0	0	0	19389954	13513314	19804376
sp|Q3TWI9|CSCL2_MOUSE	Q3TWI9	CSCL2_MOUSE	Tmem63b	832	4.7	Mus musculus OX=10090	1:Experimental evidence at protein level	CSC1-like protein 2	24802618	16611517	1	0.999	4	12	12	12	2	3	3	4	2	3	3	4	2	3	3	4	24780596	24824640	16607784	16615250	24780596	24824640	16607784	16615250	24780596	24824640	16607784	16615250
sp|Q9WVG6-2|CARM1_MOUSE	Q9WVG6-2	CARM1_MOUSE	Carm1	585	18.6	Mus musculus OX=10090		Isoform 2 of Histone-arginine methyltransferase CARM1	0	16603847	1	0.999	8	14	0	14	0	0	8	6	0	0	0	0	0	0	8	6	0	0	17079822	16127872	0	0	0	0	0	0	17079822	16127872	sp|Q9WVG6|CARM1_MOUSE
sp|P02662|CASA1_BOVIN	P02662	CASA1_BOVIN	CSN1S1	214	26.2	Bos taurus	1:Experimental evidence at protein level	Alpha-S1-casein	3.11994e+06	16519367	1	0.999	4	7	7	7	1	0	5	1	1	0	5	1	1	0	5	1	0	6239875	33038734	0	0	6239875	33038734	0	0	6239875	33038734	0
sp|Q9QY76|VAPB_MOUSE	Q9QY76	VAPB_MOUSE	Vapb	243	30.5	Mus musculus OX=10090	1:Experimental evidence at protein level	Vesicle-associated membrane protein-associated protein B	0	16485686	1	0.999	5	5	5	9	0	0	3	2	0	0	3	2	1	1	4	3	0	0	20937382	12033990	0	0	20937382	12033990	0	28341038	58007652	35768464
sp|P97447|FHL1_MOUSE	P97447	FHL1_MOUSE	Fhl1	280	41.8	Mus musculus OX=10090	1:Experimental evidence at protein level	Four and a half LIM domains protein 1	65338210	16352503	1	0.999	9	18	9	18	3	8	1	6	2	4	0	3	3	8	1	6	38288580	92387840	8846756	23858250	29956532	44365340	4969966	14871752	38288580	92387840	8846756	23858250
sp|O88983|STX8_MOUSE	O88983	STX8_MOUSE	Stx8	236	25.8	Mus musculus OX=10090	1:Experimental evidence at protein level	Syntaxin-8	61373728	16348441	1	0.999	5	17	17	17	3	7	3	4	3	7	3	4	3	7	3	4	67627048	55120408	16927558	15769324	67627048	55120408	16927558	15769324	67627048	55120408	16927558	15769324
sp|Q61703|ITIH2_MOUSE	Q61703	ITIH2_MOUSE	Itih2	946	9.9	Mus musculus OX=10090	1:Experimental evidence at protein level	Inter-alpha-trypsin inhibitor heavy chain H2	0	16305271	1	0.999	5	10	10	10	0	0	7	3	0	0	7	3	0	0	7	3	0	0	17799640	14810902	0	0	17799640	14810902	0	0	17799640	14810902
sp|Q60722-2|ITF2_MOUSE	Q60722-2	ITF2_MOUSE	Tcf4	511	17.6	Mus musculus OX=10090		Isoform 1 of Transcription factor 4	0	16299329	1	0.999	5	10	2	10	0	0	6	4	0	0	1	1	0	0	6	4	0	0	18099030	14499628	0	0	0	0	0	0	18099030	14499628
sp|Q6NXM3|TM130_MOUSE	Q6NXM3	TM130_MOUSE	Tmem130	419	15.5	Mus musculus OX=10090	2:Experimental evidence at transcript level	Transmembrane protein 130	5.10515e+06	16264708	1	0.999	5	11	11	11	0	1	5	5	0	1	5	5	0	1	5	5	0	10210293	17290552	15238864	0	10210293	17290552	15238864	0	10210293	17290552	15238864
sp|Q8K3W3|CASC3_MOUSE	Q8K3W3	CASC3_MOUSE	Casc3	698	12.2	Mus musculus OX=10090	1:Experimental evidence at protein level	Protein CASC3	0	1.62242e+07	1	0.999	5	6	6	6	0	0	2	4	0	0	2	4	0	0	2	4	0	0	11691589	20756718	0	0	11691589	20756718	0	0	11691589	20756718
sp|Q3UZV7|ELAP2_MOUSE	Q3UZV7	ELAP2_MOUSE	Elapor2	1028	18.5	Mus musculus OX=10090	1:Experimental evidence at protein level	Endosome/lysosome-associated apoptosis and autophagy regulator family member 2	66493306	1.61502e+07	1	0.999	13	32	0	32	8	12	4	8	0	0	0	0	8	12	4	8	79010128	53976484	17813890	14486487	0	0	0	0	79010128	53976484	17813890	14486487
sp|Q91Z49|UIF_MOUSE	Q91Z49	UIF_MOUSE	Fyttd1	317	18.3	Mus musculus OX=10090	1:Experimental evidence at protein level	UAP56-interacting factor	0	16001822	1	0.999	3	5	0	5	0	0	2	3	0	0	0	0	0	0	2	3	0	0	17262726	14740918	0	0	0	0	0	0	17262726	14740918
sp|Q8CBY3|LENG8_MOUSE	Q8CBY3	LENG8_MOUSE	Leng8	785	22.2	Mus musculus OX=10090	1:Experimental evidence at protein level	Leukocyte receptor cluster member 8 homolog	0	1.59318e+07	1	0.999	10	17	17	17	0	0	10	7	0	0	10	7	0	0	10	7	0	0	15451894	16411725	0	0	15451894	16411725	0	0	15451894	16411725
sp|Q91W53|GOGA7_MOUSE	Q91W53	GOGA7_MOUSE	Golga7	137	26.3	Mus musculus OX=10090	1:Experimental evidence at protein level	Golgin subfamily A member 7	5704758	1.58432e+07	1	0.999	3	7	5	7	0	1	3	3	0	1	2	2	0	1	3	3	0	11409516	15837097	15849226	0	11409516	15837097	15849226	0	11409516	15837097	15849226
sp|Q9CQU3|RER1_MOUSE	Q9CQU3	RER1_MOUSE	Rer1	196	24.5	Mus musculus OX=10090	1:Experimental evidence at protein level	Protein RER1	21562210	15794327	1	0.999	3	11	11	11	1	4	4	2	1	4	4	2	1	4	4	2	0	43124420	15719091	15869563	0	43124420	15719091	15869563	0	43124420	15719091	15869563
sp|Q04750|TOP1_MOUSE	Q04750	TOP1_MOUSE	Top1	767	9.3	Mus musculus OX=10090	1:Experimental evidence at protein level	DNA topoisomerase 1	5.43498e+06	1.57559e+07	1	0.999	6	11	11	11	0	1	5	5	0	1	5	5	0	1	5	5	0	10869961	14500725	17011058	0	10869961	14500725	17011058	0	10869961	14500725	17011058
sp|P70362|UFD1_MOUSE	P70362	UFD1_MOUSE	Ufd1	307	19.9	Mus musculus OX=10090	1:Experimental evidence at protein level	Ubiquitin recognition factor in ER-associated degradation protein 1	0	1.575e+07	1	0.999	5	7	7	7	0	0	2	5	0	0	2	5	0	0	2	5	0	0	15395640	16104275	0	0	15395640	16104275	0	0	15395640	16104275
sp|Q8VD65|PI3R4_MOUSE	Q8VD65	PI3R4_MOUSE	Pik3r4	1358	14.7	Mus musculus OX=10090	1:Experimental evidence at protein level	Phosphoinositide 3-kinase regulatory subunit 4	11662544	15726059	1	0.999	15	27	27	27	0	5	9	13	0	5	9	13	0	5	9	13	0	23325088	10515208	20936910	0	23325088	10515208	20936910	0	23325088	10515208	20936910
sp|P29387|GBB4_MOUSE	P29387	GBB4_MOUSE	Gnb4	340	57.4	Mus musculus OX=10090	1:Experimental evidence at protein level	Guanine nucleotide-binding protein subunit beta-4	25686678	15722802	1	0.999	14	20	20	49	1	5	5	9	1	5	5	9	5	9	14	21	0	51373356	15044869	16400735	0	51373356	15044869	16400735	745519740	965240060	490440768	798873790
sp|P57722-2|PCBP3_MOUSE	P57722-2	PCBP3_MOUSE	Pcbp3	370	30.8	Mus musculus OX=10090		Isoform 2 of Poly(rC)-binding protein 3	0	15712958	1	0.999	7	8	0	25	0	2	3	3	0	0	0	0	3	6	6	10	0	0	14116850	17309066	0	0	0	0	36361888	358763648	105120872	143954400	sp|P57722|PCBP3_MOUSE
sp|Q62083|PICK1_MOUSE	Q62083	PICK1_MOUSE	Pick1	416	17.8	Mus musculus OX=10090	1:Experimental evidence at protein level	PRKCA-binding protein	9801946	15684505	1	0.999	5	10	10	10	0	3	2	5	0	3	2	5	0	3	2	5	0	19603892	12572602	18796408	0	19603892	12572602	18796408	0	19603892	12572602	18796408
sp|Q6PDM2-2|SRSF1_MOUSE	Q6PDM2-2	SRSF1_MOUSE	Srsf1	201	41.8	Mus musculus OX=10090		Isoform 2 of Serine/arginine-rich splicing factor 1	131897048	1.55368e+07	1	0.999	9	22	0	22	6	10	3	3	0	0	0	0	6	10	3	3	176440192	87353904	13820197	17253306	0	0	0	0	176440192	87353904	13820197	17253306	sp|Q6PDM2-3|SRSF1_MOUSE, sp|Q6PDM2|SRSF1_MOUSE
sp|E9PZ19|TUTLB_MOUSE	E9PZ19	TUTLB_MOUSE	Igsf9b	1328	13.6	Mus musculus OX=10090	1:Experimental evidence at protein level	Protein turtle homolog B	4.78224e+06	1.55155e+07	1	0.999	10	15	15	15	0	0	5	10	0	0	5	10	0	0	5	10	0	9564483	12094347	18936570	0	9564483	12094347	18936570	0	9564483	12094347	18936570
sp|Q810U4-2|NRCAM_MOUSE	Q810U4-2	NRCAM_MOUSE	Nrcam	1186	15.4	Mus musculus OX=10090		Isoform 2 of Neuronal cell adhesion molecule	4554712	1.54787e+07	1	0.999	10	18	0	18	0	0	8	10	0	0	0	0	0	0	8	10	0	9109424	16965116	13992189	0	0	0	0	0	9109424	16965116	13992189	sp|Q810U4-3|NRCAM_MOUSE, sp|Q810U4|NRCAM_MOUSE
sp|P15532|NDKA_MOUSE	P15532	NDKA_MOUSE	Nme1	152	59.2	Mus musculus OX=10090	1:Experimental evidence at protein level	Nucleoside diphosphate kinase A	25237207	1.54435e+07	1	0.999	7	13	6	13	3	0	4	6	2	0	1	3	3	0	4	6	30724924	19749490	14718506	16168581	0	0	6537021	6732087	30724924	19749490	14718506	16168581
sp|Q922P8|T132A_MOUSE	Q922P8	T132A_MOUSE	Tmem132a	1018	8.2	Mus musculus OX=10090	1:Experimental evidence at protein level	Transmembrane protein 132A	0	15379108	1	0.999	5	9	9	9	0	1	4	4	0	1	4	4	0	1	4	4	0	0	16921610	13836606	0	0	16921610	13836606	0	0	16921610	13836606
sp|P62305|RUXE_MOUSE	P62305	RUXE_MOUSE	Snrpe	92	65.2	Mus musculus OX=10090	1:Experimental evidence at protein level	Small nuclear ribonucleoprotein E	146326364	15316413	1	0.999	4	9	9	9	4	0	3	2	4	0	3	2	4	0	3	2	224628544	68024184	19278820	11354006	224628544	68024184	19278820	11354006	224628544	68024184	19278820	11354006
sp|P97370|AT1B3_MOUSE	P97370	AT1B3_MOUSE	Atp1b3	278	12.9	Mus musculus OX=10090	1:Experimental evidence at protein level	Sodium/potassium-transporting ATPase subunit beta-3	0	15293907	1	0.999	3	6	6	6	0	0	3	3	0	0	3	3	0	0	3	3	0	0	15344436	15243378	0	0	15344436	15243378	0	0	15344436	15243378
sp|Q60930|VDAC2_MOUSE	Q60930	VDAC2_MOUSE	Vdac2	295	61	Mus musculus OX=10090	1:Experimental evidence at protein level	Voltage-dependent anion-selective channel protein 2	34069186	15274620	1	0.999	10	17	17	17	8	0	5	4	8	0	5	4	8	0	5	4	47071440	21066932	18102626	12446614	47071440	21066932	18102626	12446614	47071440	21066932	18102626	12446614
sp|O08848|RO60_MOUSE	O08848	RO60_MOUSE	RO60	538	7.8	Mus musculus OX=10090	1:Experimental evidence at protein level	60 kDa SS-A/Ro ribonucleoprotein	13796160	1.52624e+07	1	0.999	3	9	9	9	0	3	3	3	0	3	3	3	0	3	3	3	0	27592320	15428847	15095978	0	27592320	15428847	15095978	0	27592320	15428847	15095978
sp|Q923T9-2|KCC2G_MOUSE	Q923T9-2	KCC2G_MOUSE	Camk2g	518	28.9	Mus musculus OX=10090		Isoform 2 of Calcium/calmodulin-dependent protein kinase type II subunit gamma	0	1.52062e+07	1	0.999	11	5	0	21	0	1	3	1	0	0	0	0	2	4	9	6	0	0	23867462	6.54492e+06	0	0	0	0	53929028	112433792	154331792	79905848	sp|Q923T9-3|KCC2G_MOUSE, sp|Q923T9|KCC2G_MOUSE
sp|Q9WVA3|BUB3_MOUSE	Q9WVA3	BUB3_MOUSE	Bub3	326	33.7	Mus musculus OX=10090	1:Experimental evidence at protein level	Mitotic checkpoint protein BUB3	0	15178152	1	0.999	6	7	7	7	4	0	3	0	4	0	3	0	4	0	3	0	0	0	15579617	14776687	0	0	15579617	14776687	0	0	15579617	14776687
sp|O08784|TCOF_MOUSE	O08784	TCOF_MOUSE	Tcof1	1320	12.5	Mus musculus OX=10090	1:Experimental evidence at protein level	Treacle protein	0	15176859	1	0.999	12	16	16	16	0	0	10	6	0	0	10	6	0	0	10	6	0	0	17325018	13028700	0	0	17325018	13028700	0	0	17325018	13028700
sp|O88532|ZFR_MOUSE	O88532	ZFR_MOUSE	Zfr	1074	18.4	Mus musculus OX=10090	1:Experimental evidence at protein level	Zinc finger RNA-binding protein	6338166	1.51498e+07	1	0.999	12	21	21	21	0	2	9	10	0	2	9	10	0	2	9	10	0	12676332	16752364	13547285	0	12676332	16752364	13547285	0	12676332	16752364	13547285
sp|P16125|LDHB_MOUSE	P16125	LDHB_MOUSE	Ldhb	334	41.3	Mus musculus OX=10090	1:Experimental evidence at protein level	L-lactate dehydrogenase B chain	153543680	1.51164e+07	1	0.999	11	25	22	25	13	6	3	3	13	5	2	2	13	6	3	3	226173168	80914192	15742744	14490075	271705984	75402216	13202400	11214107	226173168	80914192	15742744	14490075
sp|Q3UTZ3|TPC14_MOUSE	Q3UTZ3	TPC14_MOUSE	Trappc14	580	18.4	Mus musculus OX=10090	1:Experimental evidence at protein level	Trafficking protein particle complex subunit 14	9701418	1.51147e+07	1	0.999	6	11	11	11	0	2	5	4	0	2	5	4	0	2	5	4	0	19402836	14166901	16062542	0	19402836	14166901	16062542	0	19402836	14166901	16062542
sp|D3YWQ0-2|DGKI_MOUSE	D3YWQ0-2	DGKI_MOUSE	Dgki	1050	16.5	Mus musculus OX=10090		Isoform 2 of Diacylglycerol kinase iota	15924294	1.4982e+07	1	0.999	10	19	1	19	0	6	7	6	0	0	1	0	0	6	7	6	0	31848588	17961874	12002169	0	0	0	0	0	31848588	17961874	12002169
sp|Q9WTM5|RUVB2_MOUSE	Q9WTM5	RUVB2_MOUSE	Ruvbl2	463	44.7	Mus musculus OX=10090	1:Experimental evidence at protein level	RuvB-like 2	63473998	14864604	1	0.999	15	28	28	28	8	10	6	4	8	10	6	4	8	10	6	4	77843904	49104092	15323402	14405806	77843904	49104092	15323402	14405806	77843904	49104092	15323402	14405806
sp|Q9D0L8|MCES_MOUSE	Q9D0L8	MCES_MOUSE	Rnmt	465	10.5	Mus musculus OX=10090	1:Experimental evidence at protein level	mRNA cap guanine-N7 methyltransferase	0	14862382	1	0.999	4	7	0	7	0	1	2	4	0	0	0	0	0	1	2	4	0	0	12559796	17164968	0	0	0	0	0	0	12559796	17164968
sp|P62309|RUXG_MOUSE	P62309	RUXG_MOUSE	Snrpg	76	67.1	Mus musculus OX=10090	1:Experimental evidence at protein level	Small nuclear ribonucleoprotein G	193012072	1.48028e+07	1	0.999	4	8	8	8	2	2	2	2	2	2	2	2	2	2	2	2	367908384	18115760	14116112	15489563	367908384	18115760	14116112	15489563	367908384	18115760	14116112	15489563
sp|B2RRE7|OTUD4_MOUSE	B2RRE7	OTUD4_MOUSE	Otud4	1107	16.2	Mus musculus OX=10090	1:Experimental evidence at protein level	OTU domain-containing protein 4	0	14775175	1	0.999	12	16	16	16	0	0	8	8	0	0	8	8	0	0	8	8	0	0	17819638	11730712	0	0	17819638	11730712	0	0	17819638	11730712
sp|Q8R1N4-2|NUDC3_MOUSE	Q8R1N4-2	NUDC3_MOUSE	Nudcd3	315	27.6	Mus musculus OX=10090		Isoform 2 of NudC domain-containing protein 3	0	14723580	1	0.999	3	5	0	5	0	0	3	2	0	0	0	0	0	0	3	2	0	0	14145222	15301938	0	0	0	0	0	0	14145222	15301938	sp|Q8R1N4|NUDC3_MOUSE
sp|Q8CGC7|SYEP_MOUSE	Q8CGC7	SYEP_MOUSE	Eprs1	1512	23.5	Mus musculus OX=10090	1:Experimental evidence at protein level	Bifunctional glutamate/proline--tRNA ligase	104772428	1.46609e+07	1	0.999	23	46	46	46	5	22	15	4	5	22	15	4	5	22	15	4	167387712	42157144	20874348	8447401	167387712	42157144	20874348	8447401	167387712	42157144	20874348	8447401
sp|Q9D240|PKHJ1_MOUSE	Q9D240	PKHJ1_MOUSE	Plekhj1	164	24.4	Mus musculus OX=10090	2:Experimental evidence at transcript level	Pleckstrin homology domain-containing family J member 1	12153046	1.45903e+07	1	0.999	3	6	6	6	0	1	2	3	0	1	2	3	0	1	2	3	0	24306092	11764191	17416342	0	24306092	11764191	17416342	0	24306092	11764191	17416342
sp|Q6PDH0-2|PHLB1_MOUSE	Q6PDH0-2	PHLB1_MOUSE	Phldb1	1449	6.1	Mus musculus OX=10090		Isoform 2 of Pleckstrin homology-like domain family B member 1	0	1.45668e+07	1	0.999	7	8	0	8	0	0	3	5	0	0	0	0	0	0	3	5	0	0	10965301	18168256	0	0	0	0	0	0	10965301	18168256	sp|Q6PDH0|PHLB1_MOUSE
sp|Q3U3C9-2|GSE1_MOUSE	Q3U3C9-2	GSE1_MOUSE	Gse1	1223	11	Mus musculus OX=10090		Isoform 2 of Genetic suppressor element 1	0	14542679	1	0.999	6	11	0	11	0	0	7	4	0	0	0	0	0	0	7	4	0	0	18275248	10810110	0	0	0	0	0	0	18275248	10810110	sp|Q3U3C9-3|GSE1_MOUSE, sp|Q3U3C9-4|GSE1_MOUSE, sp|Q3U3C9|GSE1_MOUSE
sp|P36536|SAR1A_MOUSE	P36536	SAR1A_MOUSE	Sar1a	198	54	Mus musculus OX=10090	1:Experimental evidence at protein level	GTP-binding protein SAR1a	0	1.45267e+07	1	0.999	6	8	8	15	1	1	3	3	1	1	3	3	1	2	6	6	0	0	16893326	12160101	0	0	16893326	12160101	0	90639304	90559440	82433040
sp|O70305-2|ATX2_MOUSE	O70305-2	ATX2_MOUSE	Atxn2	1215	10.9	Mus musculus OX=10090		Isoform 2 of Ataxin-2	0	1.45159e+07	1	0.999	8	12	0	12	0	1	6	5	0	0	0	0	0	1	6	5	0	0	12206473	16825368	0	0	0	0	0	0	12206473	16825368	sp|O70305|ATX2_MOUSE
sp|Q9JKF6|NECT1_MOUSE	Q9JKF6	NECT1_MOUSE	Nectin1	515	21	Mus musculus OX=10090	1:Experimental evidence at protein level	Nectin-1	0	1.44133e+07	1	0.999	6	13	13	13	0	2	5	6	0	2	5	6	0	2	5	6	0	0	15462444	13364123	0	0	15462444	13364123	0	0	15462444	13364123
sp|Q8C8T7|ELFN1_MOUSE	Q8C8T7	ELFN1_MOUSE	Elfn1	828	11.2	Mus musculus OX=10090	2:Experimental evidence at transcript level	Protein ELFN1	0	14412612	1	0.999	5	10	9	10	0	0	6	4	0	0	5	4	0	0	6	4	0	0	14136902	14688322	0	0	14136902	14688322	0	0	14136902	14688322
sp|Q9ESB3|HRG_MOUSE	Q9ESB3	HRG_MOUSE	Hrg	525	9.5	Mus musculus OX=10090	1:Experimental evidence at protein level	Histidine-rich glycoprotein	0	14404280	1	0.999	4	7	7	7	0	0	4	3	0	0	4	3	0	0	4	3	0	0	14673664	14134896	0	0	14673664	14134896	0	0	14673664	14134896
sp|O35691|PININ_MOUSE	O35691	PININ_MOUSE	Pnn	725	13.4	Mus musculus OX=10090	1:Experimental evidence at protein level	Pinin	0	1.44016e+07	1	0.999	6	10	10	10	0	0	4	6	0	0	4	6	0	0	4	6	0	0	15330564	13472561	0	0	15330564	13472561	0	0	15330564	13472561
sp|Q6IFZ6|K2C1B_MOUSE	Q6IFZ6	K2C1B_MOUSE	Krt77	572	13.1	Mus musculus OX=10090	1:Experimental evidence at protein level	Keratin, type II cytoskeletal 1b	231215808	14399141	1	0.999	12	18	14	71	1	13	3	1	0	11	2	1	14	37	17	3	0	462431616	28798282	0	0	504377664	26403302	0	33664440300	46693839000	4070609150	295051968
sp|Q8C8S3-2|T150C_MOUSE	Q8C8S3-2	T150C_MOUSE	Tmem150c	139	11.5	Mus musculus OX=10090		Isoform 2 of Transmembrane protein 150C	0	1.43954e+07	0.9963	0.9971	2	4	0	4	0	0	2	2	0	0	0	0	0	0	2	2	0	0	15493062	13297805	0	0	0	0	0	0	15493062	13297805	sp|Q8C8S3|T150C_MOUSE
sp|P61963|DCAF7_MOUSE	P61963	DCAF7_MOUSE	Dcaf7	342	18.1	Mus musculus OX=10090	1:Experimental evidence at protein level	DDB1- and CUL4-associated factor 7	12832199	1.43448e+07	1	0.999	5	9	9	9	1	1	2	5	1	1	2	5	1	1	2	5	25664398	0	14786953	13902574	25664398	0	14786953	13902574	25664398	0	14786953	13902574
sp|B0V2N1-2|PTPRS_MOUSE	B0V2N1-2	PTPRS_MOUSE	Ptprs	1904	17.3	Mus musculus OX=10090		Isoform 2 of Receptor-type tyrosine-protein phosphatase S	4328756	1.43307e+07	1	0.999	15	27	0	27	0	1	13	13	0	0	0	0	0	1	13	13	0	8657512	13564890	15096459	0	0	0	0	0	8657512	13564890	15096459	sp|B0V2N1-3|PTPRS_MOUSE, sp|B0V2N1-4|PTPRS_MOUSE, sp|B0V2N1-6|PTPRS_MOUSE, sp|B0V2N1|PTPRS_MOUSE
sp|P12025|MK_MOUSE	P12025	MK_MOUSE	Mdk	140	23.6	Mus musculus OX=10090	1:Experimental evidence at protein level	Midkine	0	1.42076e+07	1	0.999	3	5	5	5	0	0	2	3	0	0	2	3	0	0	2	3	0	0	13468136	14946991	0	0	13468136	14946991	0	0	13468136	14946991
sp|A2AGT5-2|CKAP5_MOUSE	A2AGT5-2	CKAP5_MOUSE	Ckap5	1972	13.3	Mus musculus OX=10090		Isoform 2 of Cytoskeleton-associated protein 5	27197900	1.41886e+07	1	0.999	17	27	0	27	1	14	11	1	0	0	0	0	1	14	11	1	0	54395800	20173390	8203839	0	0	0	0	0	54395800	20173390	8203839	sp|A2AGT5-3|CKAP5_MOUSE, sp|A2AGT5|CKAP5_MOUSE
sp|Q99K70|RRAGC_MOUSE	Q99K70	RRAGC_MOUSE	Rragc	398	9	Mus musculus OX=10090	1:Experimental evidence at protein level	Ras-related GTP-binding protein C	4819233	1.40576e+07	1	0.999	3	7	2	7	0	1	3	3	0	0	1	1	0	1	3	3	0	9638466	13548791	14566420	0	0	0	0	0	9638466	13548791	14566420
sp|Q91V17|ZNRF1_MOUSE	Q91V17	ZNRF1_MOUSE	Znrf1	227	28.2	Mus musculus OX=10090	1:Experimental evidence at protein level	E3 ubiquitin-protein ligase ZNRF1	0	1.40546e+07	1	0.999	5	8	8	8	0	0	3	5	0	0	3	5	0	0	3	5	0	0	12316995	15792196	0	0	12316995	15792196	0	0	12316995	15792196
sp|O54991|CNTP1_MOUSE	O54991	CNTP1_MOUSE	Cntnap1	1385	12.4	Mus musculus OX=10090	1:Experimental evidence at protein level	Contactin-associated protein 1	5.4374e+06	1.40318e+07	1	0.999	12	18	18	18	0	1	10	7	0	1	10	7	0	1	10	7	0	10874809	14505186	13558441	0	10874809	14505186	13558441	0	10874809	14505186	13558441
sp|O88630|GOSR1_MOUSE	O88630	GOSR1_MOUSE	Gosr1	250	10	Mus musculus OX=10090	1:Experimental evidence at protein level	Golgi SNAP receptor complex member 1	9376257	14026662	1	0.999	2	6	6	6	1	1	3	1	1	1	3	1	1	1	3	1	18752514	0	17581086	10472238	18752514	0	17581086	10472238	18752514	0	17581086	10472238
sp|Q8C129|LCAP_MOUSE	Q8C129	LCAP_MOUSE	Lnpep	1025	23.3	Mus musculus OX=10090	1:Experimental evidence at protein level	Leucyl-cystinyl aminopeptidase	88583428	14002567	1	0.999	20	56	56	56	17	19	11	9	17	19	11	9	17	19	11	9	100752088	76414768	16150702	11854432	100752088	76414768	16150702	11854432	100752088	76414768	16150702	11854432
sp|Q61937|NPM_MOUSE	Q61937	NPM_MOUSE	Npm1	292	40.1	Mus musculus OX=10090	1:Experimental evidence at protein level	Nucleophosmin	455195783	13847969	1	0.999	8	30	30	30	15	9	6	0	15	9	6	0	15	9	6	0	780076030	130315536	27695938	0	780076030	130315536	27695938	0	780076030	130315536	27695938	0
sp|Q6A068|CDC5L_MOUSE	Q6A068	CDC5L_MOUSE	Cdc5l	802	30.3	Mus musculus OX=10090	1:Experimental evidence at protein level	Cell division cycle 5-like protein	25820398	1.38241e+07	1	0.999	17	30	30	30	1	8	12	9	1	8	12	9	1	8	12	9	21278108	30362688	14614280	13033943	21278108	30362688	14614280	13033943	21278108	30362688	14614280	13033943
sp|Q8C4X7-2|MNARL_MOUSE	Q8C4X7-2	MNARL_MOUSE	Minar2	151	21.9	Mus musculus OX=10090		Isoform 2 of Major intrinsically disordered NOTCH2-binding receptor 1-like homolog	0	1.38026e+07	1	0.999	2	5	0	5	0	1	2	2	0	0	0	0	0	1	2	2	0	0	14304571	13300702	0	0	0	0	0	0	14304571	13300702	sp|Q8C4X7|MNARL_MOUSE
sp|Q8CGK7|GNAL_MOUSE	Q8CGK7	GNAL_MOUSE	Gnal	381	15.7	Mus musculus OX=10090	1:Experimental evidence at protein level	Guanine nucleotide-binding protein G(olf) subunit alpha	0	1.37835e+07	1	0.999	5	5	5	22	0	1	2	2	0	1	2	2	3	4	7	8	0	0	13679219	13887860	0	0	13679219	13887860	596640580	605196030	701293180	736335620
sp|Q5SZV5|K0319_MOUSE	Q5SZV5	K0319_MOUSE	Kiaa0319	1081	14.2	Mus musculus OX=10090	1:Experimental evidence at protein level	Dyslexia-associated protein KIAA0319 homolog	5.54411e+06	1.37794e+07	1	0.999	8	12	12	12	0	1	4	7	0	1	4	7	0	1	4	7	11088221	0	14518430	13040369	11088221	0	14518430	13040369	11088221	0	14518430	13040369
sp|Q91WL8|WWOX_MOUSE	Q91WL8	WWOX_MOUSE	Wwox	414	26.6	Mus musculus OX=10090	1:Experimental evidence at protein level	WW domain-containing oxidoreductase	0	1.37244e+07	1	0.999	9	15	1	15	0	0	7	8	0	0	1	0	0	0	7	8	0	0	15249423	12199350	0	0	0	0	0	0	15249423	12199350
sp|P52479-2|UBP10_MOUSE	P52479-2	UBP10_MOUSE	Usp10	793	12.6	Mus musculus OX=10090		Isoform 2 of Ubiquitin carboxyl-terminal hydrolase 10	75187759	13719773	1	0.999	7	16	0	16	2	6	5	3	0	0	0	0	2	6	5	3	23888670	126486848	14642986	12796560	0	0	0	0	23888670	126486848	14642986	12796560	sp|P52479|UBP10_MOUSE
sp|Q64331|MYO6_MOUSE	Q64331	MYO6_MOUSE	Myo6	1265	3.2	Mus musculus OX=10090	1:Experimental evidence at protein level	Unconventional myosin-VI	0	13714196	1	0.999	2	5	5	5	0	1	2	2	0	1	2	2	0	1	2	2	0	0	16874262	10554130	0	0	16874262	10554130	0	0	16874262	10554130
sp|Q8VCC9|SPON1_MOUSE	Q8VCC9	SPON1_MOUSE	Spon1	807	20.7	Mus musculus OX=10090	1:Experimental evidence at protein level	Spondin-1	14749647	13685610	1	0.999	9	12	12	12	0	5	3	4	0	5	3	4	0	5	3	4	0	29499294	12924967	14446253	0	29499294	12924967	14446253	0	29499294	12924967	14446253
sp|Q04447|KCRB_MOUSE	Q04447	KCRB_MOUSE	Ckb	381	36.7	Mus musculus OX=10090	1:Experimental evidence at protein level	Creatine kinase B-type	40992104	1.36736e+07	1	0.999	10	26	26	26	10	6	4	6	10	6	4	6	10	6	4	6	53972132	28012076	13546446	13800779	53972132	28012076	13546446	13800779	53972132	28012076	13546446	13800779
sp|Q8CFE3|RCOR1_MOUSE	Q8CFE3	RCOR1_MOUSE	Rcor1	480	48.3	Mus musculus OX=10090	1:Experimental evidence at protein level	REST corepressor 1	884953250	13651209	1	0.999	22	65	52	65	26	32	4	3	23	26	2	1	26	32	4	3	946439680	823466820	14047868	13254550	806566590	639923710	12626162	12801950	946439680	823466820	14047868	13254550
sp|P97411|ICA69_MOUSE	P97411	ICA69_MOUSE	Ica1	478	27.6	Mus musculus OX=10090	1:Experimental evidence at protein level	Islet cell autoantigen 1	12386497	1.36088e+07	1	0.999	9	15	1	15	0	3	3	9	0	1	0	0	0	3	3	9	0	24772994	6.58759e+06	20630046	0	0	0	0	0	24772994	6.58759e+06	20630046
sp|Q9QY33|TSN3_MOUSE	Q9QY33	TSN3_MOUSE	Tspan3	253	9.1	Mus musculus OX=10090	1:Experimental evidence at protein level	Tetraspanin-3	9096502	13597815	1	0.999	3	8	8	8	0	2	3	3	0	2	3	3	0	2	3	3	0	18193004	17337286	9858344	0	18193004	17337286	9858344	0	18193004	17337286	9858344
sp|Q3UGS4|MCRI1_MOUSE	Q3UGS4	MCRI1_MOUSE	Mcrip1	97	41.2	Mus musculus OX=10090	1:Experimental evidence at protein level	Mapk-regulated corepressor-interacting protein 1	0	1.35729e+07	1	0.999	3	5	5	5	0	0	3	2	0	0	3	2	0	0	3	2	0	0	14674750	12471019	0	0	14674750	12471019	0	0	14674750	12471019
sp|Q3UVG3|F91A1_MOUSE	Q3UVG3	F91A1_MOUSE	Fam91a1	837	4.7	Mus musculus OX=10090	1:Experimental evidence at protein level	Protein FAM91A1	13396254	13536325	1	0.999	3	6	6	6	0	1	3	2	0	1	3	2	0	1	3	2	0	26792508	15108359	11964291	0	26792508	15108359	11964291	0	26792508	15108359	11964291
sp|Q3UHB8|CC177_MOUSE	Q3UHB8	CC177_MOUSE	Ccdc177	706	12.9	Mus musculus OX=10090	1:Experimental evidence at protein level	Coiled-coil domain-containing protein 177	9134962	1.34713e+07	1	0.999	7	13	13	13	0	1	3	9	0	1	3	9	0	1	3	9	0	18269924	12460109	14482488	0	18269924	12460109	14482488	0	18269924	12460109	14482488
sp|Q80U40-2|RIMB2_MOUSE	Q80U40-2	RIMB2_MOUSE	Rimbp2	1069	14.7	Mus musculus OX=10090		Isoform 2 of RIMS-binding protein 2	0	13438235	1	0.999	8	10	0	10	0	0	2	8	0	0	0	0	0	0	2	8	0	0	8532804	18343666	0	0	0	0	0	0	8532804	18343666	sp|Q80U40|RIMB2_MOUSE
sp|Q68ED2|GRM7_MOUSE	Q68ED2	GRM7_MOUSE	Grm7	915	14.4	Mus musculus OX=10090	1:Experimental evidence at protein level	Metabotropic glutamate receptor 7	6.68672e+06	13433861	1	0.999	10	17	17	17	0	0	7	10	0	0	7	10	0	0	7	10	0	13373447	11359095	15508627	0	13373447	11359095	15508627	0	13373447	11359095	15508627
sp|Q14BI2|GRM2_MOUSE	Q14BI2	GRM2_MOUSE	Grm2	872	10.8	Mus musculus OX=10090	1:Experimental evidence at protein level	Metabotropic glutamate receptor 2	1.16774e+07	1.34093e+07	1	0.999	7	12	10	12	1	0	4	7	1	0	3	6	1	0	4	7	16807012	6.54776e+06	14715133	12103506	13722922	5.847e+06	12824008	9334988	16807012	6.54776e+06	14715133	12103506
sp|Q7TQF2|FBX10_MOUSE	Q7TQF2	FBX10_MOUSE	Fbxo10	950	20.3	Mus musculus OX=10090	1:Experimental evidence at protein level	F-box only protein 10	10312652	1.34041e+07	1	0.999	11	23	23	23	0	3	7	13	0	3	7	13	0	3	7	13	0	20625304	11360091	15448198	0	20625304	11360091	15448198	0	20625304	11360091	15448198
sp|Q91WC9|DGLB_MOUSE	Q91WC9	DGLB_MOUSE	Daglb	669	19.7	Mus musculus OX=10090	1:Experimental evidence at protein level	Diacylglycerol lipase-beta	1.07584e+07	1.337e+07	1	0.999	11	18	18	18	0	1	8	9	0	1	8	9	0	1	8	9	7.20394e+06	14312788	13575127	13164964	7.20394e+06	14312788	13575127	13164964	7.20394e+06	14312788	13575127	13164964
sp|P17751-2|TPIS_MOUSE	P17751-2	TPIS_MOUSE	Tpi1	299	28.1	Mus musculus OX=10090		Isoform 2 of Triosephosphate isomerase	136277264	1.33639e+07	1	0.999	4	7	0	7	4	0	1	2	0	0	0	0	4	0	1	2	186264528	86290000	11496355	15231420	0	0	0	0	186264528	86290000	11496355	15231420	sp|P17751|TPIS_MOUSE
sp|Q6VNS1|NTRK3_MOUSE	Q6VNS1	NTRK3_MOUSE	Ntrk3	825	14.5	Mus musculus OX=10090	1:Experimental evidence at protein level	NT-3 growth factor receptor	0	13345210	1	0.999	10	7	0	20	2	1	1	3	0	0	0	0	3	4	5	8	0	0	14210336	12480084	0	0	0	0	48722828	60572312	47416204	55601212
sp|Q91ZV7|PLDX1_MOUSE	Q91ZV7	PLDX1_MOUSE	Plxdc1	500	11.4	Mus musculus OX=10090	1:Experimental evidence at protein level	Plexin domain-containing protein 1	0	1.33326e+07	1	0.999	4	8	1	8	0	1	3	4	0	0	0	1	0	1	3	4	0	0	11841118	14824043	0	0	0	0	0	0	11841118	14824043
sp|B2RXA1|PLCX2_MOUSE	B2RXA1	PLCX2_MOUSE	Plcxd2	340	13.2	Mus musculus OX=10090	2:Experimental evidence at transcript level	PI-PLC X domain-containing protein 2	0	13324302	1	0.999	3	5	5	5	0	0	2	3	0	0	2	3	0	0	2	3	0	0	12060638	14587966	0	0	12060638	14587966	0	0	12060638	14587966
sp|Q91ZP3-2|LPIN1_MOUSE	Q91ZP3-2	LPIN1_MOUSE	Lpin1	891	22.1	Mus musculus OX=10090		Isoform 2 of Phosphatidate phosphatase LPIN1	8611384	13317676	1	0.999	11	22	0	22	1	2	8	11	0	0	0	0	1	2	8	11	0	17222768	13652380	12982972	0	0	0	0	0	17222768	13652380	12982972	sp|Q91ZP3|LPIN1_MOUSE
sp|Q68FE7|T151B_MOUSE	Q68FE7	T151B_MOUSE	Tmem151b	561	21.2	Mus musculus OX=10090	2:Experimental evidence at transcript level	Transmembrane protein 151B	0	1.32774e+07	1	0.999	6	12	12	12	0	0	4	8	0	0	4	8	0	0	4	8	0	0	13543023	13011744	0	0	13543023	13011744	0	0	13543023	13011744
sp|P17879|HS71B_MOUSE	P17879	HS71B_MOUSE	Hspa1b	642	34.5	Mus musculus OX=10090	1:Experimental evidence at protein level	Heat shock 70 kDa protein 1B	65408516	1.32647e+07	1	0.999	15	21	0	83	12	2	4	3	0	0	0	0	25	18	21	19	96640504	34176528	15204920	11324489	0	0	0	0	6197548500	3490318080	1775400700	1818455170	sp|Q61696|HS71A_MOUSE
sp|Q9R1V6-10|ADA22_MOUSE	Q9R1V6-10	ADA22_MOUSE	Adam22	907	6.9	Mus musculus OX=10090		Isoform 8 of Disintegrin and metalloproteinase domain-containing protein 22	0	1.32593e+07	1	0.999	5	9	0	9	0	1	3	5	0	0	0	0	0	1	3	5	0	0	13016967	13501562	0	0	0	0	0	0	13016967	13501562	sp|Q9R1V6-11|ADA22_MOUSE, sp|Q9R1V6-12|ADA22_MOUSE, sp|Q9R1V6-13|ADA22_MOUSE, sp|Q9R1V6-14|ADA22_MOUSE, sp|Q9R1V6-15|ADA22_MOUSE, sp|Q9R1V6-16|ADA22_MOUSE, sp|Q9R1V6-17|ADA22_MOUSE, sp|Q9R1V6-18|ADA22_MOUSE, sp|Q9R1V6-19|ADA22_MOUSE, sp|Q9R1V6-1|ADA22_MOUSE, sp|Q9R1V6-20|ADA22_MOUSE, sp|Q9R1V6-21|ADA22_MOUSE, sp|Q9R1V6-2|ADA22_MOUSE, sp|Q9R1V6-4|ADA22_MOUSE, sp|Q9R1V6-5|ADA22_MOUSE, sp|Q9R1V6-6|A…
sp|Q9Z2A5-2|ATE1_MOUSE	Q9Z2A5-2	ATE1_MOUSE	Ate1	516	12.4	Mus musculus OX=10090		Isoform ATE1-2 of Arginyl-tRNA--protein transferase 1	0	13237340	1	0.999	3	5	0	5	0	0	2	3	0	0	0	0	0	0	2	3	0	0	11405567	15069113	0	0	0	0	0	0	11405567	15069113	sp|Q9Z2A5|ATE1_MOUSE
sp|Q8K4Q7|CERK1_MOUSE	Q8K4Q7	CERK1_MOUSE	Cerk	531	15.4	Mus musculus OX=10090	1:Experimental evidence at protein level	Ceramide kinase	0	1.32126e+07	1	0.999	5	11	11	11	0	1	5	5	0	1	5	5	0	1	5	5	0	0	13451791	12973462	0	0	13451791	12973462	0	0	13451791	12973462
sp|Q9QYS9-2|QKI_MOUSE	Q9QYS9-2	QKI_MOUSE	Qki	338	16.6	Mus musculus OX=10090		Isoform 2 of Protein quaking	16890474	1.32016e+07	1	0.999	4	8	0	8	0	4	1	3	0	0	0	0	0	4	1	3	0	33780948	13135023	13268258	0	0	0	0	0	33780948	13135023	13268258	sp|Q9QYS9-3|QKI_MOUSE, sp|Q9QYS9-4|QKI_MOUSE, sp|Q9QYS9-6|QKI_MOUSE, sp|Q9QYS9-7|QKI_MOUSE, sp|Q9QYS9-8|QKI_MOUSE, sp|Q9QYS9|QKI_MOUSE
sp|O08688|CAN5_MOUSE	O08688	CAN5_MOUSE	Capn5	640	10.6	Mus musculus OX=10090	1:Experimental evidence at protein level	Calpain-5	0	13190349	1	0.999	4	9	9	9	0	0	4	5	0	0	4	5	0	0	4	5	0	0	15299719	11080979	0	0	15299719	11080979	0	0	15299719	11080979
sp|O70172|PI42A_MOUSE	O70172	PI42A_MOUSE	Pip4k2a	405	21.7	Mus musculus OX=10090	1:Experimental evidence at protein level	Phosphatidylinositol 5-phosphate 4-kinase type-2 alpha	0	1.31838e+07	1	0.999	8	7	7	15	0	0	3	4	0	0	3	4	0	2	6	7	0	0	13863151	12504532	0	0	13863151	12504532	0	0	25850078	24191294
sp|O08539-2|BIN1_MOUSE	O08539-2	BIN1_MOUSE	Bin1	434	32.5	Mus musculus OX=10090		Isoform 2 of Myc box-dependent-interacting protein 1	1.57345e+07	13149562	1	0.999	8	21	0	21	1	6	8	6	0	0	0	0	1	6	8	6	14948708	16520311	12976412	13322712	0	0	0	0	14948708	16520311	12976412	13322712	sp|O08539|BIN1_MOUSE
sp|P62069|UBP46_MOUSE	P62069	UBP46_MOUSE	Usp46	366	14.2	Mus musculus OX=10090	1:Experimental evidence at protein level	Ubiquitin carboxyl-terminal hydrolase 46	6.02194e+06	13101616	1	0.999	4	7	2	7	0	2	3	2	0	0	1	1	0	2	3	2	0	12043879	14061110	12142122	0	0	0	0	0	12043879	14061110	12142122
sp|Q9D394-2|RUFY3_MOUSE	Q9D394-2	RUFY3_MOUSE	Rufy3	665	24.3	Mus musculus OX=10090		Isoform 2 of Protein RUFY3	8143076	1.30351e+07	1	0.999	10	16	0	23	0	2	6	8	0	0	0	0	0	4	8	11	0	16286152	11987989	14082202	0	0	0	0	0	43717272	29021684	35045644	sp|Q9D394-3|RUFY3_MOUSE, sp|Q9D394-4|RUFY3_MOUSE, sp|Q9D394|RUFY3_MOUSE
sp|Q8K3I4|MYRIP_MOUSE	Q8K3I4	MYRIP_MOUSE	Myrip	856	17.8	Mus musculus OX=10090	1:Experimental evidence at protein level	Rab effector MyRIP	0	12988651	1	0.999	8	14	14	14	0	0	6	8	0	0	6	8	0	0	6	8	0	0	9477385	16499917	0	0	9477385	16499917	0	0	9477385	16499917
sp|Q9CXW3|CYBP_MOUSE	Q9CXW3	CYBP_MOUSE	Cacybp	229	29.7	Mus musculus OX=10090	1:Experimental evidence at protein level	Calcyclin-binding protein	24851379	12956783	1	0.999	5	13	13	13	0	7	1	5	0	7	1	5	0	7	1	5	17306086	32396672	12794691	13118875	17306086	32396672	12794691	13118875	17306086	32396672	12794691	13118875
[truncated: 1,531 more rows]
