# Supplementary material for: Rapid and Gentle Immunopurification of Brain Synaptic Vesicles
Source: J Neurosci. 2022 Apr 27;42(17):3512–22. doi: 10.1523/JNEUROSCI.2521-21.2022 (PMC9053850; doi:10.1523/JNEUROSCI.2521-21.2022)
Supplement: Figure 5-2 — This table contains a list of proteins observed in the classical SV preparation of Taoufiq et al. (2020) not observed in our SV preparations, as well as a list of proteins observed in our preparations but not in Taoufiq et al. (2020). Download Figure 5-2, XLSX file. [file ns-JN-RM-2521-21-s03.xlsx]

## Sheet: Sheet1
Proteins observed in SV-IP samples NOT observed with classical purification methods (Taoufiq et al., 2020)	Proteins observed with classical purification methods (Taoufiq et al. 2020) NOT observed by SV-IP in the present study
Map7d1	Vamp3
Syndig1	Glul
Ythdc2	Sytl4
Rbm25	LOC100363782
Igsf9b	Rab39a
Nccrp1	Atp6v1b1
Kcnk1	Clk2
Akap1	Aak1
Eftud2	LOC100360413
RO60	Itsn2
Rpl21	Henmt1
Phb2	Aldoc
Bet1l	Dnm1
Prrt1	Tmem57
Edil3	Tuba1a
Serpini1	Dnm3
Hnrnph1	Basp1
Api5	Dnm2
Calu	Elmod1
Cdk5r2	Opcml
Ddost	Rasal1
Get3	Pfkp
Sap18	Pfkm
Rpl35a	Ckmt1b
Eif3d	Lmod3
Eef1b	Nrgn
Tspan6	Prkca
Zfr	Pfkl
Lamtor3	Tppp
F5	Prkcg
Cpd	Gna13
Itm2b	Cd9
SOD1	Arpc1a
Igkc	Arpc3
Ighg1	Glud1
CSN1S1	Atp2b4
CSN1S2	Mapt
ALB	Actr2
ALB	Apip
Apoa4	Arpc2
Ttr	Gng2
CTSD	Slc1a2
Ncl	Slc24a2
TXN	Cd59
Ctsb	Pkn1
Prkar1b	Arf6
C1qb	Cmpk2
Rpl27a	Hras
Lmnb1	Hbb
Chgb	Cyfip2
Hspa2	Acly
Hspa1b	LOC100911027
Phka1	Csmd2
Pcsk2	LOC103694855
Ap1g1	Hba-a2
Eif3a	Hba1
Pcmt1	Cyfip1
Acp2	Gsk3b
Rps2	Arpc5l
Timp2	Gpr37l1
Chga	Arf3
U2af2	Arf2
Sars1	Sept7.
Nap1l1	RGD1308428
Celf1	Sept8.
Aimp1	Tspan2
Ssb	Syngap1
Apoc1	Rap2c
Rab23	Cpne4
Hspa9	Slc9a6
Vps26a	Paics
Rpl28	Cdk1
H1-5	Cadm4
Rpl6	Baiap2
Rpl29	Pgrmc2
Rpl13	Sept11.
Eif1	Ppp3ca
Srp9	LOC102551901
Acadvl	Otof
Rpl9	Mag
Camp	Sept5.
Usp10	Abi1
Tia1	Actr3b
Lipe	Igsf8
Atp5f1b	Hpcal1
Fus	Dnajc13
Exosc10	Cdipt
Snrpa1	Vcan
Zdhhc2	Ppp3cc
Eif5	Nckap1
Pcmtd1	Pygb
Ruvbl1	Pygb
Eif3e	Cpne9
Cirbp	Ppia
Rps20	Cpne5
Arl1	Lin7a
Rpl37a	Hpca
Snn	Cd34
Rps15a	Atp2b3
Rps14	Synj1
Rps23	Lin7c
Rps29	Ahcyl1
Snrpe	Sept6.
Snrpg	Pygm
Snrpd1	Nfasc
Snrpd2	Tmcc2
Snrpd3	Cpne6
Rpl23a	Reep5
H4c1	Marcks
Rps15	Gpi
Rps24	Ehd1
Rps28	Myo15a
Fau	Gdi1
Rpl8	Itpr1
PPIA	Atp2a3
Tra2b	Mvp
Stmn4	Sept14.
Eif4e	Wdfy3
Pcsk1	Dlst
Rps17	RGD1305455
Rps10	Slc9a3r1
Phb	Cds2
Rpl22	Ttc9b
Fv1	Dbi
Tial1	Mfsd4
Elavl1	Rras
Usp9x	Hbb-b2
Sparcl1	Slc4a4
Gaa	Ttyh1
Srsf3	Cpne7
Anp32e	2900026A02Rik
C1qa	Acox1
Psmb4	Clcn3
Rplp2	Pcyox1
Hnrnpul2	Trappc8
Sec23a	Hepacam
Uba1	Tecr
C1qc	Tmem55b
Atp5f1a	Kcnab2
Top1	Dctn1
Eif5b	Sept4.
Ptpn2	Rpl6-ps1
B4galnt1	Gpx4
Stum	Fnbp1l
Flg2	Arpc5
Hp1bp3	Wasf1
Spryd7	Caskin1
Fam98a	Slc36a3
Pip4p1	Fasn
Entpd6	Yes1
Khsrp	Asap2
Snx27	Csnk1d
Prrc1	Epb41l2
Trappc14	Mif
Fam91a1	Numb
Ndufaf2	Gprc5b
Vps13a	Frrs1l
Synrg	Gsk3a
Kiaa0319	Wfs1
Zdhhc20	Gpm6b
Hnrnpd	Psmc2
Caprin1	Sept5.
Pla2g7	Dmxl1
Adam9	Dstn
Cdc37	Agpat3
Cp	Diras2
Ppp2r5e	Anxa6
Arg1	Cpne8
Cntn2	Arl6ip1
Ewsr1	Cplx1
Npm1	Dpysl4
Snrpa	RGD1565183
Tsn	Eno2
Tfrc	RGD621098
Ndrg1	Synpo
Mcf2l	Sept3.
Btf3	Ptgds
St8sia3	Git1
Ptpmt1	Cmtm4
Mars1	Sacm1l
Tspyl5	LOC100360491
Gba2	Gdi2
Cdc5l	Brsk1
FAM120A	Cspg5
Tmem130	Pebp1
Snrnp200	Mthfd1
Srsf1	Mlst8
Rcor3	Iqsec1
Dhx29	Idh2
Sort1	Gas7
Lsm8	Gria1
Eif2s1	Uvrag
Nap1l4	Slc12a6
Fbxo10	Necap1
Atxn2l	Psmc1
Prrc2a	Cpne2
Lrfn2	Psmc3
Pja2	Got2
Avl9	Gng12
Bpnt2	Obscn
Agfg2	Plekha7
Eif4g3	Tmem74b
Tbc1d5	Traf3
Dpp8	Mpp6
Dapk1	Hsd17b12
Pcid2	Tkt
Hnrnpa3	Scn2b
Slc6a15	Vdac3
Tmem169	Arhgap26
Slc35f1	Slc1a4
Pheta1	Csnk1e
Tmem179	Vps33b
Mal2	Echs1
Ranbp6	Arfip1
Srsf7	Wdr37
Srp68	Dynll1
Lars1	Pcdh1
Tmem74	Cs
Fam177a1	Prdx4
Kiaa1671	Brk1
Iars1	Sbf1
Hook3	Adap1
Jakmip1	Anxa4
Ptges2	Ogdh
Larp4	Pde8b
Fam234b	Psmd2
Ston2	Arhgap44
Lnpep	Uchl1
Btbd9	Cpne3
Rab36	Mpp2
Lrp11	Tln2
Nemf	Ndel1
Pabpn1	Pla2g6
Snx30	Myo5c
Rcor1	Vcl
Lsm14b	Dip2b
Eprs1	Becn1
Trim32	Cisd2
Pym1	Lgi1
Tmem230	Plxna4
Eif3b	Mul1
Meak7	LOC691716
Kiaa0319l	Psmc5
Wdr11	Icam5
Kct2	Lnp
Lsm14a	Psmd13
Matr3	Psmd8
Abca5	Map1lc3b2
Sf3a1	Gstm3
Ccsap	Myh2
Eif3l	RGD1304704
Hnrnpl	Vwa5b1
Klhl36	Ehd3
Eif3c	Ptpra
Bmerb1	Ca2
Rufy2	Ryr2
Spon1	Trim41
Ubxn4	Rps2-ps6
Abhd17c	Tmx2
Znf385a	Dnpep
Paip1	Cdk18
Dhx36	Cdk16
Sfpq	Gabra1
Atp6v0b	Gabra2
Eif4a3	Gabra3
Itm2c	Gpd1l
Ddx41	Psmc6
Fam3c	Slc12a2
Ubap2	Epb41l1
Smap1	Got1
Tdrd3	LOC100360057
Csde1	Iqsec2
Fubp1	Iqsec3
Eif3h	Ganab
Strbp	Rftn2
Yars1	Adrbk1
Ythdf2	Pacsin1
Msi2	Mdh1
Tardbp	Pgam5
Hnrnpab	Ina
Eif3m	Ina
Hadhb	Ass1
Dctn2	Ephb3
Dhrs1	Epha6
Eif2s2	Mink1
St13	Gpr158
Znf281	Zfhx3
Rnps1	Cacnb4
Kars1	Sod1
Slc12a9	Gstm1
Sf3b1	Mog
Prpf8	Map4k4
Hint3	Abhd16a
Lamtor1	Cd99l2
Sar1b	Slc6a11
RTRAF	Cc2d1a
Rps21	Grpr
Ppp6c	Ap3s2
Tmem9	Cdc42bpb
Rbm8a	Wasf3
Hnrnpa0	Sccpdh
Cacybp	Bri3bp
Ilf2	Rasgrf2
Snx7	Hexa
Chtop	Nrn1
Elp3	Pnma2
Rars1	Cldn11
Lsm12	Palm2
Fxyd6	Gdpd1
Sarnp	Creld1
Sec13	Sncb
Plekhj1	Abi2
Rufy3	Ephb2
GOLGA7B	Idh3g
Cul5	Psmd6
Rpl22l1	Ccdc112
Eef1g	Abhd12
Phkg2	Erp29
Gdap2	Hexb
Xrn2	Nf1
Nvl	Gnb5
Plxdc2	Ddah1
Eif3f	Idh3B
Mettl9	Praf2
Ipo7	Dync2h1
Vps35	Fdps
Ankh	Gria4
Dazap1	Atat1
Nova1	Gde1
Habp4	LOC680432
Psma6	Cbln1
Son	Fxyd7
Tspan3	Vipas39
Dnaja2	Rdh11
Eif3i	Nos1
Akap8l	Dhrs7
Srsf10	Plekha1
Cetn2	LOC679794
Psma4	Exoc5
Ruvbl2	Sod2
Prkra	Lyn
Tusc2	Ptp4a1
Fxr2	Plscr3
Celf2	Plppr4
Eif2s3x	Gfm2
Hnrnpdl	LOC103691423
Rasgrp1	Fam213a
Ilf3	Cacna1a
Strap	Atp5a1
Psma5	Map2k1
Keap1	Map2k2
Elapor1	Vps33a
Rabgap1	Anxa5
Rabgap1l	Atl2
Rabgap1l	Ykt6
Kalrn	RGD1561333
Itih4	Cyb5b
Dlgap4	Psmd1
Dgki	Akap7
Sec16a	Cdc42bpa
Psmd4	Cnr1
Kpna3	Ctnnal1
Srpk2	Cr1l
Dnajb6	Mrps36
Septin7	Fbln7
Dhx9	Pi4ka
Ttc3	Tmed7
Sorl1	Arhgef7
Hnrnpa2b1	LOC681355
Adam15	Slc9a1
Igh-3	Ank2
Hbb-b1	Ank2
KRT1	Psmd7
KRT2	Ttyh2
Vim	Park7
KRT86	Psmd3
KRT83	Slc2a1
KRT85	Ptpn23
Krt75	Grk4
Krt71	Ppp1r21
Krt73	Smpd3
Krt77	Psmd12
AMY1A	Myh14
Serpina3k	Reep2
GSTP1	Fgf12
Gstp1	Sh3gl1
Eef1a1	Hmox2
Parp1	Fgfr1
Rpl7a	Anxa3
KRT10	Atl3
KRT9	Gng7
Dsp	Prkcsh
KRT31	Syt3
KRT33A	Syt9
Krt14	Plxna3
KRT33B	Tjp1
KRT34	Gfra2
Krt13	Klc2
KRT15	Itgav
Krt16	Git2
Krt12	Kit
Krt15	Exoc2
Srp54	Mapk9
Cdh2	Sptb
Eno1	Prpsap2
Ptbp2	Kif2a
Snrpb	Plxna2
Pabpc1	Ddah2
Ap1m1	Fnbp1
Fmr1	Vps18
Abca2	Sipa1l1
H1-4	Hcn1
Hspa4l	Exoc3
Hnrnpa1	Fscn1
Pcyt1a	Pycrl
Actn4	Vcpip1
Ythdf1	Asphd2
Ythdf3	Tldc1
Pcbp1	Dock4
Eif4a1	Dock3
Eif4a2	Pfn1
Lzts1	Mtch2
Magoh	Rgs17
Usp46	Gabbr2
Ran	Folh1
Rpl32	Spcs2
Ybx1	Adrm1
Ybx3	Nkx6-1
Rps27a	Adcyap1r1
Hspd1	Ktn1
Eif5a	Pgd
Actb	Gja1
Tuba1b	Endod1
Nfix	Atg16l1
Nfib	Katnb1
Hdac2	Prpsap1
Arf1	Rps6ka1
H3c2	Serinc5
H3c1	Amer2
G3bp2	Aldh3a2
G3bp1	Cck
Fhl1	Them6
CYCS	Lypla2
Apoa1	Exoc6b
Serpina1c	Gpd1
Prkcq	Pcbp4
Prkch	Pitpnm2
Sox10	Ahcy
PRDX1	Pgap1
Osbp	Rgs6
Myl12b	Ctsd
Prrc2c	Atp6v0e2
Prrc2b	Fkbp1a
Tmem184c	Slc27a4
Map9	Ugp2
Ddb1	GLTP
Wdr41	Aldh2
Puf60	RGD1564698
Arfgef3	Map2k7
Wnk2	Ppp2ca
Vwa5b2	Tmx3
Elapor2	Syt6
Sez6l2	Msn
Prune2	Camlg
Nufip2	Dtna
Tom1l2	Rock2
Gprasp1	Spred1
Khdrbs1	Uggt1
Mkrn3	Cpt1c
Elavl2	Ccnyl1
Elavl4	Sec62
Elavl3	Adcy9
Msi1	Tomm34
Glg1	Alg5
Fxr1	Slc6a3
Pzp	Btbd8
Ddx5	Tmx1
Ddx17	Necap2
Trim28	Ap1ar
Snrnp70	Bnip1
Tpd52	Grm4
Eif4g2	Grm8
Sf1	Ncs1
Tbr1	Baiap3
H2ac20	Suclg1
H2az1	Hcn2
Cep170	Inpp5a
Larp4b	Hip1r
Usp7	Tmem33
Sidt1	Psmc4
Ralgapa1	Mapk8
Eif4g1	Reep1
Sez6l	Tenm4
Dhx57	Esyt1
Klhdc10	Scarb2
Mfsd4a	Dock9
Sarm1	RGD1311805
Erc2	Cask
Tacc1	Arpc1b
Tacc2	Agpat4
Cnot1	Exoc1
Larp1	Dld
Kdm1a	Fkbp3
Smap2	Tomm70
Cpeb3	Bag2
Cpeb4	Mboat7l1
Dzip3	Dlat
Celf4	Ablim1
Elp1	LOC361635
Vat1l	Fmnl2
Sgsm2	Jam3
Kcmf1	Apmap
Ubap2l	Cmya5
Aatk	Phyhip
Snx32	Rab24
Rnf214	Dnm1l
Tnpo1	Grm1
Pcmtd2	Ctnna1
Ipo5	Ptp4a2
Eif1ax	Sik3
Rbfox2	Yipf5
Rbfox3	Ccdc93
Ralgapb	LOC100909750
Srrm2	Stmn1
Flna	Ampd2
Wdfy2	Ampd3
Tmem87a	Cadps
Osbpl6	Cadps
Nlgn3	Ophn1
Prkd2	Grb2
Vps26b	Dip2a
Fam120c	Cd151
Myef2	Adgrl3
Itch	Ezr
Bcas3	Elmo2
Ogt	Ppp3cb
Celf3	Sec11a
Stau2	Slc16a1
Ago2	Adsl
Faim2	Cadps2
Prpf39	Dixdc1
Purg	Plxnb1
Fbxw7	Hadh
Myh10	Agap3
Hnrnpul1	Agap1
Rbm39	Tubg1
Rab3d	Maoa
Rab1b	Entpd2
Rab39b	Zfyve1
Rbmxl1	Pcdh10
Rbms1	Cacnb1
Necab2	Mapk1
Tf	Mpp3
Sf3b3	Aifm3
Dars1	Exoc6
Ppp6r3	Kif5c
Rnf112	Ank1
Psip1	Irgq
Nono	Cacfd1
Rragc	Plxnb2
Clint1	Arhgap10
Prpf19	Maob
Grk2	Pip5k1c
Nsmf	Tmem35
Ankrd17	Fam126b
Dhx30	Impdh2
Cntnap2	Shank1
Spg21	Scn2a
Zmym2	Scn1a
Hnrnpm	Scn2a
Ttpal	Gsta3
Fam219a	Gsta4
U2af1	Gsta6
Akap8	Gmppa
Eif3k	Vps11
Arfgap1	Mapre1
Upf1	Slc38a3
Set	Pdha1
Rapgef4	Rpn1
Prmt1	Slc39a13
Acin1	Tmem243
Tmod2	Asap1
Sart3	Sept9.
Dbn1	Sacs
Plekhb1	Aass
Maged1	Epn2
Qki	Shank2
Pcm1	Shank2
Prpf40a	Txn
Akap12	Tmem55a
Pdcd6ip	Srgap2
Stau1	Vps16
Eif3g	Pacs1
Ddx39b	Coro2b
Hnrnpc	Dlg3
Psma7	Tmeff2
Hnrnpf	Rdx
	Adam10
	Ppp2r1b
	Slc4a8
	Lclat1
	Ttc7b
	Vps13d
	Elmo1
	Rasgrp2
	Rgs7
	Dync1li2
	Mtmr1
	Mtmr6
	Clta
	Tmem245
	Commd7
	Mycbp2
	Gfra1
	Tenm3
	Slk
	Slc24a4
	Cad
	Gabbr1
	Sgip1
	Ccz1b
	Fabp5
	Cpne1
	Htt
	Fuk
	Bcap29
	Rcn1
	Emc1
	Gria4
	Cit
	Tmed4
	Tmed9
	Plcb1
	Map7d2
	Slc44a2
	Ap1s2
	Prex2
	Myo1d
	Wrb
	Ak1
	Flot2
	Slc20a1
	Shc3
	Hint1
	Abhd6
	Lchn
	Mapre2
	RGD1310127
	Diras1
	Calb2
	Kif3b
	Rasa3
	Gart
	Csnk1g1
	Gbas
	Exoc7
	LOC102556337
	Cox7c
	Nek7
	Rheb
	Slc25a4
	Chmp1a
	Sema4a
	Phactr1
	Faah
	Myo1c
	Wipf2
	Ubr4
	Itgb8
	Crip2
	Stk39
	Unc13c
	Brinp1
	Tfg
	Lrpap1
	Sipa1l3
	Pcdh7
	Cpm
	Slc6a9
	Ube2d3
	Brinp2
	Inpp4a
	Ccdc22
	Hectd4
	Pdlim5
	Prkg2
	Gfpt1
	Adcy5
	Pacsin2
	Mapk3
	Arhgap32
	Mpzl1
	Eprs
	Dlg2
	Snta1
	Serpinh1
	Dclk2
	Psma3
	Vps52
	Tubgcp3
	Efr3b
	Nbas
	Ank3
	RGD1559441
	Kif5b
	Ctnnd1
	Sytl5
	Cttnbp2
	Dnaja4
	Dync1i2
	Taok1
	Gmds
	Clip2
	RGD1306148
	Olr522
	Gstt2
	Gstt3
	Lat
	Aco2
	Basp1
	Mtco2
	Nme2
	Nipsnap1
	Ogdhl
	Arhgdia
	Calml3
	Pc
	Cnrip1
	Pdhx
	Sptbn2
	Fscn1
	Asrgl1
	Lrrc7
	Gstm5
	Phgdh
	Erc1
	Gabrb3
	Gabrb1
	Aldh9a1
	Cttn
	Cttn
	Qdpr
	Gstm4
	Pccb
	Nlk
	Ube2v2
	Fam136a
	Pkp4
	Idh1
	Mlc1
	Myo18a
	Opalin
	Myo1b
	Gabrb2
	Slc27a1
	Cacna1e
	Cacna1b
	Slc27a1
	Lrrc57
	Cacna1e
	Ppp2r2c
	Psma2
	Begain
	Tmx4
	Hdhd2
	Ly6e
	Cd99
	Myh15
	Enah
	Txlng
	Exoc1
	Snx17
	Exoc4
	Smpdl3b
	Acsl3
	Tanc2
	Hars2
	Agpat1
	Trpv2
	Araf
	Zc2hc1a
	Psmd14
	Erlin2
	Osbpl8
	Abce1
	Tppp3
	Pcdh9
	Tbc1d10b
	Slc44a1
	RGD1561636
	Slc15a2
	Dnah8
	Papd7
	Evl
	Vps41
	Gba
	Cab39l
	Gng10
	Hdlbp
	Rps6ka2
	Dnajb4
	Rps6ka6
	Thsd7a
	Dnaaf2
	Arfgap3
	Wasl
	Sema4d
	Kcna2
	Rnf40
	Ephx1
	Col1a1
	Kcnq2
	Tmem38a
	Adck1
	Sbds
	Commd2
	RGD1307100
	Fam210b
	Pbxip1
	Lmo7
	Amacr
	Cul4b
	Mpdz
	Sdf2
	Gpc4
	Arhgef11
	Ccdc92
	Ccdc50
	Syvn1
	Il1rap
	Ulk3
	Arhgap33
	Eml4
	Hcfc1
	LOC103694865
	Spred3
	Htatip2
	Fbxl20
	Fer
	Tubgcp2
	Osbpl10
	LOC361646
	Rictor
	Obp1f
	Zfp238
	Mertk
	Commd3
